# Supplementary material for: Combinational approach of retrospective clinical evidence and transcriptomics highlight AMH superiority to FSH, as successful ICSI outcome predictor
Source: J Assist Reprod Genet. 2020 May 20;37(7):1623–35. doi: 10.1007/s10815-020-01802-w (PMC7376803; doi:10.1007/s10815-020-01802-w)
Supplement: Supplementary file 1 — (XLSX 28 kb) [file 10815_2020_1802_MOESM1_ESM.xlsx]

## Sheet: Patient demographics
PATIENT NUMBER	FSH(mIU/ml)	E2(pg/ml) (day 2)	AMH(ng/ml)	AGE	MEDICATIONS	PREGNANCY	PREGNANCY STATUS
10	0	378	1.12	40	MENOPUR					1	1
17	0	0	0	40	MENOPUR					2	2
38	7.1	80	1.27	40	MENOPUR	NA				3	3
48	0	405	0.56	44	MENOPUR					4	12
48	13	21	0.98	44	MENOPUR					5	3
49	8.4	0	1.2	44	MENOPUR	--				6	7
69	12.65	24	0.35	36	MENOPUR	+	2			7	3
78	15	46	0.32	36	MENOPUR					8	1
79	0	0	2.79	41	MENOPUR					9	2
40	11.1	42	4.56	31	MENOPUR	NA				10	12
4	0	0	0.78	44	MENOPUR					11	5
4	0	0	0	44	MENOPUR					12	4
17	9.31	73.21	1.3	40	MENOPUR					13	3
24	14.6	48	1.02	48	MENOPUR					14	2
30	13.3	49	0.98	43	MENOPUR					15	1
30	10.9	22.5	1.1	43	MENOPUR	NA				16	2
52	8.1	18	0.364	44	MENOPUR	+	2			17	8
60	9.5	47	0.806	38	MENOPUR	biochem	1			18	4
64	8.1	112	1.95	46	MENOPUR	--				19	3
77	0	0	1	33	MENOPUR					20	2
78	17	15	2.34	36	MENOPUR					21	1
23	15.4	20	1.15	35	MENOPUR	8/8/2017(36w and 2d)	3			22	2
38	9.9	38	3.45	40	MENOPUR	NA				23	1
72	12.2	34	2.6	47	MENOPUR	NA				24	2
60	6.3	37.7	2.23	38	MENOPUR	biochem	1			25	2
61	13.7	70	3.4	41	MENOPUR	NA				26	3
36	7.7	33	2.9	38	MENOPUR	--				27	1
74	10.1	22	0.91	40	MENOPUR	NA				28	1
53	8.2	23	1.22	42	MENOPUR	2018-03-12	3			29	2
61	7.9	68	3.26	41	MENOPUR	in pregnancy	2			30	3
41	8	42	3.23	36	MENOPUR	--				31	3
28	16.4	17	1.05	41	MENOPUR	NA				32	1
77	15.2	0	2.8	33	MENOPUR					33	1
79	6.4	17	0.806	41	MENOPUR					34	1
80	7.6	36	0.48	37	MENOPUR	--				35	1
15	9.5	17	1.9	42	MENOPUR	2017-02-20	3			36	4
69	7.76	22	0.96	36	MENOPUR					37	3
27	7.11	30	2.67	41	MENOPUR	+	2			38	6
38	8.37	31	0.91	40	MENOPUR	--				39	2
55	7.5	52	0.5	44	MENOPUR					40	2
33	6.9	24	1.47	45	MENOPUR	28/8/2017(15w and 4d)-missed abortion	2			41	2
68	536	0	3.13	42	MENOPUR	--				42	4
36	8.2	58	3.542	38	MENOPUR	--				43	1
75	0	0	4.32	34	MENOPUR					44	4
79	6.88	39	2.79	41	MENOPUR					45	2
35	5.7	36	1.26	42	MENOPUR	+				46	1
25	3.5	35	5.78	34	MENOPUR	NA				47	1
36	7.7	48	3.54	38	MENOPUR	biochem	1			48	3
66	9.5	40	3.25	40	MENOPUR	in pregnancy	2			49	5
40	8.5	7	6.87	31	MENOPUR	NA				50	1
58	0	192	0.63	41	MENOPUR	--				51	1
41	7.3	43	1.74	36	MENOPUR	--				52	1
16	6.1	17	3.68	31	MENOPUR	--				53	1
29	8.01	7	5.3	43	MENOPUR	NA				54	1
70	10.7	37	2.43	33	MENOPUR	in pregnancy	2			55	1
71	10.5	52	4.78	37	MENOPUR	NA				56	1
45	12.3	51	0.595	39	MENOPUR					57	1
76	7.6	45	3.94	39	MENOPUR	--				58	1
12	8	34	2.8	40	MENOPUR					59	1
54	11	88	2.13	45	MENOPUR	--				60	4
68	7.7	36	3.14	42	MENOPUR	NA				61	2
1	9.3	41	0	38	MENOPUR	2017-05-24	3			62	1
13	8.6	56	0	40	MENOPUR	2017-07-31	3			63	2
60	10.5	51.7	3.76	38	MENOPUR					64	2
65	6.6	33	2.18	38	MENOPUR	in pregnancy	2			65	1
59	6.8	35	3.49	33	MENOPUR	TWINS 15/2/2018(34w and4d)	3			66	1
34	6.64	36	6.9	36	MENOPUR	28/8/17(28wand 2d)	2			67	1
47	4.79	37	1.5	38	MENOPUR	--				68	2
64	10.2	41	1.95	46	MENOPUR	--				69	3
42	4	17.9	4.98	36	MENOPUR	-				70	1
43	4.11	42	3.2	41	MENOPUR					71	1
3	5.39	25	3.82	43	MENOPUR					72	1
32	7.8	29	5.12	38	MENOPUR					73	1
63	7.43	37	5.32	41	MENOPUR	NA				74	1
18	5.7	37	6.3	38	MENOPUR	--				75	1
4	8.21	83.7	0.78	44	MENOPUR					76	2
4	0	530	0	44	MENOPUR					77	3
4	13	35	0	44	MENOPUR					78	5
6	9.6	46	0.18	44	MENOPUR					79	5
6	0	223	0	44	MENOPUR						1
6	14.2	55.3	0	44	MENOPUR						12
6	11.2	42	0	44	MENOPUR						2
6	0	220	0	44	MENOPUR
6	11.5	228	0.18	44	MENOPUR
36	9.04	30	0	38	MENOPUR
44	19	41	1.8	28	MENOPUR
73	5.64	44	0.57	37	MENOPUR
6	0	0	0	44	MENOPUR
67	12.3	0	0.19	47	MENOPUR	--
39	10.6	37	1.3	41	MENOPUR
14	13.2	102	2.87	45	MENOPUR
39	11.3	44	1.3	41	MENOPUR
5	6.48	38.04	6	42	MENOPUR
4	0	82.2	0.17	44	MENOPUR
4	0	320	0	44	MENOPUR
4	0	0	0	44	MENOPUR
11	0	0	0	48	MENOPUR
24	0	0.16	0	48	MENOPUR
44	18	0	1.17	28	MENOPUR
44	18	66	1.17	28	MENOPUR
48	15	35	0	44	MENOPUR
49	15	32	0	44	MENOPUR	--
49	10.8	91	0	44	MENOPUR	--
56	10.2	20	1.45	44	MENOPUR	--
57	14.5	39	0.56	38	MENOPUR
69	8.68	28	0.96	36	MENOPUR
79	0	289	0	41	MENOPUR
3	4.6	0	3.82	43	MENOPUR
10	13	17	0.47	40	MENOPUR
10	12.5	46	0	40	MENOPUR
10	12.5	53	0	40	MENOPUR
10	12.5	46	0	40	MENOPUR	2018-02-15	3
10	11	33	1.13	40	MENOPUR
11	32	18	0.98	48	MENOPUR
11	17	39	1.1	48	MENOPUR
17	6.57	60	0	40	MENOPUR
17	7.85	43	0	40	MENOPUR
19	11.5	46	0.49	38	MENOPUR
20	13	44	0	43	MENOPUR
26	6.6	27	0.07	41	MENOPUR
37	15	35	2.28	45	MENOPUR	--
37	19.1	33	2.28	45	MENOPUR	--
37	18.7	48	0	45	MENOPUR	--
44	17.1	31	0.17	28	MENOPUR
8	12	24	0.65	40	MENOPUR	2017-08-11	3
10	7.92	20	0	39	MENOPUR
11	18.88	30	1.09	48	MENOPUR
2	14.84	36	0.95	35	MENOPUR	1/6/2017 via ivf	3
9	6.1	180.8	5	35	MENOPUR	2017-08-18	3
17	6.13	45	1.3	40	MENOPUR
19	11.7	0	1.08	38	MENOPUR
20	11.55	51	1.78	43	MENOPUR
51	6.43	21	1.148	44	MENOPUR
10	5.06	34	3.35	39	MENOPUR
10	8.2	20	3.76	39	MENOPUR
19	9.5	31	1.57	38	MENOPUR
26	5.9	100	0.448	41	MENOPUR
30	5.2	41	0.84	43	MENOPUR
21	10.9	47	0.28	38	MENOPUR
22	0	0	0	39	MENOPUR
78	12.8	48	0.322	36	MENOPUR
38	9	48	2.83	40	MENOPUR	NA
5	0	0	0	42	MENOPUR
5	0	0	1.05	42	MENOPUR	2017-11-22	3
13	0	0	0	40	MENOPUR
13	0	0	0	40	MENOPUR
42	0	0	0	36	MENOPUR	--
42	0	0	0	36	MENOPUR	--
42	0	0	0	36	MENOPUR	+	2
50	0	0	0.35	46	MENOPUR	2017-10-13	3
76	0	0	2.62	39	MENOPUR	+	2
3	0	0	0	43	MENOPUR	2017-09-08	3
7	9	42	0	39	MENOPUR
7	9.3	43	0	39	MENOPUR
7	0	11.8	0	39	MENOPUR
9	0	0	3.57	35	MENOPUR
12	0	0	0	40	MENOPUR
12	11	43	0	40	MENOPUR
31	0	0	0	37	MENOPUR	2018-03-12	3
45	0	0	0	39	MENOPUR	2018-02-01	3
46	0	0	1	44	MENOPUR	+	2
49	8.7	26	0	44	MENOPUR	--
49	9.1	78	0	44	MENOPUR	--
60	0	0	0	38	MENOPUR	biochem	1
63	0	0	0	41	MENOPUR	in pregnancy	2
77	0	0	0	33	MENOPUR	--
78	17.26	0	0	36	MENOPUR
10	16	38	0	40	MENOPUR
10	15.3	39	0	40	MENOPUR	0	0	0
16	0	0	0	31	MENOPUR	+	2
17	0	0	1.16	40	MENOPUR	missed abortion	1
18	0	0	0	38	MENOPUR
18	0	0	0	38	MENOPUR	--
18	0	0	0	38	MENOPUR	--
25	0	0	0	34	MENOPUR	2017-09-07	3
29	0	0	0	43	MENOPUR	missed abortion	1
10	0	0	0	39	MENOPUR	0	0	0
14	0	0	0	45	MENOPUR	--
4	0	226	0	44	MENOPUR
4	0	0	0	44	MENOPUR
4	0	0	0	44	MENOPUR
4	0	97.8	0	44	MENOPUR
62	7.2	0	4.56	31	MENOPUR
2	18.43	16	0	35	MENOPUR
11	0	0	0	48	MENOPUR
12	11.3	43	0	40	MENOPUR
17	6	72	0	40	MENOPUR
17	6.67	63	0	40	MENOPUR
22	0	233.5	0	39	MENOPUR	+
26	11.3	48	0	41	MENOPUR
31	19.8	65	0.098	37	MENOPUR
31	9.2	0	0	37	MENOPUR
38	12.8	38	0	40	MENOPUR	NA
38	0	0	0	40	MENOPUR	NA

## Sheet: Correlation analysis variables
AGE	FSH(mIU/ml)	E2(pg/ml) (day 2)	AMH(ng/ml)	Oocytes received	Oocytes Fertilised (Day 2)	Day 3 embryos
40	0*	378	1.12	1	2	1
40	0*	0*	0*	1	0	0
40	7.1	80	1.27	1	0	0
44	0*	405	0.56	1	0	0
44	13	21	0.98	1	0	0
44	8.4	0*	1.2	1	3	1
36	12.65	24	0.35	1	0	0
36	15	46	0.32	1	2	1
41	0*	0*	2.79	1	0	0
31	11.1	42	4.56	8	4	5
44	0*	0*	0.78	1	1	2
44	0*	0*	0*	1	1	1
40	9.31	73.21	1.3	1	1	1
48	14.6	48	1.02	1	1	1
43	13.3	49	0.98	1	1	1
43	10.9	22.5	1.1	1	1	1
44	8.1	18	0.364	1	1	1
38	9.5	47	0.806	1	1	0
46	8.1	112	1.95	1	1	14
33	0*	0*	1	1	1	0
36	17	15	2.34	1	1	1
35	15.4	20	1.15	2	1	1
40	9.9	38	3.45	2	1	2
47	12.2	34	2.6	2	1	2
38	6.3	37.7	2.23	3	1	2
41	13.7	70	3.4	3	1	3
38	7.7	33	2.9	4	1	1
40	10.1	22	0.91	5	1	2
42	8.2	23	1.22	6	1	2
41	7.9	68	3.26	7	1	6
36	8	42	3.23	12	1	7
41	16.4	17	1.05	2	2	2
33	15.2	0*	2.8	2	2	2
41	6.4	17	0.806	2	2	2
37	7.6	36	0.48	2	2	2
42	9.5	17	1.9	3	2	2
36	7.76	22	0.96	3	2	2
41	7.11	30	2.67	4	2	3
40	8.37	31	0.91	4	2	3
44	7.5	52	0.5	4	2	3
45	6.9	24	1.47	6	2	2
42	53.6	0*	3.13	8	2	6
38	8.2	58	3.542	9	2	9
34	0*	0*	4.32	3	3	3
41	6.88	39	2.79	3	3	3
42	5.7	36	1.26	5	3	4
34	3.5	35	5.78	6	3	5
38	7.7	48	3.54	6	3	5
40	9.5	40	3.25	6	3	5
31	8.5	7	6.87	8	3	7
41	0*	192	0.63	8	3	6
36	7.3	43	1.74	4	4	4
31	6.1	17	3.68	6	4	5
43	8.01	7	5.3	6	4	4
33	10.7	37	2.43	6	4	4
37	10.5	52	4.78	6	4	4
39	12.3	51	0.595	7	4	6
39	7.6	45	3.94	8	4	4
40	8	34	2.8	6	5	6
45	11	88	2.13	6	5	5
42	7.7	36	3.14	7	5	6
38	9.3	41	0*	8	5	4
40	8.6	56	0*	6	6	5
38	10.5	51.7	3.76	8	6	6
38	6.6	33	2.18	9	6	6
33	6.8	35	3.49	10	6	6
36	6.64	36	6.9	10	7	10
38	4.79	37	1.5	10	7	7
46	10.2	41	1.95	10	8	8
36	4	17.9	4.98	9	9	9
41	4.11	42	3.2	14	9	10
43	5.39	25	3.82	21	10	8
38	7.8	29	5.12	15	11	13
41	7.43	37	5.32	20	11	14
38	5.7	37	6.3	20	14	16
44	8.21	83.7	0.78	1	0	0
44	0*	53	0*	1	0	0
44	13	35	0*	1	1	0
44	9.6	46	0.18	1	0	0
44	0*	223	0*	1	0	0
44	14.2	55.3	0*	1	0	0
44	11.2	42	0*	1	0	0
44	0*	220	0*	1	0	0
44	11.5	228	0.18	1	0	0
38	9.04	30	0	1	1	1
28	19	41	1.8	1	1	1
37	5.64	44	0.57	1	0	0
44	0*	0*	0*	2	1	1
47	12.3	0*	0.19	2	2	2
41	10.6	37	1.3	3	2	1
45	13.2	102	2.87	5	5	5
41	11.3	44	1.3	7	0	0
42	6.48	38.04	6	21	0	0
44	0*	82.2	0.17	0	0	0
44	0*	320	0*	0	0	0
44	0*	0*	0*	0	0	0
48	0*	0*	0*	0	0	0
48	0*	0.16	0*	0	0	0
28	18	0*	1.17	0	0	0
28	18	66	1.17	0	0	0
44	15	35	0	0	0	0
44	15	32	0*	0	0	0
44	10.8	91	0*	0	0	0
44	10.2	20	1.45	0	0	0
38	14.5	39	0.56	0	0	0
36	8.68	28	0.96	0	0	0
41	0*	289	0*	0	0	0
43	4.6	0*	3.82	1	0	0
40	13	17	0.47	1	1	1
40	12.5	46	0*	1
40	12.5	53	0*	1
40	12.5	46	0	1
40	11	33	1.13	1	1	1
48	32	18	0.98	1
48	17	39	1.1	1
40	6.57	60	0	1
40	7.85	43	0	1
38	11.5	46	0.49	1
43	13	44	0	1
41	6.6	27	0.07	1
45	15	35	2.28	1	1	1
45	19.1	33	2.28	1	1	1
45	18.7	48	0*	1
28	17.1	31	0.17	1
40	12	24	0.65	2
39	7.92	20	0	2
48	18.88	30	1.09	2	1	1
35	14.84	36	0.95	3
35	6.1	180.8	5	3
40	6.13	45	1.3	3	2	2
38	11.7	0*	1.08	3
43	11.55	51	1.78	3	2	2
44	6.43	21	1.148	3	3	2
39	5.06	34	3.35	4	3	3
39	8.2	20	3.76	4	3	2
38	9.5	31	1.57	4
41	5.9	100	0.448	4
43	5.2	41	0.84	4
38	10.9	47	0.28	6
39	0	0*	0	8	6	4
36	12.8	48	0.322	0
40	9	48	2.83	4	2	2
42	0*	0*	0*	0	0	0
42	0*	0*	1.05	2	1	1
40	0*	0*	0*	0	0	0
40	0*	0*	0*	0	0	0
36	0*	0*	0*	0
36	0*	0*	0*	0
36	0*	0*	0*	0
46	0*	0*	0.35	0
39	0*	0*	2.62	0
43	0*	0*	0*	0
39	9	42	0*	0	0	0
39	9.3	43	0*	0	0	0
39	0*	11.8	0*	0	0	0
35	0*	0*	3.57	0	0	0
40	0*	0*	0*	0
40	11	43	0*	0	0	0
37	0*	0*	0*	0
39	0*	0*	0*	0
44	0*	0*	1	0
44	8.7	26	0*	0	0	0
44	9.1	78	0*	0	0	0
38	0*	0*	0*	0
41	0*	0*	0*	0
33	0*	0*	0*	0
36	17.26	0*	0*	0	0	0
40	16	38	0*	0	0	0
40	15.3	39	0*	0	0	0
31	0*	0*	0*	0
40	0*	0*	1.16	5	3	2
38	0*	0*	0*	0	0	0
38	0*	0*	0*	0
38	0*	0*	0*	0
34	0*	0*	0*	0
43	0*	0*	0*	0
39	0*	0*	0*	0	0	0
45	0*	0*	0*	0
44	0*	226	0*	0	0	0
44	0*	0*	0*	0	0	0
44	0*	0*	0*	0	0	0
44	0*	97.8	0*	0	0	0
31	7.2	0*	4.56	9	7	4
35	18.43	16	0*
48	0*	0*	0*
40	11.3	43	0*
40	6	72	0*
40	6.67	63	0*
39	0*	233.5	0*
41	11.3	48	0*
37	19.8	65	0.098
37	9.2	0*	0*
40	12.8	38	0*
40	0*	0*	0*

## Sheet: Live birth Outcomes
FSH(mIU/ml)	AMH(ng/ml)	AGE	Oocytes received	LIVE BIRTH		KEY
9.31	1.3	40	1	1		0: Unsuccessful
9.6	0.18	44	1	0		1: Miscarriege
11.5	0.18	44	1	0		2: Embryo Freeze
13	1.47	40	1	3		3: Live birth
15	0.32	36	1	1
6.6	0.07	41	1	2
7.1	1.27	40	1	0
4.6	3.82	43	1	0
11.5	0.49	38	1	2
13	1.98	44	1	3
5.64	0.57	37	1	2
8.1	0.364	44	1	3
15	2.28	45	1	0
19.1	2.28	45	1	0
13.3	0.25	43	1	3
10.9	0.42	43	1	3
9.5	0.806	38	1	1
19	0.8	28	1	3
17.1	0.17	28	1	2
8.1	1.95	46	1	0
12.65	0.35	36	1	3
8.21	0.78	44	1	0
15.4	1.15	35	2	0
7.6	0.48	37	2	0
12	0.65	40	2	3
15.2	2.8	33	2	0
12.2	2.6	47	2	0
12.3	0.19	47	2	0
11.7	1.08	38	3	3
14.84	0.95	35	3	3
6.1	5	35	3	3
6.43	1.148	44	3	1
6.13	1.3	40	3	1
13.7	3.4	41	3	3
10.6	1.3	41	3	3
9.5	1.9	42	3	3
6.88	2.79	41	3	3
7.76	0.96	36	3	3
5.9	0.448	41	4	2
8.37	9.1	40	4	0
9.5	1.57	38	4	3
7.5	0.5	44	4	2
7.3	1.74	36	4	3
5.2	0.84	43	4	3
7.7	2.9	38	4	1
5.7	1.26	42	5	3
10.1	0.91	40	5	0
10.9	0.28	38	6	2
10.7	2.43	33	6	3
8	2.8	40	6	1
6.9	1.47	45	6	0
7.7	3.54	38	6	1
11	2.13	45	6	0
7.7	3.14	42	7	0
7.9	3.2	41	7	3
11.3	1.3	41	7	3
12.3	0.595	39	7	3
536	3.13	42	8	0
7.6	3.94	39	8	3
6.6	2.18	38	9	3
8.2	3.542	38	9	1
4.79	1.5	38	10	0
10.2	1.95	46	10	0
7.2	4.56	31	11	3
8	3.23	36	12	3
5.39	3.82	43	21	3
6.48	6	42	21	3
7.3	4.1	40	9	3
6.9	2.9	39	7	3
9.1	5.2	41	10	3
6.9	2.9	38	8	3
7.3	4.1	40	9	3
6.9	3.1	39	7	3
