# Supplementary material for: Combinational approach of retrospective clinical evidence and transcriptomics highlight AMH superiority to FSH, as successful ICSI outcome predictor
Source: J Assist Reprod Genet. 2020 May 20;37(7):1623–35. doi: 10.1007/s10815-020-01802-w (PMC7376803; doi:10.1007/s10815-020-01802-w)
Supplement: Supplementary file 2 — (TXT 2039 kb) [file 10815_2020_1802_MOESM2_ESM.txt]

	OLDER_0	OLDER_1	OLDER_2	OLDER_3	OLDER_4	OLDER_5	OLDER_6	OLDER_7	OLDER_8	OLDER_9	YOUNGER_0	YOUNGER_1	YOUNGER_2	YOUNGER_3	YOUNGER_4	YOUNGER_5	YOUNGER_6	YOUNGER_7	YOUNGER_8	YOUNGER_9
A1BG	724	653	217	299	242	205	198	254	193	148	498	369	559	290	347	1278	276	218	257	464
A1CF	6	4	3	16	6	4	9	4	4	3	9	4	8	3	14	18	2	11	5	7
A2M	130	48	34	32	33	7	30	9	6	17	19	9	28	75	24	60	12	349	128	107
A2ML1	9	8	7	25	12	11	13	23	8	14	16	5	8	2	18	60	20	25	13	8
A2MP1	1	0	5	3	0	2	11	6	4	4	12	11	9	6	9	7	2	2	14	11
A3GALT2	1	0	11	13	4	3	2	3	1	2	12	6	4	3	1	15	16	3	6	5
A4GALT	583	1130	392	330	519	392	346	505	273	271	1080	926	958	319	811	1480	553	382	840	663
A4GNT	3	6	0	11	2	4	2	1	0	0	2	2	14	14	1	0	0	4	7	0
AAAS	749	645	464	820	482	202	422	492	419	262	819	478	738	862	425	2026	521	722	852	584
AACS	1904	2686	1323	2380	1081	1050	995	1816	1072	725	2237	2109	1306	1639	1139	4473	1576	1161	1712	1368
AACSP1	0	0	5	11	7	3	1	4	3	3	9	1	2	9	7	0	9	10	3	5
AADAC	2259	2378	3209	3386	3057	1254	3980	6533	3686	4372	6610	1576	5987	5468	2356	6599	1886	1175	7032	6533
AADACL2	0	4	0	6	0	0	0	2	0	2	0	0	0	0	0	0	0	0	0	0
AADACL3	1	0	0	3	0	1	1	0	0	1	4	0	1	0	0	14	0	0	1	2
AADACL4	0	0	0	5	0	0	0	0	6	8	0	1	0	1	1	0	0	0	0	0
AADACP1	9	25	68	55	47	27	255	122	36	34	34	17	122	151	33	25	40	34	249	102
AADAT	44	49	46	95	44	63	64	57	35	20	103	54	93	70	44	203	70	74	46	52
AAED1	691	606	682	778	696	365	562	393	654	453	867	588	1166	778	502	2358	700	1090	976	923
AAGAB	675	714	1017	1171	1106	601	1057	900	863	623	1773	624	1814	1809	1073	3610	1099	1639	1482	1462
AAK1	3514	2952	3218	3320	3248	2778	3609	3340	2055	1797	3404	2200	3376	4271	2512	8208	3064	4829	5423	3396
AAMDC	268	200	228	312	220	114	224	273	120	79	389	153	409	262	177	908	323	404	376	226
AAMP	2613	2882	1553	2489	1817	938	1727	1508	1617	1123	3562	2327	3185	2566	1619	7601	1988	2502	2441	2393
AANAT	11	17	4	17	3	8	3	5	3	1	7	6	17	2	7	33	7	5	4	5
AAR2	2047	2625	1413	1786	1573	1192	1673	1714	1282	971	3271	2110	2563	2216	1787	5544	1705	2275	2188	1884
AARD	10	20	22	37	17	14	31	16	26	24	58	21	52	61	38	96	34	32	27	40
AARS	2242	2712	2292	2549	1528	1374	1975	2730	1018	859	3772	2469	2283	2635	1869	4997	1931	2024	2617	2671
AARS2	421	481	235	542	226	172	257	301	276	227	390	286	454	407	312	1144	354	457	351	303
AARSD1	337	376	259	434	255	135	246	277	272	219	540	263	547	368	332	1337	388	409	356	343
AARSP1	0	0	0	0	0	0	0	0	0	0	0	0	0	0	0	0	0	0	0	0
AASDH	138	134	151	326	227	127	195	176	210	120	206	110	229	297	235	783	230	310	223	206
AASDHPPT	434	472	626	1093	733	729	743	825	716	631	1010	399	976	899	822	2386	800	1311	720	674
AASS	2170	950	1582	4660	2847	694	1188	1180	1301	911	904	1145	1672	2147	1358	4805	1726	4551	1887	1148
AATF	2060	2172	1340	2140	1938	604	1366	1226	1104	898	2904	1368	1866	2182	1676	4362	1388	2226	1548	1518
AATK	306	334	128	247	183	225	74	141	179	187	246	232	250	150	142	925	208	223	224	116
AATK-AS1	6	1	0	0	0	4	0	0	0	1	0	1	0	0	1	0	1	2	4	1
AB019438.66	0	0	0	0	0	0	0	0	0	0	0	0	0	0	0	0	0	0	0	0
AB019441.29	6	2	0	6	4	2	2	2	4	2	2	2	8	0	2	6	4	10	2	0
ABAT	4820	5498	4199	9472	5201	2991	4586	2786	2242	1932	5380	4248	4385	2042	2276	11335	4440	8647	4375	3476
ABBA01000934.1	0	0	0	2	0	0	0	0	0	0	0	0	0	0	0	0	0	0	0	0
ABC12-47043100G14.2	0	0	0	0	0	0	0	0	0	0	0	0	0	0	0	0	0	0	0	0
ABC12-47964100C23.1	0	1	0	0	0	0	1	0	0	0	0	0	1	0	0	0	1	1	0	0
ABC13-47488600E17.1	0	0	0	0	0	0	0	0	0	0	0	0	0	0	0	0	0	0	0	0
ABC13-47656900H15.1	0	0	0	0	4	0	0	0	0	0	1	0	0	0	0	6	0	1	1	1
ABC13-48559800H2.1	15	22	9	11	20	8	24	17	11	12	9	14	23	26	15	39	19	16	27	25
ABC13-48559800H2.2	0	0	0	0	0	0	0	0	0	0	0	0	0	0	0	0	0	0	0	0
ABC14-864958H18.2	12	37	64	216	45	81	32	60	37	31	44	84	69	40	42	153	56	203	27	16
ABC7-42391500H16.4	0	0	0	0	0	0	0	2	2	0	0	0	0	0	0	0	8	0	2	0
ABC7-42404400C24.1	77	68	16	55	29	0	7	1	23	0	1	80	5	9	6	27	10	43	13	17
ABC7-42418200C9.1	0	4	0	0	2	0	2	1	0	0	0	0	1	0	2	0	0	0	0	2
ABC7-481722F1.1	0	0	0	0	0	0	0	0	0	0	0	0	0	0	0	0	0	0	0	0
ABC8-43014700C16.1	0	0	0	0	0	1	0	0	0	0	0	0	0	2	0	0	0	0	0	0
ABC9-43961700F1.1	0	0	0	0	0	0	0	0	0	0	0	0	0	0	0	0	0	0	0	0
ABCA1	4679	1300	4316	6591	5684	1317	2151	1176	1636	1081	1023	925	3166	13587	1301	6758	2692	6523	7576	3260
ABCA10	66	32	47	96	44	50	37	61	55	28	104	52	102	32	102	207	83	129	57	50
ABCA11P	33	45	43	97	53	81	71	70	44	40	108	36	100	61	62	254	84	108	68	63
ABCA12	35	16	27	65	34	5	12	7	17	0	12	17	6	26	5	69	32	69	19	10
ABCA13	7	4	1	30	5	5	4	7	8	7	21	1	12	16	14	17	6	13	4	5
ABCA17P	33	49	19	65	21	37	37	51	26	17	14	27	50	15	49	99	59	49	17	23
ABCA2	3996	2765	1244	2424	1440	915	984	1637	1291	932	1562	2248	1933	2064	1074	3712	1829	1867	2107	1030
ABCA3	2709	2516	1292	2740	1620	1140	916	1344	1811	966	1121	2452	2164	1438	1084	7293	1663	2631	1734	1168
ABCA4	0	1	2	13	1	0	1	0	0	1	4	1	0	1	2	5	0	1	0	0
ABCA5	720	391	691	1221	955	688	687	1218	814	534	1099	230	1121	633	1480	3693	1382	2170	730	650
ABCA6	2117	905	2168	5879	2609	333	2129	1079	897	496	912	1176	1958	4842	864	6104	686	1852	5888	2604
ABCA7	683	395	205	317	362	61	109	175	77	74	331	407	439	456	238	1105	351	312	400	194
ABCA8	2002	651	1292	3534	3293	622	1248	417	991	538	303	856	1287	839	827	2805	785	6043	1098	733
ABCA9	95	124	175	2155	419	110	250	168	253	158	240	182	625	427	290	2419	278	986	273	188
ABCB1	22	39	96	11	11	3	6	6	2	4	11	6	3	26	5	6	0	6	211	70
ABCB10	449	425	498	586	533	571	412	491	380	286	466	329	701	628	384	1637	505	910	750	518
ABCB10P1	0	0	0	15	0	0	0	0	0	3	6	0	0	0	0	6	0	12	0	0
ABCB10P3	1	0	0	0	2	7	1	3	4	5	0	0	0	0	0	0	0	0	0	3
ABCB10P4	0	3	4	24	6	11	0	0	10	0	14	7	7	4	5	34	0	3	0	0
ABCB11	0	5	0	5	4	0	0	1	0	1	0	0	7	11	3	21	0	12	7	0
ABCB4	0	2	2	14	2	4	1	3	2	3	1	0	3	6	3	2	3	0	0	1
ABCB5	4	4	3	28	6	9	3	7	3	2	4	1	11	9	3	5	11	12	5	4
ABCB6	1850	1358	825	1423	834	677	1047	1518	1481	852	1404	897	1248	1679	716	4520	1835	898	1122	856
ABCB7	362	310	407	575	526	179	455	384	363	256	517	227	527	753	324	1244	456	564	619	400
ABCB8	3053	2234	1530	4491	1676	722	1603	909	1203	831	1934	3040	2153	3351	1286	5376	1649	2877	2722	1489
ABCB9	171	334	111	215	145	140	223	180	134	132	226	225	307	137	193	1018	244	264	191	249
ABCC1	4003	3046	2348	2412	2584	1462	2452	2594	1782	1463	2509	2000	3107	2690	1846	7840	2525	2948	3514	2464
ABCC10	1086	1367	789	1406	652	686	874	892	440	310	1285	1055	1027	965	923	3299	963	1165	911	822
ABCC11	4	6	3	21	2	0	2	6	2	4	7	5	2	9	3	8	12	11	5	10
ABCC12	0	1	0	11	0	0	0	0	0	0	0	0	0	0	0	3	0	0	0	0
ABCC13	0	0	1	11	2	2	3	3	2	1	1	1	0	3	4	2	4	3	3	0
ABCC2	19	19	32	95	17	21	29	26	20	24	47	21	47	19	19	112	36	51	21	31
ABCC3	4314	10768	3073	12445	7027	3599	5636	4724	4578	4645	8772	8391	14737	3632	7311	22995	11263	10690	4792	4888
ABCC4	3829	3037	4548	11962	5129	1703	3998	2635	3399	2574	3764	3255	3902	9669	1920	6913	2766	8005	9169	3933
ABCC5	969	1103	1132	1587	942	942	1699	1852	1092	894	2017	1049	1953	1632	1664	4420	1557	1919	1634	1173
ABCC6	93	50	70	93	55	52	39	52	35	26	87	27	69	183	36	126	63	60	163	66
ABCC6P1	8	4	5	3	3	1	2	1	0	2	4	5	5	17	2	13	1	0	12	0
ABCC6P2	6	4	5	4	0	0	5	2	0	0	10	0	0	10	2	2	7	2	15	14
ABCC8	0	0	0	10	1	0	0	0	0	0	0	0	0	0	0	0	0	0	0	0
ABCC9	53	102	149	303	168	137	171	200	178	132	214	65	240	101	177	566	238	289	174	140
ABCD1	2587	3572	1137	1618	1498	625	1467	979	978	894	1838	1920	1945	2369	1057	4493	1457	1985	2370	1317
ABCD1P2	0	0	0	2	0	0	0	0	0	0	0	0	0	0	0	0	0	0	0	0
ABCD1P3	1	0	0	0	0	0	0	0	0	0	0	0	0	0	0	0	0	0	1	1
ABCD1P4	0	0	0	0	0	0	0	0	0	0	0	0	0	0	0	0	0	1	0	0
ABCD1P5	0	0	0	0	0	0	0	0	0	0	0	0	0	0	0	0	0	0	0	0
ABCD2	4	2	3	10	2	6	2	3	1	2	0	1	8	1	6	29	8	6	0	2
ABCD3	2297	2359	3869	5801	3357	1971	4589	4692	4292	3339	4222	1654	4243	4313	2693	12612	3771	7571	5060	4022
ABCD4	978	746	672	846	703	533	611	693	417	309	945	703	1201	981	518	2638	853	750	1001	758
ABCE1	1278	1248	1872	3095	1973	2032	1826	1810	1675	1084	2837	980	2835	3023	2016	6356	1967	3255	1868	2033
ABCF1	1876	1882	1553	2074	1506	826	1363	1285	1241	902	2649	1844	2261	1799	1452	5705	1647	1892	2553	2462
ABCF2	1556	1755	1036	1991	1309	1013	1163	1334	1050	753	2244	1380	2308	1619	1454	4966	1433	2060	1554	1285
ABCF2P1	0	0	0	1	0	0	0	0	0	0	0	0	0	0	0	0	0	0	0	0
ABCF2P2	0	0	0	0	0	0	0	0	0	0	0	0	0	0	0	0	0	0	0	0
ABCF3	1373	1611	1140	1746	1047	613	1305	1315	827	635	2005	1248	2020	1539	1176	4094	1192	1293	1460	1237
ABCG1	26	23	24	33	53	13	17	6	2	9	14	11	48	23	13	56	12	115	57	26
ABCG2	3	3	5	11	20	4	11	10	1	6	8	4	6	1	5	25	17	38	10	7
ABCG4	44	144	69	75	41	64	130	84	32	44	227	74	164	44	134	269	120	131	88	98
ABCG5	1	4	11	12	6	7	7	5	1	5	8	5	16	9	2	4	7	9	4	9
ABCG8	2	0	1	2	0	0	0	0	0	1	2	0	2	0	1	1	3	3	0	0
ABHD1	14	17	28	39	16	18	19	14	22	9	27	19	19	22	19	47	25	45	27	13
ABHD10	214	297	301	754	309	363	449	541	439	354	547	140	630	1051	390	1147	493	780	423	324
ABHD11	1697	1586	752	1794	1034	878	1063	1494	958	1010	1504	1632	2656	1648	1168	5278	1461	2120	1285	1150
ABHD12	6178	6725	4130	4808	3680	913	3171	1735	2585	1957	6154	4447	4368	5422	2446	10838	3866	4957	7471	4133
ABHD12B	26	38	36	66	27	40	39	54	29	37	61	19	42	45	46	98	32	70	71	42
ABHD13	302	318	446	550	556	460	445	375	482	378	473	266	578	445	442	1719	447	721	555	461
ABHD14A	249	213	135	138	86	69	94	84	117	71	202	131	163	284	117	554	158	164	327	140
ABHD14A-ACY1	39	15	18	6	5	3	18	40	21	28	10	34	12	35	4	69	42	21	55	11
ABHD14B	497	615	288	354	339	219	360	274	343	231	654	330	535	442	419	1452	490	493	781	493
ABHD15	293	427	263	176	166	285	282	251	170	125	658	423	396	350	263	1008	248	406	526	346
ABHD16A	1378	1430	918	1304	971	265	937	775	850	578	1682	1100	1399	1185	896	4718	1079	1339	1476	1194
ABHD16B	167	224	75	140	68	72	90	67	83	54	202	214	164	99	93	332	68	69	151	85
ABHD17A	4160	4025	1430	2296	1648	1342	1619	1487	1502	1229	2774	3398	3330	2230	1682	7878	1970	2109	2493	1806
ABHD17AP1	13	1	2	2	7	2	1	2	0	4	0	1	3	5	0	14	3	1	4	2
ABHD17AP3	0	1	0	0	0	0	0	0	1	2	1	0	0	0	0	0	0	3	0	0
ABHD17AP4	0	1	0	0	0	0	1	1	1	0	0	0	0	0	0	0	0	2	0	0
ABHD17AP5	0	0	0	2	1	0	0	0	0	0	0	0	0	0	0	0	0	0	0	0
ABHD17AP6	0	0	0	3	1	0	0	0	0	0	0	0	0	0	0	0	0	0	0	0
ABHD17AP7	0	0	0	0	0	0	0	0	0	0	0	0	0	0	0	0	0	0	0	0
ABHD17AP8	0	0	0	0	0	0	0	0	0	0	0	0	0	0	0	0	0	0	0	0
ABHD17AP9	0	0	0	0	0	0	0	0	0	0	0	0	0	0	0	0	0	1	0	0
ABHD17B	209	287	341	306	343	336	405	365	276	187	489	214	393	305	257	828	262	382	328	311
ABHD17C	46	70	65	69	24	83	42	42	89	55	106	77	82	50	58	169	29	68	142	93
ABHD18	263	210	328	455	300	378	337	401	260	175	332	183	378	349	284	989	337	477	530	345
ABHD2	2777	3014	2405	3207	2111	2518	2384	2023	1315	992	2047	1811	1779	3711	1537	5209	1474	3669	4588	2402
ABHD3	118	97	167	165	164	135	193	143	129	111	231	83	204	192	145	685	162	333	271	237
ABHD4	1489	1389	1270	622	961	812	1817	1351	1142	706	2354	1655	1420	1893	1016	3837	1445	1703	2010	1243
ABHD5	923	648	811	1129	995	507	523	562	464	305	877	504	710	2428	487	1521	611	860	1553	858
ABHD6	871	868	655	928	604	469	764	904	702	401	1101	778	1120	1341	756	3327	863	1347	1105	773
ABHD8	1162	1345	617	525	399	520	588	600	394	272	1001	1040	975	873	420	2139	539	521	931	618
ABI1	1230	1128	1452	1552	1299	904	1560	1259	948	707	1466	871	1602	1475	961	4123	1409	1915	2043	1698
ABI2	2818	2334	3209	4259	3521	3151	3635	3187	2648	2117	3910	2258	4094	3944	3140	9541	3446	5258	4562	3289
ABI3	4	16	3	2	1	1	6	0	0	1	0	1	3	2	0	11	1	4	8	7
ABI3BP	11	12	20	45	17	25	29	16	15	10	39	8	54	24	29	85	19	27	20	25
ABL1	4984	5282	2315	3694	2799	2617	2389	2495	1797	1335	3744	3492	3764	2990	2347	8864	2852	3279	3043	2401
ABL2	2377	2908	2305	2253	2247	2441	3369	1755	1226	864	3427	1468	2455	2455	2137	4529	1858	2540	3492	3005
ABLIM1	2182	449	1106	362	954	989	541	550	219	269	423	227	337	425	172	920	317	1823	1652	842
ABLIM2	26	68	17	89	29	16	11	32	6	2	55	23	33	31	11	169	31	24	41	17
ABLIM3	126	723	117	199	140	102	545	218	269	234	475	295	603	96	459	2781	252	372	143	542
ABO	3447	3295	2106	3100	2442	2929	2169	2795	2165	2005	1805	3297	6064	2615	2540	29452	6038	9853	2408	1679
ABR	2663	3069	2193	2504	1527	1115	1945	1414	1490	1158	2674	3208	2766	1477	1384	7186	1937	2268	3504	2582
ABRA	3	2	3	8	4	2	2	3	0	1	4	0	0	7	1	4	1	3	5	1
ABRACL	394	673	580	500	481	324	626	453	606	326	786	486	1087	488	524	2641	645	776	489	882
ABT1	419	576	392	597	411	386	470	417	427	304	761	489	734	450	362	1802	475	513	458	470
ABT1P1	0	1	0	0	0	0	0	0	0	1	0	0	0	0	0	0	0	0	0	0
ABTB1	379	359	255	384	203	139	218	105	134	128	323	364	324	236	161	839	221	338	574	316
ABTB2	2923	5576	1594	3322	1579	1416	2661	2560	2164	2014	3216	3492	2453	1418	1768	6412	2504	3129	2117	2922
AC000041.10	7	7	6	16	10	14	10	7	2	3	2	9	21	9	9	41	8	8	6	14
AC000041.8	0	0	0	0	0	0	0	0	0	0	0	0	0	0	0	0	0	0	0	0
AC000077.2	0	0	0	0	0	0	0	0	0	0	0	0	0	0	0	0	0	0	0	0
AC000078.5	6	3	10	14	5	5	1	5	3	4	7	2	7	9	4	3	6	8	18	3
AC000081.2	0	0	0	0	0	0	0	0	0	0	0	0	0	0	0	0	0	2	0	0
AC000089.3	1	1	2	0	3	2	0	0	0	0	1	1	0	2	0	3	0	2	1	0
AC000095.12	0	0	0	3	2	3	1	3	0	1	5	0	1	3	3	2	4	4	2	5
AC000095.9	2	4	2	11	0	1	3	3	7	0	4	2	0	2	2	15	10	7	7	13
AC000111.4	0	0	0	0	0	0	0	0	0	0	0	0	0	0	0	0	0	0	0	0
AC000111.5	0	0	0	0	0	0	0	0	0	0	0	0	0	0	0	0	0	0	0	0
AC000362.1	0	0	0	0	0	0	0	0	0	0	0	0	0	0	0	0	0	0	0	0
AC000367.1	5	5	7	15	20	17	8	16	2	15	15	6	22	13	10	42	16	54	21	11
AC000374.1	0	0	0	0	0	0	0	0	0	0	0	0	0	0	0	0	0	0	0	0
AC002056.3	0	0	2	2	2	0	0	0	0	0	0	0	2	0	0	0	0	0	4	0
AC002069.5	0	0	1	0	0	0	0	0	0	0	0	0	0	0	0	0	0	0	0	0
AC002069.6	0	0	0	0	0	0	0	0	0	0	0	0	0	0	0	0	0	0	0	0
AC002075.3	0	0	0	0	0	0	1	0	0	0	5	0	1	0	0	0	0	2	0	0
AC002075.4	0	0	0	1	0	0	0	0	0	0	0	0	1	0	0	0	3	0	0	1
AC002127.2	0	0	0	0	0	0	0	0	0	0	0	0	0	0	0	0	0	0	0	0
AC002310.10	0	0	0	0	0	1	0	0	0	0	0	0	0	0	1	0	0	0	0	0
AC002310.11	30	0	0	32	0	0	0	0	0	0	0	0	0	36	0	90	19	14	64	9
AC002310.13	2	3	0	0	0	0	0	0	0	0	0	1	0	0	0	19	0	0	0	0
AC002310.17	0	1	0	3	0	0	0	0	0	1	0	0	0	1	0	0	0	0	0	0
AC002314.4	0	0	0	0	1	0	0	0	0	0	0	0	0	0	0	0	0	0	0	0
AC002366.3	1	0	1	4	1	1	2	0	4	1	1	2	1	2	6	7	0	2	2	4
AC002398.9	137	148	178	126	88	40	101	104	61	88	217	85	349	53	106	358	129	119	117	101
AC002400.1	2	4	0	4	0	2	2	4	0	1	0	0	0	5	1	0	4	8	7	2
AC002429.4	0	0	0	0	0	0	0	0	0	0	0	0	0	0	0	0	0	0	0	0
AC002429.5	5	10	15	9	10	13	9	11	3	4	4	13	9	3	10	12	4	21	18	9
AC002486.2	0	0	0	0	0	0	0	0	0	0	0	0	0	0	0	0	0	0	0	0
AC002486.3	0	0	0	0	0	0	0	0	0	0	0	0	0	0	1	0	0	0	0	0
AC002519.6	0	1	1	0	0	0	0	0	0	0	0	0	0	0	0	0	0	2	0	0
AC002523.1	0	0	0	0	0	0	0	0	0	0	0	0	0	0	0	0	0	0	0	0
AC002542.2	0	0	0	0	0	0	0	0	0	0	0	0	0	0	0	0	0	0	0	0
AC002543.2	0	3	4	8	3	3	0	3	0	6	2	0	0	3	3	4	1	9	8	1
AC002553.4	0	0	0	0	1	1	0	1	0	0	0	0	0	0	1	10	0	1	0	0
AC002984.2	2	0	0	0	0	2	2	1	0	1	0	1	2	0	2	1	6	2	0	0
AC002985.3	16	5	6	18	8	6	7	4	6	6	3	14	12	1	3	15	7	9	6	1
AC003002.4	2	0	0	0	0	0	0	0	0	0	0	0	0	0	0	0	0	0	0	0
AC003002.6	21	19	10	35	11	3	8	8	7	5	12	9	16	8	15	41	12	15	14	10
AC003005.4	0	0	0	0	0	0	0	0	0	0	0	0	0	0	0	0	0	0	0	0
AC003006.7	0	0	0	4	0	0	1	0	0	0	0	0	0	0	0	0	0	0	1	0
AC003045.1	0	0	0	0	0	0	0	0	0	0	0	0	0	0	0	0	0	0	0	0
AC003080.4	0	0	0	0	0	0	0	0	0	0	0	0	0	0	0	0	0	0	0	0
AC003682.17	0	0	0	0	0	1	0	0	0	0	2	0	0	0	0	0	0	0	0	0
AC003958.1	0	0	0	0	0	0	0	0	0	0	0	0	0	0	0	0	0	0	0	0
AC003958.6	0	0	0	0	0	0	0	0	0	0	0	0	0	0	0	0	0	0	0	0
AC003973.1	0	0	0	4	0	0	0	2	0	0	0	0	3	1	0	0	1	0	0	0
AC003989.3	2	0	0	3	0	0	0	0	0	0	0	0	0	0	0	0	0	0	0	0
AC003989.4	1	0	0	0	0	0	0	0	1	0	0	0	0	0	0	0	1	1	0	0
AC004004.2	2	1	1	8	0	2	3	0	1	0	3	0	4	9	5	3	1	4	1	0
AC004006.2	0	0	0	0	0	0	0	0	0	0	0	0	0	0	0	0	0	0	0	0
AC004019.10	0	0	1	3	1	0	0	0	0	1	0	1	3	0	1	0	0	2	0	0
AC004022.7	0	0	0	0	0	0	0	0	0	0	0	0	0	0	0	0	0	0	0	0
AC004022.8	0	0	0	0	1	0	0	0	0	0	0	0	1	0	0	0	0	1	0	0
AC004057.1	1175	1371	1853	1808	1430	766	842	886	1518	1345	1850	1329	1760	1673	958	5513	1570	1984	2028	2007
AC004062.2	0	0	0	0	0	0	0	0	0	0	0	0	0	0	0	0	0	0	0	0
AC004066.2	0	0	0	0	0	0	0	0	0	0	0	0	0	0	0	0	0	0	0	0
AC004069.1	0	0	0	0	0	0	0	0	0	0	0	0	0	0	0	0	0	0	0	0
AC004074.4	0	0	0	1	0	0	0	0	0	0	0	0	0	0	0	0	0	0	0	0
AC004076.7	10	4	8	22	14	20	21	20	20	8	50	4	20	27	30	32	18	24	24	24
AC004076.9	2	0	2	2	0	0	3	1	3	2	8	0	1	8	1	3	2	8	0	1
AC004129.7	0	0	0	0	0	0	0	0	0	0	0	0	0	0	0	0	0	0	0	0
AC004129.9	0	0	0	0	0	0	0	0	0	0	0	0	0	0	0	0	0	1	0	0
AC004158.1	0	0	0	0	0	0	3	0	0	0	6	0	2	0	2	4	0	0	0	0
AC004159.1	0	0	0	0	0	0	0	0	0	0	0	0	0	0	0	0	0	0	0	0
AC004231.7	0	0	0	0	0	0	0	0	0	0	0	0	0	0	0	0	0	0	0	0
AC004381.6	77	116	141	237	368	113	82	121	185	149	124	86	370	151	185	1128	395	1738	99	120
AC004381.8	62	55	52	316	175	164	56	135	169	91	36	17	135	39	93	502	100	655	27	41
AC004383.3	2	4	6	7	15	9	9	6	3	4	6	3	11	3	9	14	12	16	8	5
AC004386.3	0	0	0	0	0	0	0	0	0	0	0	0	0	0	0	0	0	0	0	0
AC004386.4	0	0	2	0	0	0	0	0	0	0	0	0	1	1	0	0	0	0	0	0
AC004453.8	3	0	2	1	0	1	0	2	0	0	2	0	0	0	0	1	0	0	0	0
AC004461.4	0	1	2	0	2	0	1	0	1	0	0	0	0	0	0	0	0	0	1	0
AC004556.1	13	0	0	0	0	136	0	10	7	4	0	0	0	7	0	7	0	4	0	0
AC004692.5	0	0	0	0	0	0	0	0	0	0	0	0	0	0	0	0	0	0	0	0
AC004754.3	6	17	20	34	3	6	22	34	10	3	12	18	8	14	9	18	12	8	37	8
AC004813.1	44	36	36	125	37	36	14	36	14	15	48	51	48	47	26	138	52	65	70	43
AC004824.1	4	1	3	10	4	0	0	2	3	0	4	0	1	3	0	4	2	7	1	2
AC004824.2	4	1	3	10	4	0	0	2	3	0	4	0	1	3	0	4	2	7	1	2
AC004837.3	0	3	0	0	8	0	0	1	1	3	0	0	3	4	0	0	0	0	4	1
AC004840.8	2	0	1	2	1	2	0	2	3	1	3	0	8	0	1	0	2	2	4	0
AC004854.5	0	0	0	0	0	0	0	0	1	0	0	0	0	0	0	0	0	0	0	0
AC004866.1	0	0	0	0	0	0	0	0	0	0	0	0	0	0	0	0	0	0	0	0
AC004866.3	0	0	0	0	0	0	0	0	0	0	0	0	0	0	0	0	0	0	0	0
AC004870.5	0	2	0	2	6	0	0	0	0	0	0	0	0	1	1	0	0	0	0	0
AC004893.10	6	1	6	9	3	5	4	8	0	4	9	3	6	4	4	13	3	3	4	11
AC004899.3	0	0	0	0	0	0	0	0	0	0	0	0	0	1	0	0	0	0	0	0
AC004911.2	0	0	0	0	0	0	0	0	0	0	0	1	0	0	0	0	0	0	0	0
AC004920.2	0	0	0	0	0	0	0	0	0	0	0	0	0	0	0	0	0	0	0	0
AC004938.5	0	0	0	0	0	0	0	0	0	0	0	0	0	0	0	0	0	0	0	0
AC004941.5	0	0	0	1	0	0	0	0	0	0	0	0	0	0	0	0	0	0	0	0
AC004945.1	0	3	0	0	0	0	1	0	0	0	0	0	0	0	0	0	0	0	1	0
AC004951.5	25	9	10	27	9	13	18	20	7	9	7	11	20	7	10	43	20	19	30	22
AC004953.1	5	4	1	4	0	2	0	3	2	1	0	1	3	1	3	3	3	4	9	7
AC004967.7	92	90	25	47	35	15	27	34	35	26	65	72	60	65	34	190	48	40	55	47
AC004980.10	18	12	10	12	12	10	16	8	6	12	16	6	20	6	14	26	30	18	6	4
AC004980.7	312	190	136	317	128	202	169	160	202	145	274	642	251	198	205	576	218	222	316	180
AC004980.8	1	0	0	3	1	1	0	1	0	1	0	0	0	0	0	7	0	0	2	1
AC004980.9	0	0	10	15	5	15	4	5	11	11	9	4	14	0	6	22	4	10	10	5
AC004985.12	44	30	28	40	13	16	29	22	7	17	21	23	46	16	25	76	36	28	36	15
AC004987.10	0	0	0	0	0	0	0	0	0	0	0	0	0	0	0	0	0	0	0	0
AC004987.9	0	1	0	3	0	0	0	0	1	0	0	1	0	0	0	0	0	0	0	0
AC005008.3	0	0	0	0	0	0	0	0	0	0	0	0	0	0	0	0	0	0	0	0
AC005014.5	1	0	1	0	0	2	2	2	0	1	0	0	0	0	0	4	1	0	1	2
AC005017.2	0	1	1	4	0	0	0	0	1	0	3	0	0	0	2	0	1	3	0	0
AC005019.2	0	0	0	0	0	0	0	1	0	0	0	0	0	0	0	0	0	0	0	0
AC005033.6	0	0	0	0	0	0	0	0	0	0	0	0	0	0	0	0	0	0	0	0
AC005034.2	0	0	0	0	0	0	0	0	0	0	0	0	0	0	0	0	0	0	0	0
AC005040.3	0	0	0	0	0	0	0	0	0	0	0	0	0	0	0	0	0	0	0	0
AC005041.11	0	0	0	1	0	0	0	0	0	0	0	0	1	0	0	0	0	0	0	0
AC005042.1	0	0	0	0	0	0	0	0	0	0	0	0	0	0	0	0	0	0	0	0
AC005042.2	0	2	0	0	1	0	0	0	0	1	2	1	3	0	0	0	1	0	0	0
AC005042.3	0	0	0	0	0	0	0	0	0	0	0	0	0	0	0	0	0	0	0	0
AC005077.14	142	83	46	82	43	21	47	11	38	23	32	94	62	58	29	94	47	56	135	59
AC005077.5	0	0	0	3	2	1	0	1	2	0	0	0	3	0	3	0	4	0	0	4
AC005077.7	0	0	0	2	0	0	0	0	0	0	0	0	0	0	0	0	0	2	0	0
AC005077.8	2	1	0	1	1	0	1	1	0	1	0	0	6	2	0	13	0	1	1	1
AC005086.1	0	0	1	8	0	0	1	1	1	3	0	0	5	1	1	11	0	1	4	1
AC005086.2	0	4	7	14	2	1	4	2	1	1	3	0	10	2	4	6	5	5	3	2
AC005086.3	2	6	3	12	4	8	5	4	1	0	8	1	3	4	4	9	7	12	3	11
AC005094.2	0	0	0	0	0	0	0	0	0	0	0	0	0	0	0	0	0	0	0	0
AC005102.1	1	2	0	1	0	0	1	1	0	0	0	1	4	2	1	1	0	0	1	2
AC005105.2	0	0	0	0	0	0	0	0	0	1	0	0	0	0	0	4	0	1	0	0
AC005154.7	23	17	20	21	13	15	13	13	3	4	39	16	27	18	14	56	10	19	20	8
AC005154.8	1	3	1	9	3	0	3	1	0	2	0	0	1	2	3	9	2	1	4	0
AC005176.1	0	0	0	0	0	0	0	0	0	0	0	0	0	0	0	0	0	0	0	0
AC005176.2	6	3	5	6	5	3	0	0	1	2	1	0	3	1	2	11	1	11	3	2
AC005176.3	0	0	0	0	0	0	0	0	0	0	0	0	0	0	0	0	0	0	0	0
AC005178.1	0	0	0	0	0	0	0	0	0	0	2	1	0	0	0	0	0	0	0	0
AC005189.6	1	0	0	0	0	0	0	0	0	0	1	0	0	0	0	0	1	1	0	0
AC005229.5	0	0	0	0	0	0	0	1	0	0	0	0	0	0	0	0	0	0	0	0
AC005229.7	0	0	0	1	0	0	0	0	0	0	0	0	0	0	0	0	0	0	0	0
AC005237.2	0	0	0	0	0	0	0	0	1	0	0	0	0	0	0	0	0	2	0	0
AC005251.3	0	0	0	1	0	0	0	1	0	0	0	0	0	0	0	0	0	0	0	0
AC005255.3	0	0	0	4	0	0	0	0	0	0	0	0	0	0	0	0	0	0	0	2
AC005255.5	0	0	0	4	0	0	0	0	0	1	0	0	0	0	0	0	0	0	0	0
AC005255.6	0	0	0	0	0	0	0	0	0	0	0	0	0	0	0	0	0	0	0	0
AC005262.4	0	0	1	0	3	0	0	0	0	0	0	0	0	0	0	0	0	0	0	0
AC005281.1	1	0	5	2	6	4	0	1	1	1	9	2	3	2	0	5	3	11	3	5
AC005300.5	0	0	1	1	1	0	0	1	0	0	0	0	0	1	0	0	1	0	0	1
AC005307.3	0	0	0	0	0	1	0	2	0	1	0	1	0	0	0	0	0	0	0	1
AC005336.4	3	0	5	11	0	3	15	2	3	1	17	4	0	0	2	15	2	3	2	3
AC005336.5	0	0	0	0	0	0	0	0	0	0	0	0	0	0	0	0	0	0	0	0
AC005351.1	0	0	0	1	0	0	0	0	0	0	0	0	0	0	0	0	0	0	0	0
AC005357.1	0	0	1	0	0	2	0	0	0	0	0	0	0	0	1	0	0	0	0	0
AC005363.9	0	0	4	17	3	2	2	0	15	9	0	0	5	12	4	26	0	8	5	8
AC005477.1	0	0	0	0	0	0	0	0	0	2	0	0	0	0	0	0	0	0	0	0
AC005480.1	1	0	0	0	0	0	0	0	0	0	0	0	0	0	0	0	0	1	4	0
AC005488.11	5	3	0	7	1	16	0	0	2	0	3	0	3	0	2	3	1	5	0	5
AC005517.3	18	15	21	28	14	19	7	13	11	7	24	8	24	22	17	42	14	24	30	18
AC005522.6	0	0	0	0	0	1	0	0	0	0	0	0	0	0	0	0	0	0	0	0
AC005534.6	0	0	0	0	0	2	0	1	1	1	5	0	0	2	0	6	0	3	1	0
AC005539.2	0	0	0	1	0	0	0	0	0	0	0	0	0	0	0	0	0	0	0	0
AC005559.3	0	0	0	0	0	0	0	0	0	0	0	0	0	0	0	7	0	0	0	0
AC005588.2	0	0	0	0	0	0	0	0	0	0	0	0	0	0	0	0	0	0	0	0
AC005609.2	0	0	0	0	0	0	0	0	0	0	0	0	1	0	0	0	0	0	0	0
AC005626.3	0	0	0	0	0	0	0	0	0	0	0	0	0	0	0	0	0	0	0	0
AC005682.6	2	0	4	0	0	1	5	0	1	1	4	1	3	1	4	8	1	3	2	1
AC005722.4	0	0	0	0	0	0	0	0	0	0	0	0	0	0	0	0	1	0	0	0
AC005730.2	0	0	0	1	0	0	0	0	0	0	0	0	1	0	0	0	0	0	0	0
AC005740.3	0	0	0	1	0	0	0	0	1	0	0	0	0	1	0	0	0	0	0	0
AC005740.4	0	1	1	0	0	1	2	0	0	0	0	0	1	0	0	0	0	0	0	0
AC005741.2	0	0	0	0	0	0	0	0	0	0	0	0	0	0	0	0	0	0	1	0
AC005752.10	3	1	3	2	1	2	3	2	0	2	4	2	4	3	4	5	3	3	2	1
AC005758.1	0	0	1	13	1	0	0	4	6	4	1	0	4	0	0	28	6	3	4	3
AC005776.1	4	0	7	8	2	3	0	1	3	2	14	3	8	5	6	0	6	12	14	9
AC005777.3	0	0	0	0	0	0	0	0	0	0	0	0	0	0	0	0	0	0	0	0
AC005779.2	1	2	2	3	7	4	3	0	1	0	3	3	6	2	4	7	4	6	2	2
AC005786.3	0	0	0	0	0	0	0	0	0	1	0	0	0	0	1	0	2	0	2	2
AC005794.1	0	0	0	0	0	0	0	0	0	0	0	0	0	0	0	0	0	0	0	0
AC005795.1	0	0	2	0	2	2	0	2	2	2	0	0	0	2	0	2	0	0	0	2
AC005822.1	1	2	0	0	3	1	3	0	0	1	2	2	0	0	0	0	2	1	2	2
AC005838.2	0	0	0	0	0	0	0	0	0	0	1	1	0	0	0	0	1	0	0	0
AC005943.2	438	484	54	113	121	0	133	84	152	46	42	268	142	291	90	53	123	123	134	72
AC006011.4	5	14	9	0	7	27	9	20	40	11	35	14	18	39	26	103	21	2	19	9
AC006014.7	10	8	1	9	3	0	3	5	4	0	1	8	8	7	2	17	6	6	12	5
AC006014.8	42	17	25	32	23	36	38	58	8	7	41	42	38	12	18	58	32	27	42	25
AC006022.4	0	0	0	0	0	0	0	0	0	0	0	0	0	0	0	0	0	0	0	0
AC006026.1	0	0	0	0	1	0	0	0	0	0	3	1	0	0	0	2	1	0	0	0
AC006026.12	0	0	0	0	0	0	0	0	0	0	0	0	0	0	0	0	0	0	0	0
AC006026.9	0	0	0	2	0	0	0	0	0	0	0	0	0	0	0	0	0	0	0	0
AC006028.11	0	0	0	1	2	2	3	1	2	1	4	0	2	2	1	0	1	1	0	0
AC006033.22	4	1	0	2	0	0	0	0	0	0	0	1	0	2	1	1	2	0	0	4
AC006042.8	0	0	3	5	2	3	0	1	1	0	5	0	3	3	0	1	6	1	0	2
AC006070.12	0	0	0	0	0	0	0	0	0	0	0	0	0	0	0	0	0	0	0	0
AC006077.4	0	0	0	0	0	1	0	1	0	0	0	0	0	0	1	0	0	0	0	0
AC006115.6	0	0	0	0	0	2	0	1	0	0	0	0	0	1	0	4	0	0	0	0
AC006116.13	0	0	1	5	0	1	0	0	0	2	0	1	0	0	4	0	1	0	0	0
AC006116.14	0	0	1	0	1	0	0	0	1	0	1	0	1	0	0	0	0	1	0	0
AC006116.20	5	0	10	12	3	11	9	8	2	3	5	1	5	2	4	13	2	9	13	3
AC006116.22	0	2	2	8	1	4	0	0	0	2	5	2	4	1	1	0	2	4	0	5
AC006116.27	37	44	0	0	37	25	48	0	17	17	38	6	33	16	4	88	42	14	26	15
AC006130.4	0	0	0	0	0	0	0	0	0	0	0	0	0	0	0	0	0	0	0	0
AC006133.3	0	0	0	0	0	0	0	0	0	0	0	0	0	0	0	0	0	0	0	0
AC006133.7	0	0	0	0	0	0	0	0	0	0	0	0	0	0	0	0	0	0	0	0
AC006153.3	0	0	0	2	0	0	0	0	0	0	3	0	0	0	0	0	0	1	7	0
AC006160.8	0	0	0	0	0	0	0	0	0	0	0	0	0	0	0	0	0	0	0	0
AC006195.2	2	0	0	0	0	0	0	0	0	0	0	0	0	3	0	0	0	0	0	4
AC006262.11	0	0	0	0	0	0	0	0	0	0	0	1	0	0	0	0	0	0	0	0
AC006326.3	0	0	0	0	0	0	0	0	0	0	0	0	0	0	0	0	0	0	0	0
AC006328.1	0	0	0	0	0	0	0	0	0	0	0	0	0	0	0	0	0	0	0	0
AC006328.9	0	0	0	0	0	0	0	0	0	0	0	0	0	0	0	0	0	0	0	0
AC006335.10	0	0	0	0	0	0	0	0	0	0	0	0	0	0	0	0	0	0	0	0
AC006335.11	0	0	1	0	2	0	0	1	0	0	0	1	3	1	1	0	1	0	0	0
AC006335.2	0	0	0	0	0	0	0	0	0	0	0	0	0	0	0	0	0	0	0	0
AC006335.6	0	0	0	0	0	0	0	0	0	0	0	0	0	0	0	0	0	0	0	0
AC006355.3	0	0	0	1	0	0	0	0	0	2	0	0	0	0	0	0	0	1	0	0
AC006366.3	0	0	0	0	0	0	0	0	0	0	0	0	0	0	0	0	0	0	0	0
AC006386.1	1	1	0	0	0	0	1	0	0	0	1	0	1	1	0	1	1	0	0	0
AC006390.4	0	0	0	0	0	0	0	0	0	0	0	0	0	0	0	0	0	0	0	0
AC006427.2	0	0	0	0	0	0	1	0	0	0	0	0	2	1	0	0	0	0	0	0
AC006445.1	0	0	0	0	0	0	0	0	0	0	0	0	0	0	0	0	0	0	0	0
AC006445.6	0	0	0	0	0	0	0	0	0	0	0	0	0	0	0	0	0	0	0	0
AC006445.7	1	0	0	0	0	0	0	0	0	0	0	0	0	0	0	0	0	0	0	0
AC006449.1	2	0	21	46	43	46	21	27	9	13	53	18	42	22	14	130	26	54	32	32
AC006449.2	2	0	21	46	43	46	21	27	9	13	53	18	42	22	14	130	26	54	32	32
AC006461.2	0	1	0	0	1	0	0	2	0	0	0	0	0	0	0	0	0	0	0	0
AC006466.5	0	0	0	0	0	0	0	0	0	0	0	0	0	0	0	0	0	0	0	0
AC006483.5	0	0	0	0	0	0	1	0	1	0	0	0	0	0	0	0	0	0	0	0
AC006486.9	19	54	11	35	39	2	30	4	8	18	2	73	12	15	19	67	4	14	16	13
AC006499.1	0	0	0	0	0	0	0	0	0	1	0	0	0	0	0	0	0	0	0	0
AC006499.2	0	0	0	0	0	0	0	0	0	0	0	0	0	3	0	0	0	0	0	0
AC006499.3	0	0	0	0	0	0	0	0	0	0	0	0	0	0	0	0	0	0	0	0
AC006499.4	0	0	0	0	0	0	0	0	0	0	0	0	0	0	0	0	0	0	0	0
AC006499.5	0	0	0	0	0	0	0	0	0	0	0	0	0	0	0	0	0	0	0	0
AC006499.6	0	0	0	0	0	0	0	0	0	0	0	0	0	0	0	0	0	0	0	0
AC006499.7	0	0	0	0	0	0	0	0	0	0	0	0	0	0	0	0	0	0	0	0
AC006499.9	0	0	0	0	0	0	0	0	0	0	0	0	0	0	0	0	0	0	0	0
AC006509.4	0	0	0	1	0	0	0	0	0	0	0	0	0	0	0	0	0	0	0	0
AC006509.7	2	4	2	1	2	1	4	4	0	1	14	2	0	3	7	8	4	2	4	2
AC006538.4	0	0	0	0	0	0	0	0	0	0	0	0	0	0	0	0	0	0	0	0
AC006539.2	0	0	0	1	0	0	0	0	0	0	0	0	0	0	0	0	0	0	0	0
AC006539.3	2	0	2	9	3	1	0	1	0	0	1	0	0	0	3	0	2	1	0	0
AC006539.6	0	0	0	1	0	0	0	1	0	0	0	0	0	0	0	0	0	0	0	0
AC006548.19	0	0	0	0	0	0	0	0	0	0	0	0	0	0	0	0	0	0	0	0
AC006548.26	0	0	0	0	0	0	0	0	0	0	0	0	0	0	0	0	0	0	0	0
AC006946.12	0	1	1	6	4	5	1	6	0	0	0	1	4	0	4	3	4	8	8	4
AC006960.5	0	0	0	0	0	0	0	0	0	0	0	0	0	0	0	0	0	0	0	0
AC006978.6	60	40	46	78	61	82	34	48	48	46	73	37	79	57	48	220	58	93	53	38
AC006987.4	9	7	13	5	5	5	5	7	7	9	14	9	16	5	10	20	6	4	5	0
AC006987.5	0	0	0	0	0	0	0	0	0	0	0	0	1	0	0	0	0	0	0	0
AC006987.6	1	1	5	1	0	2	0	1	2	1	2	2	8	3	1	12	1	1	0	0
AC006989.2	0	0	0	0	0	0	0	0	0	0	0	0	0	0	0	0	0	0	0	0
AC006994.1	0	0	0	5	1	0	1	0	0	0	0	0	0	0	0	11	0	0	0	0
AC006994.3	0	0	0	0	0	0	0	0	0	0	0	0	0	0	0	0	0	0	0	0
AC007000.10	5	7	1	5	7	8	3	4	4	2	1	1	7	6	3	8	1	9	1	0
AC007016.3	0	1	0	0	0	0	0	0	1	0	0	0	0	0	0	0	0	1	0	0
AC007040.11	8	10	10	23	10	10	5	8	4	9	12	13	10	9	6	11	13	20	22	10
AC007041.2	1	0	12	4	2	0	1	1	0	0	0	3	1	2	1	4	4	2	2	3
AC007064.22	0	0	0	0	0	0	0	0	0	0	0	0	0	0	0	0	0	0	0	0
AC007064.25	0	0	0	0	0	0	0	0	0	0	0	0	0	0	0	0	0	0	0	0
AC007064.29	0	0	0	0	0	0	0	0	0	0	0	0	0	0	0	0	0	0	0	0
AC007115.3	0	0	0	0	0	0	0	0	0	0	0	0	0	0	0	0	0	0	0	0
AC007136.1	0	0	0	0	0	0	0	0	0	0	0	0	0	0	0	0	0	0	0	0
AC007163.1	0	0	2	0	2	0	2	2	0	0	0	0	0	0	3	0	0	0	0	2
AC007192.4	30	0	0	0	76	0	0	0	0	0	0	0	0	0	0	0	0	0	0	0
AC007204.3	0	0	0	0	0	0	0	0	0	0	0	0	0	0	0	0	0	0	0	0
AC007228.8	0	0	0	4	0	0	0	2	0	0	0	0	0	0	0	0	0	3	1	3
AC007229.3	0	0	1	2	0	0	0	3	0	0	0	0	0	0	0	0	0	0	1	0
AC007237.2	0	0	0	0	0	0	0	0	0	0	0	0	0	0	0	0	0	0	0	1
AC007238.1	1	0	1	2	0	0	0	0	2	0	0	0	0	0	0	1	0	0	0	0
AC007253.1	0	0	0	0	0	0	0	0	0	0	0	0	0	0	0	0	0	0	0	0
AC007256.5	6	2	5	8	6	5	3	0	3	3	2	1	7	7	5	10	0	6	3	3
AC007272.3	0	0	1	5	0	0	1	1	0	0	1	0	1	2	0	0	2	1	5	1
AC007274.2	0	0	0	0	0	0	0	0	0	0	0	0	0	0	0	0	0	0	0	0
AC007274.5	0	0	0	0	0	0	0	0	0	0	0	0	0	0	0	0	0	0	0	0
AC007279.2	8	1	3	15	4	3	2	6	2	1	4	2	5	12	9	21	9	4	11	2
AC007283.4	1	5	2	2	1	3	6	2	2	0	1	2	2	2	5	0	4	4	6	2
AC007312.3	0	0	0	0	0	0	0	0	0	0	0	0	0	0	0	0	0	0	0	0
AC007318.5	0	3	0	11	16	20	6	3	8	12	5	0	5	7	9	3	2	12	15	3
AC007322.1	0	0	0	0	0	0	0	0	0	0	0	0	0	0	0	0	0	0	0	0
AC007322.3	0	0	0	0	0	0	0	0	0	0	0	0	0	0	0	0	0	0	0	0
AC007322.5	0	0	0	0	0	0	0	0	0	0	0	0	0	0	0	0	0	0	0	0
AC007322.7	0	0	0	0	0	0	0	0	0	0	0	0	0	0	0	0	0	0	0	0
AC007325.1	0	0	0	0	0	0	0	0	0	1	0	0	0	0	0	7	0	0	0	1
AC007325.2	1	3	0	1	0	0	0	0	1	1	0	0	0	0	0	0	1	0	0	0
AC007325.3	0	0	0	1	0	0	0	0	0	0	0	0	0	0	0	0	0	0	0	0
AC007325.4	38	134	44	17	32	21	58	38	72	42	58	34	0	0	38	116	57	33	59	94
AC007326.1	23	28	36	66	27	40	33	41	26	25	57	27	71	45	40	115	60	60	55	40
AC007326.12	0	0	0	0	0	0	0	0	0	0	0	0	0	0	0	0	0	0	0	0
AC007326.9	0	0	0	0	0	0	0	0	0	0	0	0	0	0	0	0	0	0	0	0
AC007327.6	0	0	0	0	0	0	0	0	0	0	0	0	0	0	0	0	0	0	0	0
AC007347.1	0	0	1	5	1	1	0	1	0	0	1	0	0	0	0	4	0	3	3	1
AC007365.4	0	0	0	0	0	0	0	0	0	0	0	0	0	0	0	0	0	0	0	0
AC007383.6	0	0	0	0	0	0	0	0	0	0	0	0	0	0	0	0	0	0	0	0
AC007386.3	2	0	0	0	0	0	0	0	0	0	2	0	3	0	0	0	0	0	0	4
AC007387.2	0	0	0	0	0	0	0	0	0	0	0	0	0	0	0	0	0	0	0	0
AC007389.1	0	0	0	0	0	0	0	0	0	0	0	0	0	0	2	0	0	0	0	0
AC007389.2	0	0	0	0	0	0	0	0	0	0	0	0	0	0	0	0	0	0	0	0
AC007390.4	0	0	0	0	0	0	0	0	0	0	0	0	0	0	0	0	0	0	0	0
AC007394.3	0	0	0	0	0	0	0	0	0	0	0	0	0	0	0	0	0	0	0	0
AC007395.4	0	0	0	0	0	0	0	0	0	0	0	0	0	0	0	0	0	0	0	0
AC007551.2	0	2	0	6	2	0	1	0	1	0	0	0	0	0	0	11	1	1	4	1
AC007557.5	0	0	0	0	0	0	0	0	0	0	0	0	0	0	0	0	0	1	0	0
AC007559.1	0	1	0	0	0	0	0	0	0	0	0	0	0	0	0	0	0	0	0	0
AC007560.1	0	0	0	0	0	0	0	0	0	0	0	0	0	0	0	0	0	0	0	0
AC007562.1	0	0	0	0	0	0	0	0	0	0	0	0	0	0	0	0	0	0	0	0
AC007563.4	0	0	0	0	0	0	1	0	0	0	0	0	0	0	0	0	0	0	0	0
AC007568.1	0	0	0	0	0	0	0	0	0	0	0	0	0	0	0	0	0	0	0	0
AC007618.3	0	0	1	1	0	1	2	1	1	0	0	0	3	0	2	6	1	2	2	1
AC007677.2	0	0	0	0	0	0	0	0	0	0	0	0	0	0	0	0	0	0	0	0
AC007679.1	0	0	0	0	0	0	0	0	0	0	0	0	0	0	0	0	0	0	0	0
AC007679.4	0	0	0	0	0	0	0	2	0	0	0	0	0	0	0	0	0	0	0	0
AC007742.3	0	0	0	0	0	0	0	0	0	0	0	0	0	0	0	0	0	0	0	0
AC007790.4	0	0	2	0	0	0	0	1	0	2	4	0	2	0	1	4	0	0	1	0
AC007875.2	20	36	35	105	45	89	37	39	25	25	99	21	49	16	61	109	34	96	22	17
AC007881.4	0	0	0	0	1	0	0	0	0	0	0	0	0	0	0	0	0	0	0	0
AC007899.3	1	2	1	2	0	3	3	3	0	1	0	0	3	1	0	0	0	3	0	5
AC007906.1	2	4	8	0	5	0	3	3	0	0	0	0	0	5	12	2	0	0	6	0
AC007908.1	0	0	0	0	0	1	0	0	1	0	0	0	0	0	0	3	0	2	0	0
AC007919.18	0	0	0	0	0	0	0	0	0	0	0	0	0	0	0	0	0	0	0	0
AC007919.19	0	0	0	0	0	0	0	0	0	0	0	0	0	0	0	0	0	0	0	0
AC007967.2	0	0	0	0	0	0	0	0	0	0	0	0	0	0	0	0	0	0	0	0
AC007967.3	0	0	0	0	0	0	0	0	0	0	0	0	0	0	0	0	0	0	0	0
AC007967.4	0	0	0	0	0	0	0	0	0	0	0	0	0	0	0	0	0	0	0	0
AC007969.4	0	0	0	0	0	1	0	0	0	0	0	0	0	1	0	0	0	0	0	0
AC007969.5	2	0	0	2	1	0	1	1	1	0	4	2	1	3	2	3	2	1	2	2
AC008065.1	0	0	0	3	0	0	0	0	0	0	0	0	0	0	0	0	0	0	0	0
AC008069.2	0	0	0	0	0	0	0	0	0	0	0	0	0	0	0	0	0	0	0	0
AC008072.1	25	22	16	27	20	22	16	18	12	13	29	9	21	37	18	43	13	44	27	24
AC008074.1	0	12	5	0	20	3	0	0	0	8	0	11	22	0	15	58	20	10	12	0
AC008074.5	0	0	0	0	1	0	0	0	0	0	0	0	0	0	0	0	0	1	0	0
AC008132.13	9	7	5	28	10	15	9	5	1	4	6	10	9	7	9	9	5	17	15	9
AC008132.14	0	0	0	0	0	0	0	0	0	0	0	0	0	0	0	0	0	0	0	0
AC008155.1	0	0	0	0	0	0	0	0	0	0	0	0	0	0	0	0	0	0	0	0
AC008155.2	0	0	0	0	0	0	0	0	0	0	0	0	0	0	0	0	0	0	0	1
AC008171.1	0	0	0	1	0	0	0	0	0	0	1	0	1	0	0	0	0	0	0	1
AC008173.1	0	0	0	0	0	0	0	0	0	0	0	0	0	0	0	0	0	0	0	0
AC008264.4	1	0	8	6	0	3	3	0	0	1	0	1	0	5	1	0	3	4	1	4
AC008265.2	1	1	1	1	0	0	0	1	0	0	4	0	4	0	0	0	1	0	2	0
AC008268.2	6	0	1	0	0	0	0	0	1	0	0	0	0	0	1	0	2	0	0	0
AC008280.1	0	1	0	0	0	0	0	0	0	0	0	0	2	0	0	0	2	1	0	1
AC008280.3	2	1	0	3	3	0	0	0	0	0	0	1	0	0	0	0	0	0	1	1
AC008427.2	0	0	0	0	0	0	0	0	0	0	0	0	0	0	0	0	0	0	0	0
AC008522.1	0	2	4	52	22	28	1	15	23	0	16	0	20	13	27	50	8	51	11	32
AC008565.1	6	0	0	11	4	1	5	3	1	3	7	2	5	1	1	3	1	4	4	4
AC008592.3	1	0	2	3	5	2	1	2	0	1	1	1	3	0	1	0	3	3	6	4
AC008622.1	0	0	0	0	0	0	0	0	0	0	0	0	0	0	0	0	0	0	0	0
AC008641.1	0	0	0	0	0	0	0	0	0	0	0	0	0	0	0	0	0	0	0	0
AC008686.1	2	0	4	0	0	3	2	2	3	0	6	1	1	1	3	9	0	3	2	3
AC008694.2	0	0	0	0	0	0	0	0	0	0	0	0	0	1	0	1	0	0	0	1
AC008694.3	0	0	0	2	0	0	0	0	0	0	0	2	0	0	0	0	0	1	0	1
AC008746.10	0	0	0	0	0	0	0	0	0	0	0	0	0	0	0	0	0	0	0	0
AC008746.5	0	1	6	10	9	3	5	10	4	3	11	0	2	5	3	5	8	5	5	4
AC008746.9	0	0	0	0	0	0	0	0	0	0	0	0	0	0	0	0	0	0	0	0
AC008753.3	0	0	0	0	0	0	0	0	0	0	0	0	0	0	0	0	0	0	0	0
AC008759.1	1	0	0	0	0	1	0	1	0	0	0	0	0	0	0	1	0	2	0	0
AC008810.1	21	13	41	66	32	9	20	20	14	10	79	6	75	62	21	149	44	58	52	35
AC008834.2	0	0	0	0	0	0	0	0	0	0	0	0	0	0	0	0	0	0	0	0
AC008850.3	0	0	0	0	0	0	0	0	0	0	0	0	0	0	2	0	0	0	0	0
AC008914.1	0	0	4	0	0	0	2	0	0	0	0	1	0	0	0	13	1	10	5	1
AC008984.5	0	0	0	0	0	0	0	0	0	0	0	0	0	0	0	0	0	0	0	0
AC008984.6	0	0	0	0	0	0	0	0	0	0	0	4	0	0	0	0	0	0	0	0
AC008984.7	0	0	0	0	0	0	0	0	0	0	0	0	0	0	0	0	0	0	0	0
AC009014.3	0	0	0	0	0	0	0	0	0	0	0	0	0	0	0	0	0	0	0	0
AC009022.1	0	0	0	25	0	22	0	22	0	9	0	0	0	8	0	22	0	19	0	0
AC009060.1	92	39	98	181	58	59	100	95	57	80	123	54	161	119	76	208	135	155	110	129
AC009060.2	2	5	4	21	5	11	0	9	4	5	8	0	25	7	5	5	8	10	3	8
AC009065.1	394	338	0	0	0	0	0	0	0	7	0	302	0	0	0	0	0	0	0	0
AC009091.1	0	0	0	0	0	0	0	0	0	0	0	0	0	0	0	0	0	0	0	0
AC009120.3	9	6	11	16	13	13	10	13	10	10	22	4	20	6	19	31	23	21	24	19
AC009120.8	0	0	0	0	0	0	0	0	0	0	0	0	0	0	0	0	0	0	0	0
AC009121.1	0	0	0	0	0	0	0	0	0	0	0	0	0	0	0	0	0	0	0	0
AC009133.22	68	162	13	2	7	0	51	14	31	9	4	35	0	33	24	0	7	0	77	15
AC009133.23	0	26	0	0	0	0	5	0	0	0	0	0	0	0	0	0	0	0	0	0
AC009161.1	0	0	0	0	0	0	0	0	0	0	0	0	0	0	0	0	0	0	0	0
AC009237.10	0	2	0	1	0	0	0	0	0	0	0	0	0	0	0	0	0	0	0	0
AC009237.11	4	3	1	10	3	3	4	4	8	4	4	1	10	5	3	16	14	11	2	3
AC009237.13	0	0	0	2	0	0	0	0	0	0	0	0	0	0	0	0	0	0	0	0
AC009237.14	0	0	0	0	0	0	0	0	0	0	0	0	0	0	0	0	0	0	0	0
AC009237.16	0	0	0	0	0	0	0	0	0	0	0	0	0	0	1	0	0	0	0	0
AC009237.17	0	0	0	0	0	0	0	0	0	0	0	0	1	0	0	0	0	0	0	1
AC009237.2	0	0	3	0	5	0	0	0	0	0	0	0	3	5	0	8	2	3	6	1
AC009237.4	0	0	0	0	0	0	0	0	0	0	0	0	0	0	0	0	0	0	0	0
AC009237.5	0	0	8	0	4	3	2	0	2	0	2	0	11	0	0	23	0	2	0	0
AC009237.6	0	0	0	0	0	0	0	0	0	0	0	0	0	0	0	0	0	0	0	0
AC009237.8	183	286	125	178	77	158	128	155	118	61	255	164	207	172	156	575	200	232	171	144
AC009238.6	0	0	0	0	0	0	0	0	0	0	0	0	0	0	0	0	0	0	0	0
AC009238.7	0	0	0	0	0	0	0	0	0	0	0	0	1	0	0	0	0	0	0	1
AC009238.8	0	0	0	0	0	0	0	0	0	0	0	0	0	0	0	0	0	0	0	0
AC009245.3	1	2	0	1	2	2	0	0	2	2	1	0	2	0	2	3	2	0	0	1
AC009263.2	0	0	0	1	0	0	0	0	0	0	0	0	0	0	0	0	0	0	0	0
AC009274.6	1	0	0	3	0	1	0	1	0	1	0	1	0	0	1	0	1	3	0	0
AC009286.1	0	0	0	0	0	0	0	0	0	0	0	0	0	0	0	0	0	0	0	0
AC009299.4	15	12	8	13	2	14	29	17	8	8	27	3	20	2	15	34	23	10	32	10
AC009299.5	1138	1195	1	7	0	0	0	0	0	0	0	1650	0	0	0	0	0	0	0	1
AC009302.2	0	0	0	1	0	0	0	0	0	0	0	0	0	0	0	0	0	0	0	0
AC009303.3	1	0	3	0	0	2	1	0	1	0	0	0	0	2	0	0	0	0	0	0
AC009310.1	0	0	0	0	0	0	0	0	0	0	0	0	0	0	0	0	0	1	0	0
AC009313.2	0	0	0	0	0	0	0	0	0	0	0	0	0	0	0	0	0	0	0	0
AC009336.19	0	0	0	0	0	0	0	0	0	0	0	0	0	0	0	0	0	0	0	0
AC009362.2	0	0	1	0	0	1	0	1	0	2	4	0	6	2	1	0	1	6	3	0
AC009413.2	0	0	0	0	0	0	0	0	1	0	0	0	1	0	0	0	2	0	0	1
AC009414.1	0	0	0	0	0	0	0	0	0	0	0	0	0	0	0	0	0	0	0	0
AC009474.1	0	0	0	0	0	0	0	0	0	0	0	0	0	0	0	8	0	0	0	0
AC009474.2	1	0	1	0	0	0	0	0	0	0	0	0	1	0	0	7	0	2	0	0
AC009477.7	0	0	0	0	0	0	0	0	0	0	0	0	0	0	0	0	0	0	0	0
AC009480.4	0	0	0	0	0	0	0	0	0	0	0	0	0	0	0	0	0	0	0	0
AC009487.6	4	3	0	14	0	13	29	18	7	14	0	4	7	22	7	0	0	4	3	1
AC009491.1	0	0	0	0	0	0	0	0	0	0	0	0	0	0	0	0	0	0	0	0
AC009491.2	0	0	0	0	0	0	0	0	0	0	0	0	0	0	0	0	0	0	0	0
AC009494.3	0	0	0	0	0	0	0	0	0	0	0	0	0	0	0	0	0	0	0	0
AC009500.2	0	0	0	0	0	0	0	0	0	0	0	0	0	0	0	0	0	0	0	0
AC009502.1	4	18	8	19	4	32	15	22	11	4	19	12	128	11	15	121	45	14	4	23
AC009506.2	0	0	0	0	0	0	0	0	0	0	0	0	0	0	0	0	0	0	0	0
AC009517.2	0	0	0	0	0	0	0	0	0	0	0	0	0	0	0	0	0	0	0	0
AC009518.2	0	0	0	0	0	0	0	0	0	0	0	0	0	0	0	6	0	0	0	0
AC009518.3	0	0	0	0	0	0	0	0	0	0	0	0	0	0	0	0	0	0	0	0
AC009541.1	0	0	0	0	0	0	0	0	0	0	0	0	0	0	0	0	0	0	0	0
AC009784.4	0	0	0	0	0	0	0	0	0	0	0	0	0	0	0	0	0	0	0	0
AC009892.2	0	0	0	0	0	0	0	0	0	0	0	0	0	0	0	0	0	0	0	0
AC009892.5	0	0	0	0	0	0	0	0	0	0	0	0	0	0	0	0	0	0	0	0
AC009892.9	0	0	0	0	0	0	1	0	0	0	0	0	0	0	0	0	0	0	0	0
AC009945.4	0	0	0	0	0	0	0	0	0	0	0	0	0	0	0	0	0	0	0	0
AC009947.2	0	0	0	0	0	0	0	0	0	0	0	0	0	0	0	0	0	0	0	0
AC009947.5	0	0	0	0	0	0	0	0	0	0	0	0	0	0	0	0	0	0	0	0
AC009948.7	3	0	0	0	3	0	0	0	1	1	1	1	2	3	1	10	1	0	0	1
AC009950.1	0	0	0	0	3	0	0	0	0	0	75	0	31	2	0	0	21	18	0	4
AC009961.2	0	0	5	4	1	3	2	2	0	0	0	0	0	1	0	4	1	4	4	2
AC009961.5	0	0	0	0	0	0	1	0	0	0	0	1	0	0	0	4	0	0	0	0
AC009963.3	0	0	0	1	0	0	5	0	0	0	3	2	0	3	0	0	0	1	1	0
AC009963.4	0	0	0	0	0	0	0	0	0	0	0	0	0	0	0	0	0	0	0	0
AC009963.5	0	0	0	0	0	0	0	0	0	0	0	0	0	0	0	0	0	0	0	0
AC009963.6	0	0	0	0	0	0	0	0	0	0	0	0	0	0	0	0	0	0	0	0
AC009965.1	0	0	0	0	0	0	0	0	0	0	0	0	0	0	0	0	0	0	0	0
AC009967.3	5	0	5	5	5	2	2	1	1	1	7	0	6	0	1	9	3	0	4	4
AC009969.1	0	0	0	0	0	0	0	0	0	0	0	0	0	0	0	0	0	0	0	0
AC009977.1	2	2	0	2	0	1	1	0	0	0	1	2	0	1	1	6	0	1	1	0
AC010086.1	0	0	0	0	0	0	0	0	0	0	0	0	0	0	0	0	0	0	0	0
AC010086.5	0	0	0	0	0	0	0	0	0	0	0	0	0	0	0	0	0	0	0	0
AC010091.1	1	0	0	0	0	0	0	0	0	0	3	0	1	1	2	5	0	1	0	0
AC010095.6	0	0	0	0	0	0	0	0	0	0	0	0	0	0	0	0	0	0	0	0
AC010132.11	0	0	0	0	0	0	0	6	1	8	8	0	0	2	6	2	0	0	1	0
AC010141.1	0	0	0	0	0	0	0	0	0	0	0	0	0	0	0	0	0	0	0	0
AC010141.4	0	0	0	0	0	0	0	0	0	0	0	0	0	0	0	0	0	0	0	0
AC010141.6	0	0	0	0	0	0	0	0	0	0	0	0	0	0	0	0	0	0	0	0
AC010141.8	0	0	0	0	0	0	0	0	0	0	0	0	0	0	0	0	0	0	0	0
AC010150.1	0	0	0	1	0	0	0	0	0	0	1	0	0	0	0	0	0	0	0	0
AC010153.3	0	0	0	0	0	0	0	0	0	0	0	0	0	0	0	4	0	0	0	0
AC010154.2	0	0	0	0	0	0	0	0	0	0	0	0	0	0	0	0	0	0	0	0
AC010184.1	0	0	0	0	0	0	0	0	0	0	0	1	0	0	0	0	0	0	0	0
AC010240.2	3	3	4	4	11	1	4	6	1	0	5	0	10	10	5	5	20	16	0	9
AC010240.3	0	0	0	1	0	0	0	0	0	0	0	0	0	0	0	0	0	0	0	0
AC010287.1	4	1	5	7	9	7	1	6	2	4	3	3	10	10	6	9	6	4	12	6
AC010412.1	0	0	1	1	1	0	1	0	3	1	1	1	0	1	0	5	1	2	1	1
AC010468.1	0	0	1	2	0	0	0	1	1	1	0	0	2	9	2	2	2	0	0	1
AC010468.3	0	0	0	0	0	0	0	0	0	0	0	0	0	0	0	0	0	0	0	0
AC010492.2	0	0	0	0	3	0	0	0	0	4	10	0	0	0	0	4	1	0	0	0
AC010492.4	0	0	0	0	0	0	0	0	0	0	0	0	0	0	0	0	0	0	0	0
AC010492.5	0	0	0	0	0	0	0	0	0	0	0	0	0	0	0	0	0	0	0	0
AC010518.2	0	0	0	0	0	0	0	0	0	0	0	0	0	0	0	0	0	0	0	0
AC010518.3	0	0	0	0	0	0	0	0	0	0	0	0	0	0	0	0	0	0	0	0
AC010522.1	0	1	2	3	1	4	1	1	0	1	0	0	0	0	0	0	2	1	3	0
AC010525.5	0	0	0	0	0	1	0	0	0	0	0	0	0	0	0	3	0	0	0	0
AC010547.9	43	17	31	29	21	4	41	20	22	5	58	31	35	36	0	52	24	40	38	39
AC010642.1	154	58	77	137	35	90	52	63	50	42	112	97	77	79	44	100	92	112	153	71
AC010642.2	1	3	1	8	3	5	6	6	3	1	7	3	5	9	8	4	6	3	6	4
AC010646.3	4	0	1	2	4	2	0	1	3	0	0	0	10	2	0	2	4	3	5	0
AC010655.1	0	0	1	0	0	0	0	0	0	0	0	0	0	0	0	0	0	0	0	0
AC010677.5	0	0	0	0	0	0	0	0	1	0	0	0	0	0	0	0	0	0	0	0
AC010731.4	0	1	3	0	0	0	1	1	0	0	4	1	5	0	0	2	0	0	2	3
AC010731.6	0	0	0	0	0	0	0	0	0	0	0	0	0	0	0	0	0	0	0	0
AC010733.5	34	11	17	28	19	19	18	14	29	24	6	4	9	10	13	39	13	26	26	19
AC010740.1	0	0	0	0	0	0	0	0	0	0	0	0	0	0	0	0	0	0	0	0
AC010878.3	0	0	0	0	0	0	0	0	0	0	0	0	0	0	0	0	0	0	0	0
AC010886.2	2	1	4	22	4	7	4	5	2	4	2	1	10	8	6	13	9	12	4	8
AC010894.4	0	0	0	0	0	0	0	0	0	0	0	0	0	0	0	0	0	0	0	0
AC010900.2	1	4	2	0	5	1	1	1	5	2	0	3	8	0	5	9	0	2	0	0
AC010904.1	0	0	0	0	0	0	0	0	0	0	3	0	0	0	0	0	0	0	0	0
AC010967.1	0	0	0	0	0	0	0	0	0	0	0	0	0	0	0	0	0	0	0	0
AC010970.2	6411	10145	2745	7076	5347	3539	5496	6602	6134	9736	11342	3315	5989	5274	6708	22180	2719	5137	7553	9088
AC010975.2	0	0	0	0	0	0	0	0	0	0	0	0	0	0	0	0	0	0	0	0
AC010980.2	109	175	89	74	42	53	59	64	20	20	130	90	161	111	83	239	178	146	219	113
AC011043.1	0	0	0	0	0	0	0	0	0	0	0	0	0	0	0	0	0	0	0	0
AC011043.2	0	0	0	0	0	0	0	0	0	0	0	0	0	0	0	0	0	0	0	0
AC011155.1	0	0	0	0	0	0	0	0	0	0	0	0	0	0	0	0	0	0	0	0
AC011225.1	0	0	0	1	0	0	0	0	0	0	0	0	0	0	0	0	0	0	0	0
AC011233.2	0	0	0	0	0	0	0	0	0	0	0	0	0	0	0	0	0	0	0	0
AC011242.5	0	0	1	2	2	2	1	1	0	0	0	0	2	1	1	2	0	3	7	2
AC011290.5	20	16	12	14	12	21	9	14	6	7	20	12	33	16	11	40	16	20	18	15
AC011295.1	4	0	0	0	7	3	0	0	0	0	0	0	0	0	6	0	4	2	11	0
AC011330.5	0	0	0	13	0	0	9	0	11	8	0	0	5	0	18	0	6	4	0	0
AC011380.1	0	0	0	0	0	0	0	0	0	0	0	0	0	0	0	0	0	0	0	0
AC011380.8	2	0	4	10	4	1	1	2	1	0	6	2	23	1	6	10	1	3	2	0
AC011406.2	1	0	1	0	0	1	0	0	0	1	0	0	0	0	1	0	0	0	2	1
AC011431.1	0	0	0	0	0	0	0	0	0	0	0	0	0	0	0	0	0	0	0	0
AC011513.3	0	0	0	1	0	0	0	0	0	0	0	0	0	0	0	0	0	0	0	0
AC011515.2	0	0	0	0	0	0	0	0	0	0	0	0	0	0	0	0	0	0	0	0
AC011530.4	3	1	0	1	1	0	3	2	0	0	1	0	0	2	0	5	0	2	5	0
AC011742.3	1	0	0	0	4	1	2	2	1	1	0	1	0	0	2	1	0	0	0	2
AC011742.5	1	0	1	0	0	2	0	1	0	0	0	0	1	0	1	0	0	0	0	0
AC011753.6	0	0	0	0	0	0	0	0	0	0	0	0	0	0	0	0	0	0	0	0
AC011816.1	0	0	1	0	0	0	0	0	0	0	0	0	3	0	4	0	2	5	3	0
AC011841.1	0	0	0	0	0	0	0	0	0	0	0	0	0	0	0	0	0	0	0	0
AC011933.2	0	0	0	0	1	1	0	0	0	1	0	0	0	0	2	5	0	1	0	0
AC011998.2	0	0	0	0	0	0	0	0	0	0	0	0	0	0	0	0	0	0	0	0
AC011998.4	0	0	0	0	0	0	0	0	0	0	0	0	0	0	0	0	0	0	0	0
AC011999.1	4	0	0	7	1	0	2	0	1	0	1	0	0	0	0	0	0	0	3	2
AC012005.1	1	1	0	0	0	0	1	0	0	0	1	0	1	1	0	1	1	0	0	0
AC012005.2	0	0	0	0	0	0	0	0	0	0	0	0	0	0	0	0	0	0	0	0
AC012065.5	0	6	7	4	3	6	9	1	1	2	1	1	3	1	2	18	2	5	11	6
AC012066.1	1	1	0	6	0	0	0	1	0	4	0	0	2	1	4	15	2	11	2	6
AC012075.1	0	0	0	0	0	0	0	0	0	0	0	0	0	0	0	0	0	0	0	0
AC012078.2	0	0	0	0	0	0	0	0	0	0	0	0	0	0	0	0	0	0	0	0
AC012306.2	0	0	0	0	0	0	0	0	0	0	0	0	0	0	0	0	0	0	0	0
AC012314.1	1619	1284	965	1474	1077	775	425	854	1320	987	1412	1226	2365	1541	913	4962	1471	1580	1432	1454
AC012314.19	0	0	0	0	0	0	0	0	0	0	0	0	0	0	0	0	0	4	0	0
AC012314.2	1619	1284	965	1474	1077	775	425	854	1320	987	1412	1226	2365	1541	913	4962	1471	1580	1432	1454
AC012314.3	1619	1284	965	1474	1077	775	425	854	1320	987	1412	1226	2365	1541	913	4962	1471	1580	1432	1454
AC012314.4	1619	1284	965	1474	1077	775	425	854	1320	987	1412	1226	2365	1541	913	4962	1471	1580	1432	1454
AC012314.5	1619	1284	965	1474	1077	775	425	854	1320	987	1412	1226	2365	1541	913	4962	1471	1580	1432	1454
AC012314.6	1619	1284	965	1474	1077	775	425	854	1320	987	1412	1226	2365	1541	913	4962	1471	1580	1432	1454
AC012354.8	0	0	0	0	0	0	0	0	0	0	0	0	0	0	0	0	0	0	0	0
AC012358.4	27	27	23	33	23	16	18	22	13	10	46	13	37	18	18	27	18	18	40	19
AC012362.3	0	0	0	0	0	0	0	0	0	0	0	0	0	0	0	0	0	0	0	0
AC012363.1	0	0	0	0	0	0	0	0	0	0	0	0	0	0	0	0	0	0	0	0
AC012454.4	1	0	1	2	2	6	2	0	1	3	3	0	2	4	0	6	2	4	4	2
AC012493.1	0	0	0	1	0	0	0	0	0	0	0	0	0	0	0	0	0	0	0	0
AC012497.2	0	0	0	0	0	0	0	0	0	0	0	0	0	0	0	0	0	0	0	0
AC012501.3	0	0	0	0	0	2	0	0	0	0	0	2	0	0	0	0	0	0	0	0
AC012512.1	0	0	0	1	0	0	0	0	0	0	0	0	0	0	0	0	0	1	0	0
AC012513.4	1	0	1	1	1	3	1	3	3	0	0	0	2	0	3	0	0	1	2	1
AC012671.2	0	0	0	0	0	0	0	0	0	0	0	0	0	0	0	0	0	0	0	0
AC013262.1	0	0	0	0	0	0	0	0	0	0	0	0	0	0	0	0	0	0	0	0
AC013264.1	18	9	38	0	27	0	19	0	0	10	3	0	0	3	10	0	0	41	77	41
AC013267.1	0	2	0	0	0	0	0	0	0	1	0	0	0	0	1	0	0	0	0	0
AC013268.3	4	0	0	0	0	2	1	4	2	1	0	0	2	0	0	0	0	2	0	0
AC013268.4	0	0	0	0	0	0	0	0	0	0	2	0	0	0	0	0	0	0	0	0
AC013269.5	0	0	0	0	0	0	0	0	0	0	0	0	0	0	0	0	0	0	0	0
AC013286.1	0	0	0	0	0	0	0	0	0	0	0	0	0	0	0	0	0	0	0	0
AC013399.3	0	0	2	0	0	0	0	0	0	1	0	1	0	0	0	0	0	0	0	0
AC013403.13	0	0	0	0	0	0	0	0	0	0	0	0	0	0	0	0	0	0	0	0
AC013404.1	0	0	0	0	0	0	0	0	0	0	0	0	0	0	0	0	0	0	0	0
AC013410.1	0	0	0	0	0	0	0	0	0	0	0	0	0	0	0	0	0	0	0	0
AC013410.2	0	0	0	0	0	0	0	0	0	0	0	0	0	0	0	0	0	0	0	0
AC013429.4	0	0	0	0	0	0	0	0	0	0	0	0	0	0	0	0	0	0	0	0
AC013429.5	0	2	0	3	1	3	0	2	0	1	2	0	0	1	0	3	0	2	0	0
AC013439.4	0	1	2	4	0	1	2	0	0	0	1	0	6	1	1	6	2	3	3	1
AC013442.1	0	0	0	0	0	0	0	0	0	0	0	0	0	0	0	0	0	0	0	0
AC013444.1	0	0	0	0	0	0	0	0	0	1	0	0	0	0	0	0	0	2	0	1
AC013461.1	8133	5587	11260	13844	12485	7626	8863	6016	7869	5365	10013	6001	9607	15301	6589	30284	9645	15879	18808	10189
AC013467.1	0	0	0	0	0	0	0	0	0	0	0	0	0	0	0	0	0	0	0	0
AC013470.6	0	0	0	2	0	0	0	0	0	0	0	0	0	0	0	0	0	0	0	0
AC013470.8	0	0	0	1	0	0	0	0	0	0	0	1	0	0	0	4	0	0	0	0
AC013474.4	0	2	1	2	0	0	4	1	0	0	0	1	2	0	2	3	1	1	4	4
AC015688.3	0	0	2	0	0	4	0	0	0	0	17	0	8	0	0	0	0	0	4	0
AC015818.6	0	0	0	0	0	0	0	0	0	0	0	0	0	0	0	0	0	0	0	0
AC015849.14	0	0	2	0	0	0	0	0	0	0	0	0	0	0	0	0	0	0	0	0
AC015922.5	0	0	0	0	0	0	0	0	0	0	0	0	0	0	0	0	0	1	0	0
AC015922.7	0	0	0	0	0	2	2	1	0	0	0	1	0	0	0	4	0	0	0	0
AC015977.5	0	0	0	3	0	0	0	0	0	0	0	0	0	0	0	0	0	1	0	0
AC016142.1	0	0	1	7	0	4	0	0	0	0	0	0	1	0	0	0	1	3	1	1
AC016292.3	0	0	0	0	0	0	1	0	0	0	0	4	1	0	1	0	1	2	2	0
AC016549.1	1	1	0	5	4	3	4	0	1	4	2	0	4	3	4	0	2	16	6	1
AC016561.1	0	0	0	0	0	0	0	1	0	0	0	0	0	0	0	0	0	0	0	0
AC016577.1	5	3	1	3	4	6	3	4	5	2	0	2	2	0	7	2	4	14	0	5
AC016582.2	8	0	2	8	7	6	1	6	0	1	1	6	6	3	2	14	4	3	5	6
AC016629.7	0	3	2	0	0	0	0	0	0	0	1	6	0	6	0	0	0	0	0	0
AC016691.2	0	0	0	0	0	0	0	1	1	0	0	0	0	0	0	0	0	0	0	0
AC016694.2	0	0	0	0	0	0	0	0	0	0	0	0	0	0	0	0	0	0	0	0
AC016696.1	0	0	0	0	0	0	0	0	0	0	0	0	0	0	0	0	0	0	0	0
AC016700.4	0	0	0	0	0	0	0	0	0	0	0	0	0	0	0	0	0	0	0	0
AC016700.6	0	0	0	0	0	0	0	0	0	0	0	0	0	0	0	0	0	0	0	0
AC016708.2	0	0	1	0	0	2	0	0	5	5	10	0	0	5	1	0	0	0	0	0
AC016712.1	2	2	14	11	6	5	5	6	3	2	15	2	11	5	5	18	8	11	14	4
AC016712.2	0	0	0	0	0	0	0	0	0	0	0	0	0	0	0	0	2	0	0	0
AC016716.1	0	0	0	0	0	0	0	0	0	0	0	2	0	0	0	0	0	0	0	0
AC016717.1	0	0	0	2	0	0	0	0	0	0	0	0	0	0	0	0	1	0	0	0
AC016724.6	0	0	0	1	0	0	0	0	0	0	0	0	0	0	0	0	0	0	0	0
AC016727.3	0	0	0	0	0	0	0	0	0	0	0	0	0	0	0	0	0	0	0	0
AC016734.1	0	0	0	0	0	0	0	0	0	0	0	0	0	0	0	0	0	0	0	0
AC016734.2	0	0	0	1	1	1	1	0	0	0	0	0	2	0	0	0	0	0	0	1
AC016739.2	1	0	1	1	0	0	1	0	0	0	0	0	0	1	1	0	1	1	0	0
AC016753.1	0	0	2	1	1	0	1	0	1	0	0	1	5	0	0	1	1	0	0	0
AC016772.4	3	0	0	1	2	0	0	0	0	0	0	0	0	0	1	1	0	0	0	0
AC016831.3	0	1	0	0	4	0	0	1	0	0	0	0	0	0	0	1	0	0	1	3
AC016831.5	0	0	2	0	0	1	0	0	0	2	3	0	1	2	1	0	0	0	4	0
AC016831.6	3	7	6	9	4	5	4	2	0	0	12	8	15	1	2	2	8	2	6	4
AC016894.1	0	3	0	1	2	0	1	0	0	0	0	0	2	0	0	0	0	0	0	0
AC016907.2	0	0	0	0	0	0	0	0	0	0	0	0	0	0	0	0	0	0	0	0
AC016908.1	0	0	0	0	0	0	0	0	0	0	0	0	0	0	0	0	0	0	0	0
AC016909.2	0	0	0	0	0	0	0	0	0	0	0	0	0	0	0	0	0	0	0	0
AC016991.1	0	0	0	0	0	0	0	0	0	0	0	0	0	0	0	0	0	0	0	0
AC017019.1	0	0	0	0	0	0	0	0	0	0	0	0	0	0	0	0	0	0	0	0
AC017028.1	0	0	0	1	0	0	0	0	0	0	2	0	0	0	1	0	0	1	0	0
AC017035.2	0	0	0	0	0	0	0	0	0	0	0	0	0	0	0	0	0	0	0	0
AC017078.1	0	0	0	0	0	0	0	0	0	0	0	0	0	0	0	0	0	0	0	0
AC017079.3	0	1	0	0	0	1	0	0	0	2	4	1	0	2	0	0	0	0	0	0
AC017079.4	0	1	1	1	2	0	1	1	0	0	0	0	2	0	2	0	2	5	1	0
AC017080.1	0	0	0	0	0	0	0	0	0	0	0	0	0	0	0	0	0	0	0	0
AC017081.1	26	18	16	29	13	19	13	15	11	17	20	23	44	36	9	59	15	38	30	15
AC017081.2	0	0	0	2	0	0	0	0	0	0	0	0	0	0	0	0	0	0	0	0
AC017081.3	26	18	16	29	13	19	13	15	11	17	20	23	44	36	9	59	15	38	30	15
AC017083.2	0	0	1	8	0	0	0	0	0	1	0	0	2	0	0	0	4	0	0	0
AC017104.4	0	0	0	0	0	0	0	0	0	0	0	0	0	0	0	0	0	0	0	0
AC018442.1	0	0	0	2	0	0	0	1	0	0	0	0	1	0	0	9	0	0	0	1
AC018463.4	0	0	0	15	0	1	0	1	0	0	0	0	1	1	1	0	0	2	0	0
AC018463.5	0	0	0	0	0	0	0	0	0	0	0	1	1	0	0	2	0	0	0	0
AC018512.1	0	0	0	0	0	0	0	0	0	0	0	0	0	0	0	0	0	0	0	0
AC018634.9	0	0	0	1	0	0	0	0	0	0	0	0	0	0	0	0	0	0	0	0
AC018638.1	0	0	0	10	0	0	6	2	0	0	10	0	26	8	0	5	20	1	12	0
AC018641.7	0	0	0	0	0	0	0	0	0	0	0	1	0	0	0	0	0	0	0	0
AC018693.5	0	0	0	0	0	0	0	0	0	0	0	0	0	0	0	0	0	0	0	0
AC018696.1	0	0	0	0	0	0	0	0	0	0	0	0	1	0	0	0	0	0	0	0
AC018696.4	0	0	0	0	0	0	0	0	0	0	0	0	0	0	0	0	0	0	0	0
AC018712.2	0	0	0	2	0	0	0	0	0	0	0	0	0	0	0	4	0	0	0	0
AC018717.2	0	0	1	0	0	0	0	0	0	0	0	0	0	0	0	0	0	0	0	0
AC018735.1	1	0	0	2	0	0	0	1	0	0	0	0	2	0	0	1	0	0	0	0
AC018738.2	0	0	0	0	0	1	0	0	0	0	1	0	0	1	0	0	0	0	0	0
AC018755.16	67	63	13	49	25	13	29	31	19	16	64	68	53	52	25	162	18	25	63	31
AC018755.18	2	10	5	4	0	0	0	0	2	0	1	0	1	1	1	12	10	0	6	9
AC018804.6	11	2	8	11	0	1	2	5	5	3	2	5	3	0	6	42	0	2	2	0
AC018865.11	0	0	0	0	0	0	0	0	0	0	0	0	0	0	0	0	0	0	0	0
AC018865.5	0	0	0	0	0	0	0	0	0	0	0	0	0	0	0	0	0	0	0	0
AC018867.1	0	0	0	0	0	0	1	0	4	0	0	0	1	0	0	7	0	0	0	0
AC018880.1	0	0	0	0	0	0	0	0	0	0	0	0	0	0	0	0	0	0	0	0
AC018880.2	0	0	0	0	0	0	0	0	0	0	0	0	0	0	0	0	0	0	0	0
AC018892.3	5	0	3	0	0	3	0	5	5	0	5	5	0	0	3	5	3	1	1	3
AC018892.8	0	0	0	0	0	0	0	0	0	0	0	0	0	0	0	0	0	0	0	0
AC018892.9	0	0	0	2	0	1	0	1	0	1	0	0	0	0	1	4	0	0	0	0
AC018902.1	0	0	0	0	0	0	0	0	0	0	0	0	0	0	0	0	0	0	0	0
AC019050.1	0	1	0	3	3	1	0	0	0	0	0	0	4	1	0	0	1	0	0	0
AC019070.1	2	0	2	1	0	0	0	1	1	0	0	0	0	0	2	4	0	1	1	0
AC019080.1	0	0	1	0	0	3	1	0	0	2	0	0	0	1	1	4	1	0	0	0
AC019084.7	0	0	1	0	1	2	0	1	2	1	3	0	0	0	0	0	0	3	1	2
AC019097.7	5	0	5	0	3	4	2	2	0	1	8	4	0	7	4	1	0	8	4	1
AC019109.1	0	2	2	1	1	2	5	2	2	0	3	2	2	0	4	9	0	2	2	2
AC019129.1	0	0	0	0	0	0	0	0	0	0	0	0	0	0	0	0	0	0	0	0
AC019178.2	0	0	0	0	0	0	0	0	0	0	0	0	0	0	0	0	0	0	0	0
AC019178.3	0	0	0	1	0	0	0	0	0	0	0	0	0	0	0	0	0	0	0	0
AC019181.3	3	0	2	11	4	2	3	3	4	7	8	9	3	12	3	2	6	6	6	0
AC019185.2	0	0	0	0	0	1	0	0	0	0	0	0	0	0	0	0	0	0	0	0
AC019185.3	0	0	0	0	0	0	0	0	0	0	0	0	0	0	0	0	0	0	0	0
AC019206.1	2	4	0	0	0	1	0	0	0	1	0	1	1	1	3	0	0	0	0	0
AC020550.7	0	0	2	3	0	2	0	0	0	0	0	0	3	0	0	0	0	3	1	1
AC020915.2	0	0	2	3	0	0	0	0	1	0	0	0	0	0	0	0	0	0	0	0
AC020983.5	0	0	0	0	0	0	0	0	0	0	0	0	0	0	0	0	0	0	0	0
AC021016.7	1	0	0	0	0	1	0	0	1	0	0	0	1	0	0	0	0	0	0	0
AC021021.1	0	0	0	1	0	0	0	0	0	0	0	0	0	0	0	0	0	0	0	0
AC021106.1	4	7	9	29	13	31	10	9	12	10	7	11	10	3	12	31	4	18	8	8
AC021876.4	0	0	0	0	0	0	0	0	0	0	0	0	0	0	0	0	0	0	0	0
AC022153.1	10	1	8	23	1	5	13	13	11	9	23	1	23	18	10	33	22	10	13	12
AC022182.2	3	0	1	3	4	1	1	0	2	0	0	0	0	0	0	6	2	6	3	1
AC022210.1	0	0	0	0	0	0	0	0	0	0	0	0	0	0	0	0	0	0	0	0
AC022210.2	1	0	0	1	0	0	0	0	1	1	0	1	0	1	0	1	0	2	1	2
AC022405.1	0	0	1	1	1	0	1	0	3	1	1	1	0	1	0	5	1	2	1	1
AC022819.1	0	0	0	0	0	0	0	0	0	0	0	0	0	0	0	0	0	0	0	0
AC023128.2	0	0	0	0	0	0	0	0	0	0	0	0	0	0	0	0	0	0	0	0
AC023271.1	2	0	2	1	0	0	3	1	0	1	0	0	0	0	2	10	2	1	4	0
AC023274.4	0	0	0	0	0	0	0	0	0	0	0	0	0	0	0	0	0	0	0	0
AC023274.6	0	0	0	0	0	0	0	0	0	0	0	0	0	0	0	0	0	0	0	0
AC023283.1	0	0	0	0	0	0	0	0	0	7	0	0	0	0	0	0	0	0	0	0
AC023347.2	0	0	0	0	0	0	0	0	0	0	0	0	0	0	0	0	0	0	0	0
AC023449.2	0	1	0	0	0	0	0	0	0	0	0	0	0	0	0	0	0	0	0	0
AC023491.1	0	0	0	1	0	0	0	0	0	0	0	0	0	0	0	0	0	0	0	0
AC023491.2	1	0	0	3	3	0	0	0	0	2	3	0	0	0	0	0	0	2	0	0
AC023908.1	0	0	0	0	6	0	7	0	0	0	0	0	0	0	0	0	0	9	0	0
AC024060.1	0	0	0	0	0	0	0	0	0	0	0	0	0	0	0	0	0	0	0	0
AC024067.1	0	0	0	3	0	0	0	0	0	0	0	1	0	0	1	0	2	0	0	0
AC024082.3	0	0	0	0	0	0	0	0	0	0	0	0	0	0	0	0	0	0	0	0
AC024082.4	0	0	0	0	0	0	0	0	0	0	0	0	0	0	0	0	0	0	0	0
AC024162.2	0	0	0	0	0	0	0	0	0	0	2	0	0	0	0	0	0	0	0	0
AC024361.1	0	0	0	0	0	0	0	0	0	0	0	0	0	0	0	0	0	0	0	0
AC024560.3	332	265	308	357	388	338	329	341	247	160	309	266	449	455	405	819	385	538	589	454
AC024592.12	33	18	12	18	11	3	9	12	14	2	11	25	4	12	5	42	17	28	8	14
AC024937.2	1	2	2	5	1	2	0	0	0	0	0	0	3	0	1	8	0	2	0	0
AC024937.4	3	1	2	1	4	2	0	0	1	1	3	0	0	0	4	0	0	3	1	1
AC024937.6	3	16	11	3	8	7	9	10	5	4	11	3	12	8	11	27	7	8	16	6
AC025263.3	0	1	0	0	1	1	0	1	0	0	0	0	0	0	0	0	0	0	0	0
AC025335.1	110	124	109	109	97	131	112	76	85	43	188	118	143	163	79	183	127	128	191	109
AC025750.5	0	0	0	0	1	0	0	2	0	0	0	0	0	0	0	0	0	0	0	0
AC025750.7	0	0	0	0	0	0	0	0	0	0	0	0	0	0	1	0	0	1	0	0
AC026150.6	0	0	2	0	2	0	0	1	1	0	2	0	2	0	0	7	0	0	2	0
AC026185.1	1	0	0	0	0	0	0	0	0	0	0	0	0	0	0	0	0	0	0	0
AC026248.1	37	24	22	56	21	18	17	14	16	12	28	11	38	19	10	80	17	25	46	24
AC026271.5	0	0	0	0	0	0	0	0	0	0	0	0	0	1	0	0	1	0	0	0
AC026348.1	0	0	0	19	34	0	0	0	7	0	0	0	0	35	0	0	0	0	0	0
AC026369.1	2	0	0	5	1	2	0	1	2	1	8	0	3	0	1	0	0	0	4	0
AC026449.1	0	0	0	0	0	0	0	0	0	0	0	0	0	0	0	0	0	0	0	0
AC026954.6	1	1	0	6	2	0	1	0	0	0	0	2	0	0	1	0	0	0	0	0
AC027124.2	0	0	0	0	0	0	0	0	0	0	0	0	0	0	0	0	0	0	0	0
AC027124.3	0	0	0	0	0	0	0	0	0	0	0	0	0	0	0	0	0	0	0	0
AC027612.1	0	0	0	2	0	1	0	0	0	0	1	0	1	0	0	0	0	0	0	0
AC027612.3	0	2	4	8	7	1	4	6	0	1	0	3	16	0	7	4	5	1	1	0
AC027612.4	0	0	0	0	0	0	0	0	0	0	0	0	0	0	0	0	0	0	0	0
AC027612.6	379	337	235	245	148	253	288	297	161	126	321	175	220	218	178	517	363	339	222	198
AC027682.1	0	0	0	0	0	0	0	0	0	0	0	16	0	0	0	0	0	0	0	0
AC034198.7	0	0	0	0	0	0	0	0	0	0	0	0	0	0	0	0	0	0	0	0
AC037459.4	0	0	3	0	0	0	0	2	2	0	0	2	0	0	0	4	0	3	4	4
AC037482.2	0	0	0	0	0	0	0	0	0	0	0	0	0	0	0	0	0	0	0	0
AC053503.2	0	0	0	0	0	0	0	0	0	0	0	0	0	0	1	0	0	0	0	0
AC055733.1	0	0	0	0	0	0	0	0	0	0	0	0	0	0	0	0	0	0	0	0
AC055866.1	0	0	0	0	0	0	0	0	0	0	0	0	0	0	0	0	0	0	0	0
AC055876.1	0	0	0	0	0	0	0	0	2	0	0	0	0	0	0	4	0	0	0	0
AC060834.2	0	0	0	2	0	0	0	0	0	0	0	0	0	0	0	0	0	0	0	0
AC062016.1	0	0	0	0	0	0	0	0	0	0	0	0	0	0	0	0	0	0	0	0
AC062016.2	0	0	0	0	0	0	0	0	0	1	0	0	0	0	0	0	0	0	0	0
AC062016.3	0	2	0	0	0	0	0	0	0	0	0	0	0	0	0	0	0	0	0	0
AC062022.1	0	0	0	0	0	0	0	0	0	0	0	0	0	0	0	0	0	0	0	0
AC063956.1	0	0	0	0	0	0	0	0	0	0	0	0	0	0	0	0	0	0	0	0
AC063956.2	0	0	0	0	0	0	0	0	0	0	0	0	0	0	0	0	0	0	0	0
AC063976.1	0	0	0	0	0	0	0	0	0	0	0	0	0	0	0	0	0	0	0	0
AC063976.2	0	0	0	0	0	0	0	0	0	0	0	0	0	0	0	0	0	0	0	0
AC063976.7	20	17	23	42	27	37	20	28	17	21	18	7	18	23	38	76	33	70	53	22
AC063979.1	0	0	0	0	0	0	0	0	0	0	0	0	0	0	0	0	0	0	0	0
AC064836.3	2	0	0	1	0	1	2	0	0	1	3	0	2	2	0	0	1	2	0	0
AC064850.4	1	0	0	1	0	5	1	1	0	0	0	0	2	0	1	9	3	0	6	0
AC064853.3	1	0	0	0	0	0	0	0	0	0	0	0	0	0	0	0	0	0	0	0
AC066615.1	0	0	0	0	0	0	0	0	0	0	0	0	0	0	0	0	0	0	0	0
AC066692.3	0	0	1	0	0	1	1	0	0	0	0	0	0	1	1	0	0	0	2	0
AC067940.1	0	0	0	0	0	0	0	0	0	0	0	0	0	0	0	0	2	2	0	0
AC067945.3	0	0	2	1	0	0	0	0	0	0	2	0	0	0	0	0	0	0	2	0
AC068042.1	0	0	0	0	0	0	0	0	0	0	0	0	0	0	0	0	0	0	0	0
AC068044.1	0	0	0	5	0	0	1	1	0	0	11	0	1	0	1	0	6	0	0	0
AC068134.10	73	49	53	132	76	59	39	46	62	35	85	48	103	130	57	307	99	127	89	49
AC068135.1	0	0	0	0	0	0	0	0	0	0	0	0	0	0	0	0	0	0	0	0
AC068137.13	0	0	0	0	0	0	0	0	0	0	0	0	0	2	0	0	0	0	0	0
AC068279.3	26	43	20	31	18	33	37	31	10	11	61	16	69	26	23	87	50	65	27	39
AC068287.1	0	0	0	0	0	0	0	0	0	0	0	0	0	0	0	0	0	0	0	0
AC068491.3	0	0	0	0	0	0	0	0	0	0	0	0	0	0	0	0	0	0	0	0
AC068522.4	0	0	1	2	1	0	1	0	2	1	0	0	1	0	4	0	2	1	3	1
AC068533.7	54	58	36	54	38	8	36	37	36	10	31	21	75	68	29	73	21	91	31	44
AC068538.2	0	0	0	2	0	0	0	0	0	0	0	0	0	0	0	0	0	1	0	0
AC068657.2	0	0	0	2	0	1	0	1	0	0	0	0	2	0	4	1	1	3	0	0
AC068724.1	2	1	0	4	2	2	2	1	0	0	8	0	3	4	1	0	2	2	1	1
AC068831.11	0	0	0	0	0	0	0	0	0	0	0	0	0	0	0	0	0	0	0	0
AC068831.12	0	0	0	0	0	0	0	0	0	0	0	0	0	0	0	0	0	0	0	0
AC068831.17	0	0	0	0	0	0	0	0	0	0	0	0	0	0	0	0	0	0	0	0
AC069063.1	0	0	0	0	0	0	0	0	1	0	0	0	0	0	0	3	0	1	2	0
AC069063.2	2	1	6	1	3	3	4	4	2	1	16	2	0	12	1	6	6	5	6	4
AC069154.4	0	0	0	0	0	0	0	0	0	0	0	0	0	0	0	0	0	0	0	0
AC069157.1	0	0	0	0	0	0	0	0	0	0	0	0	0	0	0	0	0	0	0	0
AC069213.4	0	0	1	0	0	0	0	0	0	0	0	0	0	0	0	0	0	0	0	0
AC069257.6	0	2	2	3	0	1	0	3	2	1	2	0	1	0	1	3	1	3	3	0
AC069282.6	14	20	23	38	31	32	40	36	29	20	59	13	53	49	34	73	43	65	36	30
AC069368.3	5	2	0	4	12	3	3	2	0	2	19	8	10	5	3	24	3	19	2	4
AC069499.1	0	0	0	0	0	0	0	0	0	0	0	0	0	0	0	0	0	0	0	0
AC069513.1	0	0	0	0	0	0	0	0	0	1	0	0	0	0	0	0	0	0	0	0
AC069542.1	0	0	0	0	0	0	0	0	0	0	3	0	0	0	0	9	0	0	0	0
AC072052.7	5	4	4	8	2	5	7	11	3	6	5	2	7	5	0	14	6	14	12	3
AC072061.2	0	0	0	0	0	0	0	0	0	0	0	0	0	0	0	0	0	0	0	0
AC073052.1	2	5	6	5	2	8	2	1	3	2	2	2	1	7	1	18	2	7	3	11
AC073055.2	0	0	0	0	0	0	1	0	0	0	0	0	0	0	0	0	0	1	0	0
AC073063.10	0	2	10	7	6	7	3	7	6	4	3	5	14	5	7	16	8	14	7	7
AC073065.3	8	12	22	28	7	9	14	9	5	15	18	8	31	11	12	89	16	29	18	14
AC073069.2	0	1	1	1	0	0	0	0	0	1	0	1	0	0	0	0	0	0	3	0
AC073072.1	0	0	1	0	0	0	0	0	2	0	0	0	0	0	0	0	0	0	3	1
AC073072.6	0	0	0	0	0	0	0	0	0	0	0	0	0	0	0	0	0	0	0	0
AC073072.7	0	0	0	0	0	0	0	0	0	1	0	0	0	0	0	0	0	1	0	0
AC073091.2	0	0	0	0	0	0	0	0	0	0	0	0	0	0	0	0	0	0	0	0
AC073109.2	0	0	0	4	1	0	1	0	0	0	3	0	0	0	1	0	1	0	0	0
AC073130.2	0	0	0	0	0	0	0	0	0	0	0	0	0	0	0	0	0	0	0	0
AC073135.2	0	0	0	0	0	0	0	0	0	0	0	0	0	0	0	0	0	0	0	0
AC073135.3	0	0	0	1	0	0	0	0	0	0	1	0	0	0	0	0	0	0	0	0
AC073135.4	0	0	0	0	0	0	0	0	0	0	0	0	0	0	0	0	0	0	0	0
AC073135.7	0	0	0	0	0	0	0	0	0	0	0	0	0	0	0	0	0	0	0	0
AC073135.8	0	0	0	0	0	0	0	0	0	0	0	0	0	0	0	0	0	1	0	0
AC073143.1	0	0	0	0	0	0	0	0	0	0	0	0	0	0	0	0	0	0	0	0
AC073150.6	0	0	0	0	0	0	2	1	0	0	4	0	0	0	1	0	0	1	0	0
AC073264.10	0	0	0	0	0	0	0	0	0	0	0	0	0	0	0	0	1	0	2	0
AC073264.6	0	0	0	0	0	0	0	0	0	0	0	0	0	0	1	3	1	0	0	0
AC073310.4	0	0	0	0	0	0	0	0	0	0	0	0	0	0	0	0	0	0	0	0
AC073325.2	0	0	0	0	0	0	0	0	0	0	0	0	0	0	0	0	0	0	0	0
AC073333.1	13	15	49	67	47	60	59	38	36	29	62	33	64	59	30	97	53	60	43	47
AC073387.2	0	0	0	1	0	0	0	0	0	0	0	0	0	0	0	0	0	0	0	0
AC073410.1	7	2	6	13	6	6	2	8	2	4	10	1	8	2	1	16	2	7	3	5
AC073415.2	2	4	9	5	0	4	2	0	0	1	0	0	4	6	2	11	1	2	6	4
AC073464.11	0	0	0	0	1	0	1	0	0	0	0	0	0	0	0	1	0	0	0	1
AC073464.4	0	0	0	3	0	0	0	0	1	0	0	1	0	0	0	0	0	0	0	0
AC073464.6	0	0	0	0	0	0	0	0	0	0	0	0	0	0	0	0	0	0	0	0
AC073464.7	4	1	1	1	2	3	1	0	0	0	1	0	4	3	0	11	0	3	0	0
AC073465.1	0	0	3	6	0	0	0	0	0	1	0	2	0	0	0	8	0	1	6	2
AC073465.2	0	0	0	0	0	0	0	0	0	0	0	0	0	0	0	0	0	0	0	0
AC073465.3	0	0	0	0	0	1	0	0	0	0	0	0	0	0	0	0	0	0	0	0
AC073476.1	0	0	0	0	0	0	0	0	0	0	0	0	0	0	0	0	0	0	0	0
AC073551.1	3	2	2	6	3	3	5	4	2	3	6	3	10	9	6	2	2	7	0	1
AC073610.5	0	2	0	0	0	0	0	0	0	0	0	0	0	0	0	0	0	0	0	0
AC073621.2	2	2	2	7	2	0	2	1	3	5	6	4	3	16	5	1	6	1	2	6
AC073657.1	10	4	3	4	6	4	4	3	3	1	2	7	4	2	4	10	5	4	4	7
AC073850.6	0	0	2	0	0	0	1	0	0	0	1	0	2	0	0	0	1	0	1	2
AC073869.2	0	0	0	0	0	0	0	0	0	0	0	0	0	0	0	0	0	0	0	0
AC073900.4	0	0	0	0	0	0	0	0	0	0	0	0	0	0	0	0	0	0	0	0
AC073987.2	0	0	0	0	0	0	0	0	0	0	0	0	0	0	0	0	0	0	0	0
AC074019.2	0	3	3	3	0	1	2	5	3	0	9	3	8	5	2	11	8	7	3	5
AC074033.1	0	0	0	0	0	0	0	0	0	0	0	0	0	0	0	0	0	0	0	0
AC074117.13	0	0	3	0	2	2	0	1	0	0	1	0	0	0	0	7	0	2	2	1
AC074121.4	0	0	0	0	0	0	0	0	0	0	0	0	0	1	0	0	0	0	0	0
AC074141.1	15	8	12	9	0	8	11	0	0	6	10	4	17	23	0	33	9	21	15	0
AC074141.3	12	12	18	30	21	13	19	26	16	12	39	11	39	18	19	57	25	41	38	17
AC074290.1	0	0	0	0	0	0	0	0	0	0	0	0	0	0	0	0	0	0	0	0
AC074338.4	1	0	0	6	1	0	0	0	0	0	4	0	1	1	2	7	1	3	0	4
AC074338.5	0	0	0	0	0	0	0	0	0	0	0	0	0	0	0	0	0	0	1	0
AC074367.1	0	2	4	2	3	0	1	3	0	0	0	1	0	1	0	0	0	2	2	0
AC074375.1	0	0	1	0	0	1	0	1	0	0	0	0	0	0	0	0	0	0	0	0
AC078899.1	0	0	0	3	0	0	0	0	0	0	0	0	0	2	0	0	0	0	1	0
AC078899.3	0	0	0	1	0	0	0	0	0	0	0	0	0	0	0	1	0	0	0	0
AC078899.4	0	0	0	0	0	0	0	0	0	0	0	0	0	0	0	0	0	0	0	0
AC078974.2	0	0	0	0	0	0	0	0	0	0	0	0	0	0	0	0	0	0	0	0
AC079112.1	0	0	0	0	0	0	0	0	0	0	0	0	0	0	0	0	0	0	0	0
AC079150.2	0	0	0	0	0	0	0	0	0	0	0	0	0	0	0	0	0	0	0	0
AC079199.2	0	0	0	0	0	0	0	0	0	0	0	0	0	0	0	0	0	0	0	0
AC079248.1	0	0	0	0	0	0	0	0	0	0	0	0	2	0	0	0	0	2	0	0
AC079250.1	2	2	1	0	1	2	3	0	2	0	3	5	1	3	1	2	3	0	2	1
AC079305.5	0	0	0	0	0	0	0	0	0	0	0	0	0	0	0	0	0	0	0	0
AC079325.5	0	0	0	0	0	0	0	0	0	0	0	0	0	0	0	0	0	0	0	0
AC079325.6	0	0	0	0	0	0	0	0	1	0	0	0	2	0	0	0	0	2	0	0
AC079354.6	0	0	0	0	0	0	2	0	1	0	0	0	0	0	0	0	0	0	0	0
AC079355.1	0	1	0	1	0	0	0	0	0	0	2	1	0	0	0	0	0	0	0	0
AC079395.1	0	0	0	0	0	0	0	0	0	0	0	0	0	0	0	0	0	0	0	0
AC079448.1	0	0	1	0	0	0	0	0	0	0	0	0	0	0	0	0	0	0	0	0
AC079741.2	0	0	1	1	0	0	0	0	0	0	0	0	0	0	0	0	0	0	0	0
AC079753.4	0	3	3	11	5	3	4	2	4	0	4	4	3	4	1	13	7	8	11	1
AC079753.5	0	0	0	1	0	0	0	0	0	0	0	0	0	0	0	0	0	2	0	1
AC079767.3	0	0	0	0	0	0	0	0	0	0	0	0	0	0	0	0	0	0	0	0
AC079776.2	0	0	0	0	2	0	0	0	0	0	0	0	0	0	0	0	0	1	0	0
AC079776.4	0	0	0	0	1	0	0	0	0	0	0	0	0	0	0	0	0	0	0	0
AC079776.6	0	0	0	0	0	0	0	0	0	0	0	0	0	0	0	0	0	0	0	0
AC079780.3	0	0	0	0	0	0	0	0	0	0	0	0	0	0	0	1	0	1	0	0
AC079781.5	0	0	0	4	0	0	0	0	0	0	0	0	0	0	0	0	0	0	0	2
AC079781.7	0	2	2	4	1	1	1	0	0	0	5	1	2	0	2	12	3	3	0	0
AC079781.8	1	0	0	2	0	1	0	0	0	0	2	0	0	0	0	6	0	1	0	0
AC079807.1	0	0	0	0	0	0	0	0	0	0	0	0	0	0	0	0	0	0	0	0
AC079807.3	2	0	2	1	1	1	0	3	0	1	3	0	0	1	1	0	0	4	1	2
AC079809.2	0	0	0	0	0	0	0	0	0	0	0	0	0	0	0	0	0	0	0	0
AC079834.1	0	0	0	0	0	0	0	0	0	0	0	0	0	0	0	0	0	0	0	0
AC079907.1	0	0	0	0	0	0	0	0	0	0	0	0	0	0	0	0	0	0	0	0
AC079922.2	1	1	0	0	0	0	0	2	0	0	0	0	1	0	0	0	0	1	0	0
AC079987.2	0	0	0	0	0	0	0	0	0	0	0	0	0	0	0	0	0	0	0	0
AC080002.1	0	0	0	0	0	0	0	0	0	0	0	0	0	0	0	0	0	0	0	0
AC080125.1	0	0	0	0	0	0	0	0	0	0	0	0	1	0	0	0	1	0	0	0
AC083760.1	1	0	0	1	0	0	0	0	0	0	0	0	0	0	0	0	0	0	0	0
AC083822.2	1	2	2	3	2	0	2	1	1	1	6	0	7	1	1	4	5	1	1	5
AC083855.5	0	0	0	0	0	0	0	0	0	0	0	0	0	0	0	0	0	0	0	0
AC083862.6	0	0	0	0	0	0	0	0	0	1	0	0	0	0	0	0	1	0	0	0
AC083863.5	0	0	0	0	0	0	0	0	0	0	0	0	0	0	0	0	0	0	0	0
AC083873.4	0	0	0	0	0	0	0	0	0	0	0	0	0	0	0	0	0	0	0	0
AC083875.2	0	0	0	0	0	0	0	0	0	0	0	0	0	0	0	0	0	0	0	0
AC083899.1	5	4	9	4	1	6	4	4	1	0	8	2	9	6	8	9	13	16	1	6
AC083899.3	28	42	18	41	29	2	25	31	25	19	96	24	72	44	34	143	57	15	51	33
AC083939.1	0	0	0	0	0	0	0	0	0	0	0	0	0	0	0	0	0	0	0	0
AC084121.14	0	0	0	0	0	0	0	0	0	0	0	0	0	0	0	0	0	0	0	0
AC084121.17	0	0	0	0	0	0	0	0	0	0	0	0	0	0	0	0	0	0	0	0
AC084219.2	0	47	37	41	53	31	42	43	27	14	18	35	9	26	26	232	77	60	27	0
AC084290.2	0	0	0	0	0	0	0	0	0	0	0	0	0	0	0	0	0	1	0	0
AC087163.2	1	7	6	7	4	0	7	3	1	3	0	1	0	1	0	8	2	1	9	2
AC087163.3	0	0	0	0	0	0	1	1	0	0	2	0	0	1	0	0	0	0	0	0
AC087350.1	0	0	1	3	4	4	0	1	4	0	1	0	2	8	3	4	3	0	2	2
AC087392.1	0	0	0	0	0	0	0	0	0	0	0	0	0	0	0	0	0	0	0	0
AC087499.4	1	0	1	0	0	0	0	0	1	0	2	0	0	0	1	0	0	0	1	0
AC087499.5	0	0	0	0	0	0	0	0	0	0	0	0	0	0	0	0	2	0	0	0
AC087499.7	0	0	0	0	0	0	0	0	0	0	0	0	0	0	0	0	0	0	0	0
AC087499.8	0	0	0	0	0	0	0	0	0	0	0	0	0	0	0	0	0	0	0	0
AC087499.9	0	0	0	2	0	0	0	0	0	0	0	0	0	0	0	0	0	0	0	0
AC087650.1	0	0	1	0	0	0	0	1	0	0	0	0	0	0	0	0	0	0	0	0
AC087651.1	0	0	0	0	0	0	0	0	0	0	0	0	0	0	0	0	0	0	0	0
AC087651.2	0	2	0	0	0	0	0	0	0	0	0	0	0	0	0	0	0	0	0	0
AC087762.1	0	0	0	0	0	0	0	0	0	0	0	0	0	2	1	0	0	1	0	0
AC090018.1	0	0	1	0	0	0	0	0	0	0	1	0	2	1	2	0	0	0	3	0
AC090094.1	230	134	75	65	138	0	0	70	14	0	0	39	0	174	0	0	23	67	219	0
AC090154.1	4	0	3	4	0	0	8	1	0	2	3	3	3	1	0	0	3	5	4	0
AC090283.3	0	0	0	0	0	0	0	0	0	0	0	0	0	0	0	0	0	0	0	0
AC090286.2	1	0	2	3	1	4	1	1	6	0	2	1	4	0	0	8	2	0	1	0
AC090453.1	0	0	0	0	0	0	0	0	0	0	0	0	0	0	0	0	0	0	0	0
AC090498.1	15	31	77	35	42	40	23	5	8	17	70	22	74	95	22	104	55	40	19	22
AC090505.5	0	2	0	2	0	0	0	0	0	0	0	0	1	0	1	0	0	0	0	2
AC090602.2	0	0	0	1	0	1	4	0	0	1	3	0	3	1	1	0	1	2	2	1
AC090625.1	0	0	0	0	0	0	0	0	0	0	0	0	0	0	0	0	0	0	0	0
AC090774.2	0	0	0	0	0	0	0	0	0	0	0	0	0	2	0	0	0	0	0	0
AC090804.1	4	1	4	7	2	3	2	0	1	3	6	2	5	7	5	10	4	3	0	2
AC090945.1	13	4	4	1	0	2	2	4	4	2	5	6	7	6	7	4	4	1	9	6
AC090954.5	0	0	1	0	1	2	1	0	0	0	6	0	0	4	0	2	1	0	0	1
AC090955.5	0	0	0	0	0	0	0	0	0	0	0	0	0	0	0	0	0	0	0	0
AC090958.1	4	17	0	0	0	0	0	0	0	0	0	0	0	0	0	0	0	0	0	0
AC090958.5	2	0	2	0	0	0	0	0	0	0	0	0	0	0	0	0	0	0	0	0
AC090960.1	0	0	0	1	0	0	0	0	0	0	0	0	0	0	0	0	0	0	0	0
AC091069.1	0	0	0	0	0	0	0	0	0	0	0	0	0	0	0	0	0	0	0	0
AC091180.1	0	2	0	0	0	1	1	2	0	1	0	3	0	0	1	0	0	0	0	0
AC091304.1	0	0	0	0	0	0	0	0	0	0	0	0	0	0	0	0	0	0	0	0
AC091492.2	1	0	5	6	1	1	1	1	1	1	0	0	3	0	2	3	1	3	3	2
AC091493.1	0	1	2	2	4	0	0	0	1	0	3	0	0	2	1	0	1	5	2	1
AC091633.2	0	0	0	0	1	1	0	0	0	0	0	0	1	0	1	8	0	0	0	1
AC091654.7	0	0	0	1	0	0	0	0	0	0	0	0	0	0	0	0	0	0	0	0
AC091813.2	0	0	1	0	0	0	0	0	0	0	0	0	0	4	0	0	0	0	0	0
AC092013.1	0	0	0	0	0	0	0	0	0	0	0	0	0	0	0	0	0	0	0	0
AC092066.6	0	0	0	0	0	0	1	1	0	0	0	0	0	0	0	0	0	0	0	0
AC092106.1	1	0	0	2	0	0	0	0	0	0	0	0	0	0	0	0	0	0	0	0
AC092106.2	0	0	0	0	0	0	0	0	0	0	0	0	0	0	0	0	0	0	0	0
AC092155.1	0	0	0	0	0	0	0	0	1	0	0	0	0	0	2	2	1	1	0	0
AC092159.1	0	1	0	3	0	1	0	1	0	0	0	0	0	0	0	0	1	0	0	0
AC092162.2	0	0	0	0	0	0	0	0	0	0	0	0	0	0	0	0	0	0	0	0
AC092170.1	0	0	0	0	0	0	0	0	0	0	0	0	0	0	0	0	0	0	0	0
AC092384.1	0	1	1	0	1	1	0	0	0	1	0	0	0	0	1	0	0	0	0	0
AC092421.1	0	0	0	0	0	0	0	0	0	0	0	0	0	0	0	0	0	0	0	0
AC092566.1	0	0	0	0	0	0	0	0	0	0	0	0	0	0	0	0	0	0	0	0
AC092568.1	0	0	0	4	0	0	0	0	0	0	0	0	0	0	0	0	0	0	0	0
AC092569.2	0	0	0	0	0	0	0	0	0	0	0	0	0	0	0	0	0	0	0	0
AC092570.1	0	0	0	0	0	0	0	0	0	0	0	0	0	0	0	0	0	0	0	0
AC092570.3	0	0	0	0	0	0	0	0	0	0	0	0	0	0	0	0	0	0	0	0
AC092570.4	0	0	0	0	0	0	0	0	0	0	0	0	0	0	0	0	0	0	0	0
AC092573.2	0	0	0	0	0	0	0	0	0	0	0	0	0	0	0	0	0	0	0	0
AC092578.1	0	0	0	0	0	0	0	0	0	0	0	0	0	0	0	0	0	0	0	0
AC092580.1	0	0	0	0	0	0	0	0	0	0	0	0	0	0	0	0	0	0	0	0
AC092580.2	0	0	0	0	0	0	0	0	0	0	0	0	0	0	0	0	0	0	0	0
AC092601.1	0	0	0	0	0	0	0	0	0	0	0	0	0	0	0	0	0	0	0	0
AC092610.12	0	0	0	0	0	0	0	0	0	0	0	0	0	0	0	0	0	0	0	0
AC092628.3	0	0	0	0	0	0	0	0	0	0	0	0	0	0	0	0	0	0	0	0
AC092638.1	0	1	0	1	0	0	0	0	0	0	0	0	0	2	0	0	0	0	0	0
AC092638.2	0	0	0	1	0	0	0	0	0	0	0	0	0	0	0	0	0	0	0	0
AC092641.2	5	4	2	33	4	9	3	8	7	8	2	1	3	12	9	4	5	3	6	5
AC092642.1	0	0	0	0	0	0	0	0	0	0	0	0	0	0	0	0	0	0	0	0
AC092646.1	0	0	0	0	0	0	0	0	0	0	0	0	0	0	0	0	0	0	0	0
AC092646.2	0	0	0	0	0	0	0	0	0	0	0	0	0	0	0	0	0	0	0	0
AC092651.1	0	0	1	2	0	0	0	0	0	0	0	0	1	0	0	0	0	0	0	0
AC092664.1	2	1	0	6	0	0	0	1	1	0	0	0	0	0	3	0	1	0	0	2
AC092718.1	0	0	0	0	0	0	0	0	0	0	0	0	0	0	0	0	0	0	0	0
AC092798.2	1	0	3	8	1	3	2	0	0	3	0	3	0	0	1	0	0	2	0	0
AC092835.2	24	39	31	22	23	40	19	45	14	6	8	26	8	19	15	24	19	34	36	12
AC092881.1	8	5	10	27	16	22	11	8	11	2	8	1	3	23	7	19	8	21	21	1
AC092933.3	0	0	0	0	0	0	0	0	0	0	0	0	0	0	0	0	0	0	0	0
AC092933.4	5	1	9	6	0	4	0	0	1	2	3	1	1	1	4	17	3	15	0	0
AC093063.2	0	0	0	0	0	0	0	0	0	0	0	0	0	0	0	0	0	0	0	0
AC093084.1	0	0	0	0	0	0	0	0	0	0	0	0	0	0	0	0	0	0	0	0
AC093106.4	0	0	0	0	0	0	0	0	0	0	0	0	0	0	0	0	0	0	0	0
AC093106.6	0	0	0	0	0	0	0	0	0	0	0	0	0	0	0	0	0	0	1	0
AC093107.7	0	0	0	0	0	3	1	0	1	0	0	2	1	3	2	0	0	0	1	0
AC093142.2	0	0	0	0	0	0	0	0	0	0	0	0	0	0	0	0	0	0	0	0
AC093162.3	0	0	0	0	0	0	0	0	0	0	0	0	0	0	0	0	0	0	0	0
AC093162.5	32	22	8	16	12	19	7	9	8	9	9	13	10	12	13	7	13	10	24	13
AC093166.1	0	0	0	0	0	0	0	0	0	0	0	0	0	0	0	0	0	0	0	0
AC093166.2	0	0	0	0	0	0	0	0	0	0	0	0	0	0	0	0	0	0	0	0
AC093166.3	0	0	0	0	0	0	0	0	0	0	0	0	0	0	0	0	0	0	0	0
AC093166.4	0	0	0	0	0	0	0	0	0	0	0	0	0	0	0	0	0	0	0	0
AC093616.4	8	0	2	7	0	0	12	2	5	0	0	0	7	23	0	2	2	0	3	0
AC093642.5	162	54	144	189	145	75	62	70	65	38	140	36	95	76	65	367	147	159	167	112
AC093698.1	0	0	0	2	0	0	0	0	0	0	0	0	0	0	0	0	0	0	0	0
AC093698.4	0	0	0	0	0	0	0	0	1	0	0	0	0	0	0	0	0	0	0	0
AC093716.1	0	0	0	0	1	0	0	0	0	0	0	0	0	0	0	8	0	0	1	0
AC093724.2	82	100	96	460	128	116	48	86	132	68	28	88	80	98	52	356	86	262	86	42
AC093787.1	0	0	0	0	0	0	0	1	0	0	0	0	0	0	0	0	0	0	0	0
AC093826.1	0	1	0	1	0	1	0	0	0	0	1	0	4	1	2	0	0	2	4	4
AC093838.4	940	940	644	780	893	761	573	740	419	326	690	763	1576	637	558	2812	1088	1096	628	637
AC093850.1	0	0	1	0	2	0	0	1	0	0	0	0	2	0	1	0	0	0	0	0
AC093899.3	0	0	0	0	0	0	0	0	0	0	0	0	1	0	0	0	1	3	0	0
AC094019.4	0	1	7	0	1	2	1	0	0	0	0	0	0	0	1	0	0	5	4	1
AC096553.5	0	0	0	0	0	0	0	0	0	0	0	0	0	0	0	0	0	0	0	0
AC096579.13	0	2	3	1	1	0	0	0	0	0	0	0	0	0	1	0	0	2	0	0
AC096582.8	0	0	1	0	0	0	0	0	0	0	0	0	0	0	0	0	0	0	0	0
AC096582.9	6	4	2	4	1	3	2	6	0	0	0	8	1	3	1	10	0	4	0	3
AC096649.1	0	0	0	0	0	0	0	0	0	0	0	0	0	0	0	0	0	0	0	0
AC096664.1	0	0	0	0	0	1	0	0	0	0	0	0	0	0	0	0	0	0	0	0
AC096664.2	0	0	0	0	0	0	0	0	0	0	0	0	0	0	0	0	0	0	0	0
AC096775.2	0	0	0	0	0	0	0	0	1	0	0	1	0	0	0	0	0	0	0	0
AC096921.2	0	0	0	0	0	0	0	0	0	0	0	0	0	0	0	0	0	1	0	1
AC096949.1	253	179	0	0	0	0	0	0	0	0	0	152	0	0	0	0	0	0	0	0
AC097359.2	1	0	0	0	0	1	1	1	0	0	4	2	0	0	0	0	0	0	0	0
AC097374.2	684	714	722	872	624	482	1630	1169	861	911	2182	343	1215	614	461	1707	1869	1699	1004	845
AC097463.1	0	0	0	0	0	0	0	0	0	0	0	0	0	0	0	0	0	0	0	0
AC097463.2	0	0	0	0	0	0	0	0	0	0	0	0	0	0	0	0	0	0	0	0
AC097499.2	0	0	1	0	0	0	0	0	0	0	0	0	0	0	0	0	0	0	1	0
AC097523.1	0	0	3	0	1	0	1	1	0	2	0	0	3	0	1	6	0	4	2	0
AC097523.3	0	0	0	2	0	0	0	1	0	0	0	0	0	0	0	0	0	0	0	0
AC097533.1	0	0	0	0	0	0	0	0	0	0	0	0	0	0	0	0	0	0	0	0
AC097711.1	0	0	1	0	0	0	0	0	1	0	0	1	0	0	0	0	0	0	0	0
AC097713.5	0	0	0	1	0	0	0	0	0	0	0	0	0	0	0	0	0	0	0	0
AC097721.1	0	0	0	2	0	0	0	0	0	0	2	1	2	1	1	3	0	0	3	4
AC098592.6	0	0	0	0	0	0	0	0	0	0	0	0	0	0	0	0	0	0	0	0
AC098592.7	0	0	0	0	0	0	0	0	0	0	0	0	0	0	0	0	0	0	0	0
AC098614.1	0	0	0	0	0	0	0	0	0	0	0	0	0	0	0	0	0	0	0	0
AC098614.2	61	35	52	21	43	31	55	30	36	35	52	42	44	46	48	234	26	35	35	39
AC098614.3	0	0	0	1	0	0	0	0	0	0	0	0	0	0	0	0	0	0	1	0
AC098784.1	0	0	0	0	0	0	0	0	0	0	0	0	0	0	0	0	0	0	0	0
AC098817.5	0	0	0	0	0	0	0	0	0	0	0	0	0	0	0	0	0	0	0	0
AC098824.6	0	0	0	2	0	0	0	0	0	0	0	1	0	0	0	0	0	0	0	0
AC098826.4	0	0	0	0	0	0	0	0	0	0	0	0	0	0	0	0	0	0	0	0
AC098826.5	5	0	6	3	3	3	0	6	2	0	4	3	3	0	0	0	1	11	0	2
AC098828.3	0	0	0	0	0	0	0	0	0	0	0	0	0	0	0	0	0	0	0	0
AC098831.4	3	2	1	0	0	0	0	1	0	0	0	0	0	1	0	0	0	0	0	0
AC099535.4	0	0	1	1	0	0	0	0	1	1	0	0	0	0	0	0	0	1	3	2
AC099799.1	0	0	0	0	0	1	0	0	0	0	0	0	0	0	0	0	0	0	0	0
AC100821.1	0	0	0	0	0	0	0	0	0	1	0	0	0	0	0	0	0	0	0	0
AC103563.2	0	0	0	0	0	0	0	0	0	0	0	0	0	0	0	0	0	0	0	0
AC103563.3	0	0	0	0	0	0	0	0	0	0	0	0	0	0	0	0	0	0	0	0
AC103563.4	0	0	0	0	0	1	0	0	0	0	0	0	0	0	0	0	1	0	0	0
AC103563.5	0	0	0	0	0	0	0	0	0	0	0	0	0	0	0	0	0	0	0	0
AC103563.6	0	0	0	0	0	0	0	0	0	0	0	0	0	0	0	0	0	0	0	0
AC103563.7	0	0	0	0	0	0	0	0	0	0	0	0	0	0	0	0	0	0	0	0
AC103564.6	0	0	0	1	0	0	0	1	1	0	0	0	0	0	0	0	0	1	0	0
AC104057.1	8	15	0	7	4	5	1	4	1	0	11	3	16	8	2	0	0	4	0	3
AC104058.1	0	0	0	0	0	0	0	0	0	0	0	0	0	0	0	0	0	0	0	0
AC104073.1	3	7	2	7	0	0	0	0	0	4	0	5	1	0	0	0	5	0	5	0
AC104076.2	0	0	0	0	0	0	0	0	0	0	0	0	0	0	0	0	0	0	0	0
AC104131.1	0	0	0	1	0	0	0	0	0	0	0	0	0	0	0	0	0	0	0	0
AC104297.1	0	0	0	1	0	0	0	0	0	0	0	0	0	0	0	0	0	0	0	0
AC104304.4	2	0	1	1	0	1	1	1	0	1	0	0	0	0	2	0	1	3	0	0
AC104306.1	0	0	0	0	1	1	0	2	1	0	0	0	0	0	0	0	1	0	1	0
AC104306.4	0	0	0	0	0	0	0	0	0	0	0	0	0	0	0	0	0	0	0	0
AC104308.2	0	0	0	0	0	0	0	0	0	0	0	0	0	0	0	0	0	0	0	0
AC104389.1	0	0	0	0	0	0	0	0	0	0	0	0	2	0	0	0	0	0	0	0
AC104389.2	0	0	0	0	0	2	0	0	0	0	0	0	2	0	0	0	0	0	0	0
AC104389.31	0	0	0	1	0	0	0	0	0	0	0	0	0	0	0	0	0	0	0	0
AC104389.32	0	0	0	0	0	0	0	0	0	0	0	0	0	0	0	0	0	0	0	0
AC104451.2	4	10	0	0	0	4	0	0	0	0	8	0	0	0	0	0	0	2	0	0
AC104532.2	15	26	0	10	0	0	4	0	3	0	7	8	4	0	6	0	4	7	15	0
AC104534.3	0	0	2	0	0	0	0	0	0	0	0	0	14	4	0	20	0	0	2	0
AC104581.1	0	0	0	0	0	0	0	0	0	0	0	0	0	0	0	0	0	0	0	0
AC104634.3	0	0	1	1	0	0	0	0	0	0	0	0	0	0	1	3	0	0	0	1
AC104650.1	0	0	0	0	0	0	0	0	0	0	0	0	0	0	0	0	0	0	0	0
AC104651.2	1	0	2	4	0	0	0	0	0	0	0	0	0	0	1	0	0	1	0	0
AC104651.3	1	0	0	0	0	0	0	0	0	0	0	0	0	0	0	0	0	0	3	2
AC104698.2	0	0	0	0	0	0	0	0	0	0	0	0	1	0	0	0	0	0	0	0
AC104772.1	0	0	0	0	0	0	0	0	0	0	0	0	0	0	0	0	0	0	0	0
AC104843.3	0	0	0	0	0	0	0	0	0	0	0	0	1	0	0	0	0	0	0	0
AC104843.4	0	0	0	0	0	0	0	0	0	0	0	0	0	0	0	0	0	0	0	0
AC104978.1	0	0	0	0	0	0	0	0	0	0	0	0	0	0	0	0	0	0	0	0
AC104981.1	0	0	1	7	0	4	0	0	0	0	0	0	1	0	0	0	1	3	1	1
AC105009.1	0	0	0	0	0	0	0	0	0	0	0	0	0	0	0	0	0	0	0	0
AC105052.1	18	24	6	13	12	15	0	0	10	7	20	0	9	1	0	35	3	7	10	12
AC105339.1	3	1	1	3	1	1	2	2	1	3	3	1	3	0	4	4	3	8	2	5
AC105342.1	1	2	0	1	0	0	0	0	0	0	0	0	0	0	1	9	0	0	0	0
AC105399.2	0	0	0	0	0	0	0	0	0	0	0	0	0	0	0	0	0	0	0	0
AC105402.2	0	0	0	0	0	0	0	1	0	0	0	0	0	0	0	0	0	0	0	0
AC105402.3	0	0	0	1	0	0	0	0	0	0	0	0	0	0	0	0	0	0	0	0
AC105443.2	0	0	1	0	0	0	0	0	0	0	0	0	0	0	0	0	0	0	1	0
AC106883.1	0	0	0	0	0	0	0	0	0	0	0	0	0	0	0	0	0	0	0	0
AC106901.1	0	0	0	0	0	0	0	0	0	0	0	0	0	0	0	0	0	0	0	0
AC107081.1	0	0	0	7	4	1	4	4	0	1	3	0	0	3	6	0	0	2	1	1
AC107083.1	0	0	0	0	0	0	0	0	0	0	0	0	0	0	0	0	0	0	0	0
AC107399.1	0	0	0	0	0	0	0	0	0	0	0	0	0	0	0	0	0	0	0	0
AC107982.4	1	0	0	0	0	0	0	0	0	0	0	0	0	0	0	0	0	0	0	0
AC107983.4	0	0	0	0	0	0	0	0	0	0	0	0	0	0	0	1	0	0	0	0
AC108032.1	0	0	0	0	0	0	0	1	0	0	0	0	0	0	0	0	0	0	0	0
AC108039.1	0	0	1	0	0	0	0	0	0	0	0	0	0	0	0	0	0	0	0	0
AC108039.3	0	0	0	0	0	0	0	0	0	0	0	0	0	0	0	0	0	2	0	0
AC108059.1	0	0	0	0	0	0	0	0	0	0	0	0	0	0	0	0	0	0	0	0
AC108059.2	0	0	0	1	0	0	0	0	0	0	0	0	0	0	0	0	0	0	0	0
AC108059.4	0	0	1	0	0	0	0	0	0	0	0	0	0	0	0	0	0	5	1	0
AC108448.2	0	4	8	0	3	3	2	3	1	1	1	1	6	0	2	10	1	2	2	2
AC108463.2	0	0	3	0	0	0	1	0	0	0	0	0	3	2	0	0	0	1	3	0
AC108479.2	0	0	0	0	0	0	0	0	0	0	0	0	0	0	0	2	0	0	0	0
AC108868.3	0	0	0	0	1	0	0	1	0	0	0	0	0	0	0	0	0	1	0	1
AC108925.1	0	0	0	0	2	0	0	0	0	0	0	0	0	0	0	0	0	0	0	0
AC108938.3	0	0	0	0	0	0	0	0	0	0	1	0	0	0	0	0	0	0	0	0
AC108938.5	17	17	18	15	20	4	8	9	5	3	11	7	42	6	6	90	21	11	19	3
AC109344.1	0	0	0	0	0	0	0	0	0	0	0	0	0	0	0	0	0	0	0	0
AC109486.1	32	14	62	100	38	32	33	47	40	19	36	49	96	53	34	101	52	64	79	62
AC109631.1	1	0	0	0	0	1	0	1	0	0	0	0	1	2	1	0	0	0	0	0
AC109638.1	0	0	0	0	0	0	0	0	0	0	0	0	0	0	0	0	0	0	0	0
AC109815.2	0	0	0	0	1	0	0	0	0	0	1	0	0	0	0	0	0	2	0	1
AC109829.1	2	4	3	3	5	2	4	1	1	0	1	1	1	3	0	9	4	5	3	1
AC109829.2	0	0	0	0	0	0	0	0	0	0	0	0	0	0	0	0	0	0	0	0
AC110299.5	3	4	1	11	8	6	5	5	7	1	3	8	8	9	2	11	8	10	6	2
AC110602.1	0	0	0	0	2	0	1	1	0	0	0	0	0	0	1	0	0	2	1	0
AC110615.1	0	0	42	90	27	160	48	77	79	64	150	1	172	0	71	342	78	14	91	103
AC110620.1	0	0	0	2	0	0	0	0	0	0	0	0	0	0	0	6	0	0	0	0
AC110754.3	0	0	2	1	11	0	0	0	0	1	0	0	0	0	0	0	0	0	0	0
AC110926.4	11	17	11	9	5	7	4	10	4	3	6	6	20	11	7	13	15	20	4	5
AC111155.1	0	0	0	0	0	0	0	0	0	0	0	0	0	2	0	0	0	0	0	0
AC111200.2	2	2	5	3	2	3	0	0	0	0	0	1	5	2	4	5	1	9	3	5
AC111200.7	0	0	0	0	0	0	0	0	0	0	1	0	0	0	0	0	0	0	0	0
AC112198.1	3	0	0	3	0	0	0	4	2	0	13	0	1	1	8	2	0	4	1	2
AC112220.2	0	0	0	0	0	0	0	0	0	0	0	0	0	2	0	0	0	0	0	0
AC112229.1	1	15	1	12	6	6	7	2	0	0	5	9	25	0	2	17	10	27	18	10
AC112229.6	0	0	0	0	0	0	0	1	0	0	2	0	0	0	0	0	0	2	0	1
AC112497.1	101	166	61	101	55	66	66	60	87	45	186	106	127	79	58	397	94	93	109	55
AC112719.1	0	0	0	0	0	0	0	0	0	0	0	0	0	0	0	0	0	0	0	0
AC113404.1	0	0	7	551	6	3	13	7	23	13	0	143	2	5	10	6	10	19	0	17
AC113618.2	0	0	0	0	0	0	0	0	0	0	0	0	0	0	0	0	0	0	0	0
AC114737.3	0	1	0	0	0	0	0	1	0	0	0	0	0	1	1	2	0	1	2	0
AC114755.2	0	0	0	0	0	0	0	0	0	0	0	0	0	0	0	0	0	0	0	0
AC114755.3	0	0	0	1	0	0	0	0	0	0	0	0	0	0	0	1	0	0	0	0
AC114755.4	0	0	0	0	0	0	0	0	0	0	0	0	0	0	0	0	0	0	0	0
AC114755.5	0	0	0	0	0	0	0	0	0	0	0	0	0	0	0	0	0	0	0	0
AC114755.7	0	0	0	0	0	0	0	0	0	0	0	0	0	0	0	0	0	0	0	0
AC114760.1	0	0	0	0	0	0	0	0	0	0	0	0	0	0	0	0	0	0	0	0
AC114776.1	0	0	0	0	0	0	0	0	0	0	0	0	0	0	0	0	0	1	0	0
AC114783.1	0	0	0	0	0	0	0	0	0	0	0	0	0	0	0	0	0	0	0	0
AC114812.10	1	3	0	0	0	0	0	1	2	0	0	0	2	4	0	4	0	0	0	0
AC114812.5	0	0	0	0	0	0	0	0	0	0	0	0	0	0	0	0	0	0	0	0
AC114812.9	0	0	1	1	0	3	1	2	0	0	4	0	0	0	3	0	2	1	0	2
AC114814.2	0	0	0	0	0	0	0	0	0	0	0	0	0	0	0	0	0	0	0	0
AC114973.1	0	0	0	0	0	0	0	0	0	0	0	0	0	0	0	0	0	0	0	0
AC115115.4	0	0	0	0	0	0	0	0	0	0	0	0	0	0	0	4	0	0	0	0
AC115283.1	0	0	0	0	0	0	0	0	0	0	0	0	0	0	0	0	0	0	0	0
AC115617.2	0	1	1	1	0	1	1	0	0	2	0	6	1	0	0	3	5	0	1	3
AC116050.1	3	0	1	0	0	0	0	0	2	3	0	0	0	0	0	0	0	0	0	0
AC117490.2	0	0	0	0	0	0	0	0	0	0	0	0	0	0	0	0	0	0	3	0
AC117947.1	0	0	0	0	0	0	0	0	0	0	0	0	0	0	0	0	0	0	0	0
AC118758.1	0	0	0	0	0	0	0	0	0	0	0	0	0	0	0	0	0	2	0	0
AC119403.1	0	0	1	2	0	0	0	0	0	0	0	0	0	0	0	0	2	1	0	2
AC121251.1	0	0	0	0	0	0	0	0	0	0	1	0	5	0	1	11	3	0	0	1
AC123900.2	0	0	0	0	0	0	0	0	0	0	0	0	0	0	0	0	0	0	0	0
AC124312.1	1	2	1	1	1	2	3	0	0	2	0	0	0	0	1	2	1	6	0	0
AC124914.3	3	0	3	0	1	4	2	3	0	1	0	0	3	1	4	3	2	4	4	1
AC124944.4	0	0	0	1	0	0	0	0	0	0	0	0	0	0	0	0	0	0	0	0
AC125232.1	54	88	65	89	125	53	76	99	79	64	77	72	90	102	52	322	82	110	55	44
AC125238.2	0	0	0	2	0	0	0	0	0	0	0	0	0	0	0	3	1	0	0	0
AC125238.3	0	0	0	0	0	0	1	0	0	0	0	0	0	1	0	0	0	0	0	0
AC125634.1	1	1	0	0	0	0	3	0	2	0	0	2	0	3	0	12	0	3	0	0
AC126365.1	0	0	0	0	1	0	0	0	0	0	0	0	0	0	0	0	0	0	0	0
AC126407.1	0	0	0	0	0	0	0	0	0	0	0	0	0	0	0	0	0	0	0	0
AC126544.4	0	1	0	2	2	0	1	2	1	0	2	0	0	0	1	5	0	1	2	1
AC127070.1	267	275	0	17	0	0	0	0	0	0	0	0	0	0	0	0	0	0	0	0
AC127383.1	0	0	0	0	0	0	0	0	0	0	3	0	0	0	0	0	0	0	0	0
AC127391.3	0	0	0	1	0	0	0	0	0	0	0	0	0	0	0	0	0	0	0	0
AC128677.3	0	0	0	0	0	0	0	0	0	0	0	0	0	0	0	0	0	0	0	0
AC129492.1	53	36	13	5	12	7	27	21	1	9	56	61	22	16	40	28	2	43	0	24
AC129778.2	5	0	4	16	0	5	3	2	4	0	4	0	9	0	2	12	2	9	0	0
AC130360.7	1	0	0	0	0	0	0	0	0	0	0	0	0	0	2	0	0	1	0	1
AC130360.8	0	0	0	1	0	1	0	0	0	0	0	0	0	0	1	0	0	0	0	0
AC130464.1	0	0	0	0	0	0	0	0	0	0	0	0	0	0	0	0	0	0	0	0
AC130709.1	2	1	1	2	2	0	0	0	0	0	0	0	0	1	0	0	1	0	3	0
AC131056.6	0	0	4	0	0	0	0	0	0	0	0	0	0	0	0	4	0	0	0	0
AC131097.4	3	3	1	2	0	2	5	0	1	0	5	1	4	4	3	20	5	2	4	2
AC131263.1	8	2	5	0	4	6	4	0	3	3	0	2	2	1	0	0	3	1	3	1
AC132008.1	0	8	2	0	1	4	2	2	0	1	2	4	1	0	0	3	0	0	1	2
AC132479.4	0	0	0	1	0	0	0	0	0	0	0	0	0	0	0	0	0	0	0	0
AC133104.2	0	0	0	0	0	0	0	0	0	0	0	0	0	0	0	0	0	0	0	0
AC133141.1	0	0	0	0	0	0	0	0	0	0	0	0	0	0	0	0	0	0	0	0
AC133551.1	0	1	0	0	0	0	0	0	0	2	0	0	0	0	1	0	0	9	0	0
AC133644.3	0	0	0	2	0	0	0	0	0	0	0	0	0	0	0	0	0	0	0	0
AC133965.1	0	0	0	0	0	0	0	0	0	0	0	0	0	0	0	0	0	0	0	0
AC134915.1	0	0	0	0	0	0	0	0	0	0	0	0	0	0	0	0	0	0	0	0
AC135999.2	0	0	0	0	0	0	0	0	0	0	0	0	0	0	0	0	0	0	0	0
AC136289.1	6	4	5	17	9	5	10	6	7	8	13	6	8	6	8	37	11	12	4	2
AC136352.1	0	0	0	0	0	0	0	0	0	0	0	0	0	0	0	0	0	0	0	0
AC136352.2	0	0	0	0	0	0	0	0	0	0	0	0	0	0	0	0	0	0	0	0
AC136352.3	4	0	8	0	0	0	7	0	3	0	0	0	0	0	1	0	0	4	0	0
AC136612.1	0	0	0	0	13	0	0	6	3	9	0	0	3	0	12	8	2	7	0	0
AC136616.1	0	1	0	1	1	1	1	4	6	2	1	0	0	0	0	2	1	1	0	0
AC136616.2	0	0	0	0	0	0	0	0	0	0	0	0	0	0	0	0	0	0	0	0
AC136616.3	0	0	0	0	0	0	0	0	0	0	0	0	0	0	0	0	0	0	0	0
AC136896.2	0	0	0	1	0	0	0	0	0	0	0	0	0	0	0	0	0	0	0	0
AC137527.2	0	0	0	0	0	0	0	0	0	0	0	0	0	0	0	0	0	0	0	0
AC137675.1	0	0	0	0	0	0	0	0	0	0	0	0	0	0	0	0	0	0	0	0
AC138028.1	0	6	2	6	2	0	1	2	2	3	10	3	4	3	4	18	4	1	1	2
AC138035.3	5	13	4	8	5	6	2	0	0	2	0	6	7	3	13	3	3	10	3	0
AC138472.4	0	0	0	0	0	0	0	0	0	0	0	0	0	0	0	0	0	0	0	0
AC138517.4	0	0	0	6	0	0	0	0	1	0	0	0	0	0	1	0	0	0	1	0
AC138517.5	0	0	0	0	0	0	0	0	0	0	0	0	0	0	0	0	0	0	0	0
AC138517.6	12	3	7	7	11	11	2	6	2	2	11	4	9	3	5	35	10	7	12	6
AC138623.1	0	0	0	0	0	0	0	0	0	0	0	0	0	0	0	0	0	0	0	0
AC138645.1	0	0	0	0	0	0	0	0	0	0	0	0	0	0	0	0	0	0	0	0
AC138645.2	0	0	3	17	0	4	1	2	1	0	23	7	13	5	8	0	5	0	0	1
AC138647.1	0	0	0	0	0	0	0	0	0	0	0	0	0	0	0	0	0	0	0	0
AC138649.1	0	0	0	0	0	0	0	0	0	0	0	0	0	0	0	0	0	0	0	0
AC138744.2	3	0	1	0	1	0	1	0	0	0	0	0	0	0	0	0	0	1	0	0
AC138969.4	2100	1840	2060	2427	1705	978	1111	1393	827	738	2920	1965	2403	1585	895	5069	2201	1480	2340	1989
AC139085.2	0	0	0	1	0	0	0	0	0	0	0	0	0	0	0	0	0	0	0	0
AC139103.1	0	0	1	0	0	3	5	5	0	1	0	2	3	3	4	3	3	4	0	1
AC139143.2	0	0	0	1	0	0	0	0	0	0	0	0	0	0	0	0	0	0	0	0
AC139712.1	0	0	0	0	0	0	0	0	0	0	0	0	0	0	0	0	0	0	0	0
AC139712.2	0	0	0	0	0	0	0	0	0	0	0	0	0	0	0	0	0	0	0	0
AC140076.1	0	0	0	0	0	0	0	0	1	0	2	0	2	0	0	0	2	0	0	0
AC140725.7	0	0	0	1	0	0	0	0	1	0	0	0	0	0	0	0	0	3	0	0
AC140725.8	0	0	0	0	0	0	0	0	0	0	0	0	0	0	0	0	0	0	0	0
AC141272.1	0	0	0	0	0	0	0	0	0	0	0	0	0	0	0	0	0	0	0	0
AC141586.5	174	152	100	348	102	112	119	120	134	161	167	109	125	263	123	270	134	280	258	116
AC142525.1	0	0	0	0	0	2	1	0	0	0	0	0	0	0	1	0	0	1	0	0
AC144530.1	5	3	7	8	4	6	3	3	2	2	4	0	3	2	2	1	5	5	5	5
AC144568.4	7	0	2	4	3	2	0	4	0	4	8	0	3	1	0	12	4	10	3	2
AC144838.2	0	0	0	0	0	0	0	0	0	0	0	0	0	0	0	0	1	0	0	0
AC144838.3	0	0	0	0	0	0	0	0	0	0	0	0	0	0	0	0	0	0	0	0
AC145141.1	0	0	0	0	0	2	0	0	0	0	1	0	0	0	0	0	0	0	1	1
AC145212.1	149	705	294	273	223	20	522	326	71	40	1022	148	465	244	142	566	611	471	212	425
AC145212.2	1108	1431	735	727	534	487	928	836	1051	1013	1747	1147	1613	618	978	1691	1430	1036	1141	798
AC151960.1	0	0	0	0	0	0	0	0	0	0	0	0	0	0	0	0	0	0	0	0
AC152010.1	0	0	0	1	0	0	0	0	0	0	3	0	0	0	0	0	0	0	0	0
AC156455.2	11	4	26	43	26	27	18	25	16	13	23	9	29	33	25	45	26	31	44	16
AC159540.14	2	1	5	8	7	9	0	3	1	1	0	0	2	3	1	6	6	8	3	0
AC171558.1	0	0	0	0	0	0	0	0	0	0	0	0	0	0	0	0	0	0	0	0
AC171558.2	0	0	0	1	0	0	0	0	0	0	0	0	0	0	0	0	0	0	0	0
AC171558.3	0	0	0	0	0	0	0	0	0	0	0	0	0	0	0	0	0	0	0	0
AC208162.1	1	0	0	0	0	0	3	0	0	0	0	0	0	0	0	0	0	0	0	0
AC213203.1	10	22	13	16	5	8	7	9	30	15	9	20	36	4	10	42	21	16	16	9
AC225828.1	1	0	0	0	0	0	3	0	0	0	0	0	0	0	0	0	0	0	0	0
AC226119.4	1	0	0	0	0	3	0	0	1	0	0	0	0	0	0	0	0	0	4	0
AC226150.3	0	0	0	0	0	0	0	0	0	0	0	0	0	0	0	0	0	0	0	0
AC231657.1	0	0	0	0	0	0	0	0	0	0	0	0	0	1	0	0	2	1	1	1
AC233755.1	0	0	0	0	0	0	0	0	0	0	0	0	0	0	0	0	0	1	0	0
AC233755.2	0	0	0	0	0	0	0	0	0	0	0	0	0	0	0	0	0	0	0	0
AC234582.1	577	356	17	72	8	19	37	161	52	33	59	248	99	20	43	403	35	22	75	12
AC234582.2	36	28	1	5	8	1	6	7	0	0	6	19	6	3	5	36	5	0	13	0
AC236040.1	0	0	0	0	0	0	0	0	0	0	0	0	0	0	0	0	0	0	0	0
AC240274.1	124	72	321	781	159	340	171	230	254	159	471	130	695	469	187	1692	346	481	392	319
AC241377.1	172	141	77	26	67	63	28	30	25	17	103	106	141	34	118	122	117	139	47	21
AC241585.1	455	307	116	210	113	110	114	103	152	151	268	289	261	212	165	747	160	153	233	229
AC242988.1	4	0	3	5	1	1	1	5	1	1	1	0	2	3	1	1	2	2	13	2
AC243587.1	95	81	0	0	0	3	0	3	0	0	0	88	17	0	2	3	9	6	0	0
AC243687.1	3	0	2	0	8	3	1	2	2	1	3	0	6	3	2	2	1	4	4	1
AC243734.1	0	90	11	0	0	0	7	22	0	0	223	32	0	0	76	0	0	0	7	0
AC243756.1	0	0	0	0	2	0	0	0	1	1	3	0	0	0	1	0	0	4	1	0
AC243790.1	0	4	3	4	0	2	0	6	2	2	2	0	2	3	3	10	0	2	1	1
AC243945.1	0	0	0	0	0	0	0	0	0	0	0	0	0	0	0	0	0	2	0	0
AC244489.1	0	0	73	0	207	0	0	0	0	0	0	0	72	10	15	0	0	0	0	0
AC245015.1	3	0	0	0	0	0	0	0	0	0	0	0	0	0	0	0	0	0	0	0
AC245100.1	256	234	123	73	106	68	149	126	108	62	258	224	129	85	86	546	168	160	144	169
AC254560.1	0	8	0	0	3	0	0	0	0	8	0	0	0	0	0	0	10	0	0	0
AC254788.1	0	0	0	0	0	0	0	0	0	0	0	0	0	0	0	0	0	0	0	6
AC254847.1	1	0	0	0	0	0	3	0	0	0	0	0	0	0	0	0	0	0	0	0
AC254944.1	1	5	6	4	0	0	0	0	4	3	0	2	0	3	0	9	0	4	5	4
AC254952.1	47	0	1	0	0	0	0	0	0	0	0	0	4	0	7	30	2	27	0	1
AC254995.1	66	0	0	0	0	0	0	0	0	0	2	0	0	0	4	0	0	0	0	0
AC255093.1	0	0	7	0	0	6	0	0	0	0	0	29	0	0	0	96	0	0	0	14
AC255093.2	0	0	9	0	0	1	17	26	0	0	0	0	62	29	0	47	0	0	18	14
AC255361.1	149	267	247	139	91	94	179	366	101	42	240	224	248	22	18	690	405	333	109	210
ACAA1	1960	1709	1007	1202	1148	505	1052	792	1238	913	2131	1639	1903	1748	1197	4740	1520	2023	2118	1448
ACAA2	1703	1695	1863	2079	1890	1302	1844	1999	1414	1263	2533	1068	2615	2554	1256	5652	1833	2671	2992	2180
ACACA	3001	2940	2572	4391	2905	1784	2358	3289	2651	1689	2865	2442	3184	4735	2630	9595	2751	3287	3211	2639
ACACB	294	265	285	353	320	135	177	153	185	126	203	229	294	477	211	757	255	469	412	160
ACAD10	691	444	465	789	406	228	396	343	401	268	532	369	712	796	406	1581	524	652	963	523
ACAD11	545	479	647	1411	722	429	662	843	520	453	800	424	1233	576	607	1715	846	833	611	541
ACAD8	608	502	501	593	498	446	476	599	353	234	542	379	879	796	398	1631	485	580	870	575
ACAD9	1132	836	621	1054	718	268	577	593	641	448	962	701	1095	1061	586	2635	793	1029	1221	894
ACADL	2	11	8	10	3	12	8	10	6	1	16	2	8	2	5	42	7	15	4	13
ACADM	730	628	891	900	1145	571	1152	1066	812	619	1237	482	1256	1380	722	3109	961	1423	1592	1180
ACADS	617	512	246	357	227	112	247	265	268	182	428	360	487	482	243	1409	323	435	731	433
ACADSB	303	213	381	486	433	299	278	231	240	209	273	145	443	870	288	924	284	532	853	473
ACADVL	22119	20603	13641	18048	14721	6086	14488	14322	9451	7688	24656	13114	24306	22037	9806	47900	16926	18822	19701	13584
ACAN	3219	5589	5506	3213	4473	1922	4628	1289	675	616	2645	3538	2695	1046	1053	7302	2025	5261	9768	5009
ACAP1	117	115	58	106	70	100	55	66	38	31	96	79	117	71	68	244	78	126	90	80
ACAP2	377	449	726	1077	707	689	755	726	709	487	685	317	713	767	605	2226	616	1289	952	702
ACAP3	2258	1947	1186	1538	1085	857	1156	1186	768	620	2062	1963	2643	1180	1392	5897	1564	1627	1837	1426
ACAT1	714	617	871	830	929	299	921	627	773	528	1218	442	1129	1418	777	3316	1007	1194	1745	1514
ACAT2	2728	3580	2651	4904	2311	1741	2538	5366	4303	2469	8512	4890	2973	3808	4836	14156	4377	1897	2040	3163
ACBD3	1432	1775	1538	2283	1815	1442	2171	1552	1465	1162	2790	1195	2246	2098	1651	5227	1877	2387	2050	1994
ACBD4	266	226	134	193	163	101	145	123	109	87	205	196	274	244	161	557	169	167	269	161
ACBD5	549	636	799	853	709	558	812	687	617	502	1072	386	829	1351	659	2376	829	964	1235	834
ACBD6	1064	940	711	1084	792	516	693	666	672	422	1232	790	1304	1055	674	2915	900	979	1076	958
ACBD7	15	29	33	64	48	48	27	24	16	16	53	33	62	33	28	174	30	66	64	18
ACCS	489	185	252	297	232	236	227	183	158	158	200	181	484	637	231	820	503	626	567	293
ACCSL	1	4	4	18	4	2	5	0	0	0	2	2	4	3	6	18	4	13	1	5
ACD	511	516	233	322	272	190	238	244	327	198	483	426	544	330	269	1535	332	310	373	344
ACE	102	1317	210	498	311	98	273	206	428	375	1208	1568	753	181	491	1353	789	693	469	590
ACE2	960	5125	3273	9971	2497	521	3592	1403	1475	1440	7487	1513	2352	481	5264	8994	1725	5933	594	1689
ACE3P	0	0	0	0	0	0	0	0	0	0	0	0	0	0	0	0	0	0	0	0
ACER1	0	3	3	3	0	5	1	2	1	0	0	3	1	0	0	0	3	2	2	2
ACER2	59	157	118	176	72	75	124	96	103	69	77	72	97	569	36	291	98	142	358	118
ACER3	302	344	578	721	599	586	569	592	551	439	522	324	786	608	489	2016	486	1332	838	685
ACHE	445	559	268	412	258	267	445	300	190	109	666	750	416	77	293	1514	544	606	342	616
ACIN1	7190	6221	4446	6841	5144	3430	4447	4461	3347	2216	5978	4956	6918	5613	3556	17678	4985	6331	6261	5239
ACKR1	0	1	2	6	0	15	1	3	0	0	6	2	10	0	0	11	0	1	0	0
ACKR2	23	30	26	68	17	31	12	14	12	21	45	21	35	33	31	128	32	59	50	20
ACKR3	135	169	300	368	189	146	276	295	139	107	46	382	274	69	205	858	343	528	1097	755
ACKR4	13	8	15	14	20	17	14	11	16	8	10	6	16	18	9	27	17	16	16	8
ACLY	9740	11843	6852	10334	7246	3798	7012	10187	7065	4535	14210	10242	8333	11697	8351	28502	8824	7241	8033	8604
ACMSD	7	13	17	27	8	13	9	7	6	7	12	10	18	8	10	22	7	17	32	16
ACO1	1525	1535	1308	2055	1290	744	1461	1514	1421	931	2453	1135	1552	2786	1289	4272	1442	2286	2167	1513
ACO2	4553	4629	2090	3264	2719	967	2410	2161	2671	2042	4741	3634	3562	3805	2445	10834	2694	4149	4025	2917
ACOD1	76	1	0	0	0	1	0	1	0	0	0	0	0	0	0	0	5	12	0	6
ACOT1	110	705	84	300	276	155	141	95	260	198	511	348	122	110	304	778	514	327	288	304
ACOT11	197	176	167	338	216	183	181	181	125	110	282	152	277	192	184	674	227	314	335	192
ACOT12	0	0	0	6	6	0	0	0	1	0	9	3	4	1	0	5	8	10	0	4
ACOT13	181	244	303	457	277	240	356	292	268	223	456	224	331	1050	280	1212	328	552	376	332
ACOT2	979	1253	643	946	769	672	794	615	626	474	1286	971	931	633	681	3323	866	747	1001	845
ACOT4	187	207	105	116	129	96	163	184	141	109	255	120	168	110	157	417	242	137	245	254
ACOT6	11	4	14	10	4	8	6	12	10	5	3	5	13	8	8	27	21	6	29	14
ACOT7	1252	1138	697	931	507	262	796	445	626	393	1488	1036	1017	1470	512	2059	559	793	1671	1055
ACOT8	664	550	380	576	506	471	414	529	462	336	663	452	749	532	460	1639	518	772	590	455
ACOT9	1606	1208	1447	1617	1352	766	1536	1395	963	664	2032	1134	2040	1851	1230	4425	1534	1757	2065	1716
ACOX1	2326	2555	2660	4059	3000	2028	2348	2181	1745	1444	2664	1715	3183	5446	1944	8588	2597	4302	5278	2741
ACOX2	108	120	82	102	89	50	93	72	66	46	48	50	110	91	97	437	78	95	172	90
ACOX3	657	592	399	622	479	157	341	316	308	235	532	391	555	766	355	1369	734	1071	712	477
ACOXL	228	274	161	140	236	56	147	179	53	22	141	84	374	54	31	419	241	143	40	87
ACP1	1484	1357	1473	1813	1599	1486	1516	1387	1186	990	2345	864	1930	1870	1234	4577	1718	2175	1983	1672
ACP2	2072	2056	1063	1526	1033	696	1128	1216	948	677	2116	1509	1929	1843	943	5378	1289	1497	1760	1314
ACP5	2	14	3	19	14	3	31	1	1	0	0	2	9	6	9	0	7	75	14	4
ACP6	207	598	200	285	409	207	374	258	152	119	645	268	384	186	280	1363	444	303	305	349
ACP7	5	11	11	29	6	13	22	4	5	4	11	4	9	11	13	30	5	13	19	11
ACPP	5094	2653	6640	22322	4296	4357	4272	10402	1873	2215	4941	2649	3354	14675	1129	4943	2819	5976	15141	4993
ACPT	5	3	6	4	2	3	3	1	0	3	6	1	3	1	3	4	2	7	1	5
ACR	2	6	6	2	0	4	8	0	0	0	0	0	6	0	0	20	6	2	6	12
ACRBP	13	15	12	24	14	8	17	19	19	16	19	12	39	30	16	51	26	15	9	13
ACRC	393	380	279	888	260	246	702	523	915	1445	1111	235	447	464	398	759	362	777	530	359
ACRV1	1	0	1	7	8	5	3	2	2	0	12	2	0	0	2	9	0	5	0	0
ACSBG1	54	29	51	72	24	67	47	45	34	21	68	35	81	59	41	119	60	72	89	45
ACSBG2	2	2	0	8	0	3	0	3	1	1	2	0	6	1	2	4	1	0	4	1
ACSF2	850	600	511	634	614	206	617	627	402	439	871	531	767	771	468	1796	537	769	1023	748
ACSF3	1020	1128	621	1024	495	466	424	515	511	576	981	776	1047	1117	704	2373	690	908	1095	690
ACSL1	1537	3309	2913	3170	1445	794	3277	2148	1448	1305	4152	1400	1968	4599	2123	6088	2558	2853	5576	3808
ACSL3	1260	1632	2024	2376	1941	1305	2295	2070	1575	1064	3689	1134	2002	2763	2048	6516	2324	2411	2696	2515
ACSL4	10356	11105	15810	32435	19852	11124	16176	13609	16058	14072	27401	8284	17305	25331	16637	41338	14373	30903	23783	15297
ACSL5	30	32	26	20	28	8	23	40	11	7	13	4	42	40	23	18	17	100	64	18
ACSL6	20	11	18	46	20	20	16	17	11	5	16	18	30	18	15	60	19	33	34	14
ACSM1	65	43	76	156	126	96	41	136	98	79	44	22	115	64	37	345	112	367	67	83
ACSM2A	30	16	24	102	37	46	48	46	43	33	52	23	48	50	31	112	38	93	45	64
ACSM2B	12	15	21	62	32	51	33	23	32	18	24	13	41	31	38	74	27	54	47	22
ACSM3	1883	1736	1661	4354	4729	2359	1497	2795	3330	2011	804	1037	3965	1348	2097	18187	2862	13379	971	1592
ACSM4	6	0	1	37	9	12	1	3	4	7	1	0	5	1	1	26	5	31	1	6
ACSM5	0	0	0	1	1	0	1	1	1	0	2	1	1	0	3	1	0	10	0	1
ACSM5P1	0	0	0	2	0	0	0	0	0	0	0	0	0	0	0	3	0	0	0	0
ACSM6	6	7	13	22	3	5	8	10	9	3	11	3	13	5	8	11	12	12	10	6
ACSS1	3748	6084	3016	5909	4544	4375	4745	5701	4925	3834	4082	4411	8820	2757	4534	22995	6728	9243	2630	3666
ACSS2	2255	3337	2175	2472	2054	1329	1799	3059	1996	1216	4766	3835	2343	2322	2602	7939	2852	1828	2318	2724
ACSS3	1542	734	1930	2312	1649	623	1470	852	834	571	1103	651	1406	4929	820	2738	825	1907	4546	2103
ACTA1	23	500	72	54	58	25	73	22	7	3	56	48	45	9	35	380	24	18	8	18
ACTA2	2360	10830	2802	2908	2243	981	2100	683	3054	2442	4824	1255	2778	1114	3871	17065	2041	4158	2415	4983
ACTB	306205	413182	194877	264429	203493	142935	209092	141152	180905	142114	391385	310683	413660	199887	202032	1149821	282477	339709	263763	299962
ACTBL2	0	0	0	1	0	0	0	0	0	0	0	0	0	0	0	0	0	0	0	0
ACTBP1	0	0	0	0	0	0	0	0	0	1	0	0	0	0	0	1	0	0	0	1
ACTBP11	0	0	1	0	0	0	0	0	0	0	0	0	0	0	0	0	1	0	0	0
ACTBP12	0	0	0	0	0	0	0	0	0	0	0	0	0	1	0	0	0	0	0	0
ACTBP13	1	3	1	4	0	0	3	2	0	1	1	1	0	0	3	0	1	3	4	2
ACTBP14	0	1	1	0	2	2	1	1	1	1	2	0	0	0	0	4	1	2	2	0
ACTBP2	0	1	0	0	0	0	1	1	0	0	0	0	0	1	0	0	0	0	0	0
ACTBP6	0	0	0	0	1	0	0	0	0	0	0	0	0	0	0	0	2	2	0	0
ACTBP7	5	5	3	0	1	4	2	6	1	4	9	6	4	0	9	7	5	5	5	6
ACTBP8	0	0	0	2	0	0	0	0	0	0	0	0	0	1	0	3	1	0	0	0
ACTBP9	0	0	1	0	1	0	1	0	0	0	0	0	0	0	0	0	0	0	0	0
ACTC1	9	3	16	34	19	20	13	2	14	4	36	52	33	10	5	174	32	18	6	29
ACTG1	235176	264869	139301	167028	160685	104456	148369	114291	134099	105316	252074	202803	286074	151959	137717	696359	177434	222410	214657	207666
ACTG1P1	1	3	5	5	6	3	3	1	2	3	7	0	1	3	3	12	5	4	1	3
ACTG1P10	3	3	4	12	6	6	5	2	0	2	4	6	1	10	3	3	2	6	4	5
ACTG1P11	0	0	0	0	0	0	0	0	0	0	0	0	0	0	0	0	0	0	0	0
ACTG1P12	1	0	0	1	0	0	0	0	0	0	1	0	1	0	1	0	0	0	0	0
ACTG1P13	0	0	0	0	0	0	0	0	0	0	0	0	0	0	0	0	0	0	0	0
ACTG1P14	10	6	12	3	6	6	3	8	12	7	9	9	16	10	14	39	15	8	20	4
ACTG1P15	2	0	0	2	1	1	0	1	1	0	0	0	2	0	0	0	0	1	1	0
ACTG1P16	0	1	2	0	0	0	0	1	1	0	0	1	0	0	1	0	0	0	0	0
ACTG1P17	7	9	9	31	2	7	8	13	4	6	15	3	10	3	9	38	16	13	22	8
ACTG1P18	0	0	0	0	0	1	1	1	0	0	0	0	1	2	1	4	0	2	0	1
ACTG1P19	1	0	0	1	0	0	0	0	0	0	0	0	0	0	0	0	0	0	0	0
ACTG1P2	0	0	0	0	0	0	0	0	0	0	0	0	0	0	0	0	0	0	0	0
ACTG1P20	14	5	4	18	10	8	5	8	4	1	1	12	1	8	5	13	7	10	10	2
ACTG1P21	0	0	0	0	0	0	0	0	0	0	0	0	0	0	0	0	0	0	0	0
ACTG1P22	0	0	0	0	0	0	0	0	0	0	0	0	0	0	0	0	3	1	0	0
ACTG1P23	1	0	0	0	0	0	0	0	0	0	0	0	0	0	0	0	0	0	0	0
ACTG1P24	4	3	0	1	2	0	0	1	1	0	0	1	0	1	2	0	1	0	4	4
ACTG1P3	7	5	3	8	3	8	2	2	0	3	0	4	4	7	4	3	4	3	6	3
ACTG1P4	0	1	0	0	0	0	0	0	1	0	0	2	0	1	0	0	0	0	0	1
ACTG1P9	3	18	8	26	13	15	6	10	4	2	7	8	22	20	15	39	20	23	9	2
ACTG2	50	66	46	44	40	76	50	53	90	23	196	29	182	23	70	661	27	168	82	87
ACTL10	43	71	12	15	13	23	26	28	24	16	77	51	24	32	37	204	55	44	22	14
ACTL6A	471	488	638	919	683	273	735	695	546	351	901	388	852	1123	550	2151	702	930	905	769
ACTL6B	1	0	0	1	1	0	2	1	0	0	0	0	3	0	0	5	4	1	1	0
ACTL7A	0	0	2	2	0	1	0	0	0	0	0	0	0	1	1	4	0	3	2	0
ACTL7B	1	2	1	3	2	3	0	1	0	0	0	0	0	0	1	2	1	0	0	1
ACTL8	0	0	0	7	0	1	1	0	1	0	0	0	0	0	0	0	3	1	0	2
ACTL9	0	0	0	0	0	0	0	0	0	0	0	0	0	0	0	0	0	0	0	0
ACTN1	3666	8332	2664	2934	2792	1397	3518	1358	2249	1636	6285	4451	5826	2368	3715	13195	3009	5329	3940	5016
ACTN2	2031	1389	1203	3595	1081	583	1387	1538	655	1110	2649	1522	2608	1312	1325	2113	1965	2575	828	583
ACTN3	1	2	0	9	1	0	1	0	5	2	0	0	2	0	3	1	4	1	0	3
ACTN4	12250	12750	5834	7594	6320	3780	6020	5840	4838	4166	10154	8886	9720	7854	5446	24546	6992	12250	8416	7174
ACTN4P1	0	0	1	1	0	0	0	0	0	0	0	0	0	0	0	0	0	0	0	0
ACTN4P2	1	0	0	0	0	0	0	0	0	0	0	0	0	0	0	0	0	0	0	0
ACTP1	0	0	0	0	0	0	0	0	0	0	0	0	0	0	0	0	0	1	0	0
ACTR10	892	810	1177	1242	1231	839	1096	1244	1074	811	1862	711	1716	1455	1159	4673	1399	2060	1222	1382
ACTR1A	4118	4405	3119	3949	3312	2395	3436	3237	2956	2179	5973	3690	5933	3648	3312	14452	3726	5052	4419	4356
ACTR1B	4498	3769	2074	3574	2369	1652	2190	2338	2113	1380	3571	3443	4792	3395	1976	9807	2937	3390	3154	2622
ACTR2	6113	6349	9692	11473	9107	6727	10594	8027	8402	6289	11305	4626	12381	11195	7997	32411	9905	16986	13218	11129
ACTR3	6065	7284	7358	10299	8716	5039	9137	7066	8472	6353	10590	4577	11437	9289	8194	32407	9459	15454	10020	10081
ACTR3B	223	289	208	347	209	165	196	234	126	86	392	222	362	407	206	593	233	248	302	231
ACTR3BP1	0	0	0	0	0	0	0	0	0	0	0	0	0	0	0	0	0	0	0	0
ACTR3BP2	0	0	0	0	0	0	0	0	0	0	0	0	0	0	0	0	0	0	0	0
ACTR3BP3	0	0	0	0	0	0	0	0	0	0	0	0	0	0	0	0	0	0	0	0
ACTR3BP4	0	0	0	0	0	0	0	0	0	0	0	0	0	0	0	0	0	0	0	0
ACTR3BP5	1	0	0	0	0	0	0	0	0	0	0	0	0	0	0	0	0	0	0	0
ACTR3BP6	0	0	0	0	0	0	0	0	0	0	0	0	0	0	0	0	0	0	0	0
ACTR3C	54	23	28	57	43	16	39	20	24	23	22	32	38	45	30	103	39	43	47	30
ACTR3P2	0	1	0	0	0	0	0	0	0	0	0	0	0	0	0	0	0	0	0	0
ACTR3P3	0	0	0	0	0	0	0	0	0	0	0	0	0	0	0	0	0	0	0	0
ACTR5	185	237	172	227	138	160	165	182	148	74	297	194	278	204	153	618	214	156	169	188
ACTR6	140	119	271	381	259	143	279	323	325	173	363	108	369	333	266	867	272	389	348	328
ACTR6P1	0	0	0	0	0	0	0	0	0	0	0	0	0	0	0	0	0	0	0	0
ACTR8	457	655	442	943	531	389	725	729	364	285	706	501	663	623	603	2107	616	951	650	639
ACTRT1	0	0	0	0	0	0	0	0	0	1	0	0	0	0	0	0	0	0	0	0
ACTRT2	0	0	0	1	0	0	0	0	0	0	0	0	0	0	0	0	0	0	0	0
ACTRT3	25	65	42	59	74	94	111	41	79	52	139	74	195	79	58	497	107	84	85	84
ACVR1	537	676	541	385	669	371	610	365	376	247	882	460	539	472	455	1944	615	602	871	768
ACVR1B	3370	3845	2441	5082	3251	1601	3148	2135	2240	2410	5134	3109	5338	5457	3334	9126	3492	5677	5160	3121
ACVR1C	1	5	8	3	5	3	4	3	5	1	13	3	12	0	2	4	4	8	0	5
ACVR2A	38	60	102	128	87	82	71	89	72	45	94	37	110	80	79	306	71	97	109	73
ACVR2B	414	326	353	604	391	522	341	378	193	155	340	241	439	462	298	1145	334	762	501	355
ACVRL1	288	480	428	397	75	73	371	139	113	189	1027	268	609	857	223	441	649	64	1187	739
ACY1	272	264	137	143	161	68	128	96	160	122	307	219	282	442	177	530	180	187	407	285
ACY3	0	0	0	0	0	0	0	0	0	0	0	1	0	1	0	0	2	0	7	0
ACYP1	297	391	468	321	503	322	551	561	303	382	662	312	691	393	506	1533	707	973	840	783
ACYP2	408	353	224	371	343	146	302	274	238	219	420	280	538	478	174	882	182	305	329	289
AD000091.3	0	0	0	0	0	0	0	2	0	0	0	0	0	0	0	0	0	3	0	0
AD000671.6	48	42	7	80	47	22	26	35	32	49	19	17	53	8	42	183	19	67	17	9
ADA	1016	778	520	569	508	152	340	592	336	340	691	1069	796	516	359	2342	956	784	1107	782
ADAD1	0	2	0	5	1	0	1	0	0	0	1	0	0	0	0	0	0	0	0	0
ADAD1P2	0	0	0	0	0	0	0	0	0	0	0	0	0	0	0	0	0	0	0	0
ADAD2	3	5	4	11	7	2	3	1	3	0	2	6	6	2	3	3	1	8	2	3
ADAL	85	76	119	204	153	99	120	132	74	77	181	66	194	181	145	439	117	242	219	130
ADAM10	4208	3493	5521	6123	5328	3140	5357	6254	4625	4279	5517	2118	5158	6165	4902	17422	6480	8284	7650	5918
ADAM11	40	39	26	108	61	32	41	38	6	5	75	43	90	34	22	191	64	99	27	31
ADAM12	495	707	637	809	400	753	285	294	470	260	989	270	603	151	401	2325	829	557	119	216
ADAM15	1158	1030	602	621	545	281	697	633	378	255	1514	985	992	707	679	2641	889	1058	1021	752
ADAM17	2615	2445	2761	3338	4190	1916	3179	2653	3306	2051	3058	1840	3245	3092	2393	11789	2833	4381	3325	3008
ADAM18	1	2	0	15	0	0	0	0	0	0	0	0	2	0	0	10	4	10	0	0
ADAM19	504	345	151	332	100	510	313	738	352	360	1003	498	466	83	905	1093	486	327	143	569
ADAM1A	0	0	0	0	0	0	0	0	0	0	0	0	0	0	0	0	0	0	0	0
ADAM1B	1	4	7	7	1	4	2	6	6	0	12	5	1	2	2	23	9	13	16	1
ADAM2	0	0	0	4	0	0	0	0	0	0	0	0	0	0	0	0	0	0	0	2
ADAM20	0	5	1	4	0	2	1	1	0	0	3	0	2	1	0	7	5	3	3	1
ADAM20P1	2	3	2	7	3	4	5	0	1	3	4	3	9	4	4	41	9	6	7	11
ADAM20P2	0	0	0	0	0	0	0	0	0	0	0	0	0	0	0	0	0	0	0	0
ADAM20P3	0	0	0	2	0	0	0	0	0	0	0	0	0	0	0	0	0	0	0	0
ADAM21	9	7	11	12	9	2	12	6	0	7	8	5	28	56	2	15	22	9	19	10
ADAM21P1	2	2	0	0	0	0	0	0	3	2	0	1	0	3	1	0	1	2	7	2
ADAM22	6	10	25	24	32	28	19	12	12	15	26	10	25	8	17	61	32	93	44	28
ADAM23	646	733	913	1043	844	588	1211	825	675	462	1829	697	1221	595	844	3472	942	963	771	987
ADAM24P	0	0	0	0	0	0	0	0	0	0	0	0	0	0	0	0	0	0	0	0
ADAM28	5	4	9	20	4	9	14	11	5	8	10	7	13	11	7	20	14	23	9	13
ADAM29	3	3	1	5	3	3	3	0	3	4	8	5	6	0	3	3	1	10	6	5
ADAM30	0	0	0	2	0	0	0	0	0	0	0	0	0	0	0	0	0	0	0	0
ADAM32	187	190	309	628	343	319	293	274	203	207	401	152	472	361	312	1007	378	613	463	344
ADAM33	184	64	122	79	48	41	64	30	36	53	49	84	103	41	72	357	105	91	234	138
ADAM3A	0	1	2	6	3	3	3	3	0	1	7	1	19	2	6	23	4	1	0	2
ADAM3B	0	0	0	0	0	0	0	0	0	0	0	0	0	0	0	0	0	0	0	0
ADAM5	0	0	5	0	2	0	0	2	0	0	0	0	0	0	0	3	0	0	0	0
ADAM5P	2	1	1	3	1	1	1	1	2	0	3	0	4	1	0	1	3	4	1	1
ADAM6	0	0	0	0	0	0	0	0	0	0	0	0	0	0	0	0	0	0	0	0
ADAM7	0	0	0	10	0	0	0	0	0	0	0	0	0	0	0	0	0	0	0	0
ADAM8	138	138	99	170	78	41	105	81	58	43	152	191	258	100	90	489	108	151	158	200
ADAM9	5842	4314	5874	6707	6635	3838	8372	8290	6799	4967	7451	3208	8108	6556	7301	22927	7523	11216	4651	5258
ADAMDEC1	0	0	0	6	0	0	0	0	1	0	0	0	0	0	0	0	1	8	0	2
ADAMTS1	16720	10323	13992	15808	12218	7350	8109	9337	3475	1463	13637	8498	11538	6101	5893	42584	12499	12143	25199	13904
ADAMTS10	81	85	29	82	33	21	37	15	20	16	59	42	38	12	20	172	57	92	31	56
ADAMTS12	81	9	20	15	47	13	5	8	22	10	9	6	23	66	8	50	4	68	67	40
ADAMTS13	166	104	86	200	92	40	74	72	58	54	94	104	210	152	86	432	118	156	214	116
ADAMTS14	549	1258	354	539	366	845	1066	1690	952	797	2363	682	4703	853	3741	10867	4269	1998	215	822
ADAMTS15	129	84	34	372	63	101	86	110	201	166	164	70	98	60	103	291	72	488	33	131
ADAMTS16	93	187	103	184	238	280	75	60	239	42	150	123	215	51	132	1467	187	252	76	173
ADAMTS17	214	302	67	328	114	70	65	79	270	209	183	316	323	81	316	568	348	372	111	95
ADAMTS18	76	43	69	92	156	51	102	119	35	25	37	42	80	7	25	180	62	91	10	21
ADAMTS19	5	2	1	14	3	0	0	0	5	5	0	0	3	3	6	42	4	1	8	4
ADAMTS2	608	164	171	726	75	266	79	147	136	59	110	99	79	37	89	147	106	1241	18	89
ADAMTS20	1	0	0	12	0	0	0	0	0	0	0	0	0	2	0	0	2	0	0	0
ADAMTS3	48	81	78	128	142	89	100	126	106	85	89	51	234	96	149	482	121	102	171	107
ADAMTS4	324	1187	485	1355	764	867	655	593	1665	1577	1653	685	1290	228	1225	3794	727	890	249	733
ADAMTS5	10	12	8	10	8	14	13	13	13	2	19	7	14	0	3	33	12	16	3	7
ADAMTS6	16	26	18	29	20	30	20	9	19	9	25	15	41	13	34	118	19	38	13	27
ADAMTS7	932	546	353	427	240	263	377	443	239	207	545	499	464	379	296	1187	350	796	426	368
ADAMTS7P1	36	21	11	8	2	28	5	11	4	2	11	11	36	12	18	33	11	14	2	2
ADAMTS7P3	2	3	3	5	1	4	4	3	1	3	5	7	11	1	5	7	7	14	2	4
ADAMTS7P4	5	3	1	10	4	4	1	0	5	2	2	0	1	8	3	12	3	6	1	7
ADAMTS8	11	50	1	19	9	14	18	6	7	2	16	6	6	0	10	19	14	74	3	11
ADAMTS9	8525	8402	5768	16302	10405	1722	9793	7604	10329	7386	15399	6127	17018	15113	14016	50203	16445	9432	10895	9210
ADAMTSL1	248	75	104	86	43	16	41	26	52	20	174	26	68	110	72	257	90	112	244	103
ADAMTSL2	54	81	29	70	33	15	43	25	4	7	69	16	29	12	27	27	24	40	11	20
ADAMTSL3	154	118	165	358	175	158	129	148	95	98	115	79	162	139	176	434	136	278	204	120
ADAMTSL4	2778	3302	1172	3378	1527	1249	977	1909	1067	1002	2689	1553	3813	1047	1283	5427	2209	1819	1142	983
ADAMTSL5	243	275	177	170	85	87	108	134	89	65	225	277	298	171	116	481	237	281	301	143
ADAP1	205	369	109	219	137	90	185	145	66	72	182	178	323	121	151	350	218	277	169	141
ADAP2	15	25	17	39	3	15	18	12	6	6	6	10	30	25	17	21	17	90	50	12
ADAR	7978	9397	5990	10846	7975	6928	7803	7032	6611	4891	8519	7312	8274	8277	7668	28356	6032	11405	8800	6933
ADARB1	510	983	386	1194	553	282	561	535	386	329	1469	645	934	511	938	1725	725	1127	465	350
ADARB2	10	16	11	16	5	11	8	5	3	2	12	5	8	10	5	12	11	21	13	12
ADAT1	372	322	278	465	255	220	315	246	325	212	361	232	471	585	405	1250	319	634	526	317
ADAT2	66	57	114	192	67	116	82	97	60	39	142	48	217	188	95	237	125	144	189	120
ADAT3	237	312	111	160	114	115	106	81	111	68	190	243	242	178	95	362	93	96	199	134
ADCK1	90	124	77	179	94	52	80	87	88	39	138	105	194	177	106	395	121	141	142	110
ADCK2	692	659	477	561	370	404	471	387	351	226	679	601	818	523	326	2242	350	492	740	689
ADCK3	552	392	408	796	518	184	224	162	290	168	385	416	580	558	242	1249	413	519	683	407
ADCK4	1797	1718	711	1281	873	488	851	936	847	720	1471	1461	1767	1085	1087	4955	1451	1391	1161	901
ADCK5	266	252	182	189	103	51	146	160	85	73	289	237	270	159	133	921	169	200	265	235
ADCY1	16	14	12	38	6	11	12	7	3	4	10	12	8	5	10	25	2	5	5	5
ADCY10	8	12	12	22	17	10	13	6	6	7	27	8	10	11	17	66	15	15	9	15
ADCY10P1	28	36	44	89	65	32	54	28	34	28	61	42	69	20	30	177	49	96	43	65
ADCY2	46	83	53	122	90	44	85	48	123	67	228	102	45	24	193	374	156	268	83	63
ADCY3	472	259	260	331	134	213	206	251	75	86	355	362	202	154	136	412	195	297	418	280
ADCY4	31	19	13	50	20	10	16	11	5	9	14	23	32	31	10	30	14	25	26	20
ADCY5	47	65	29	83	36	52	28	35	36	30	33	58	48	15	21	104	28	87	24	34
ADCY6	2549	2658	1504	2249	1911	1531	1759	2016	1235	937	2563	1872	2875	1532	1930	6629	1849	2865	1985	1808
ADCY7	196	531	197	221	139	157	452	321	109	77	212	289	386	109	317	823	254	294	170	212
ADCY8	24	12	4	18	10	10	2	19	34	9	12	14	14	3	7	50	35	32	2	11
ADCY9	2682	2743	1738	2093	1398	1576	1597	1694	1128	763	1354	2072	1905	2098	1161	5986	1871	2311	3542	1791
ADCYAP1	6	0	0	2	0	2	0	4	0	2	4	0	5	2	0	0	1	0	0	0
ADCYAP1R1	6	25	16	60	8	17	3	16	8	9	2	9	5	0	6	22	10	17	7	13
ADD1	10512	10556	7421	11868	9027	4833	7763	6263	7618	5258	10295	8111	11205	12554	6670	31033	10116	12450	14055	8875
ADD2	3	2	5	6	5	3	6	4	3	2	5	6	6	1	6	0	4	14	6	2
ADD3	1427	1571	2027	2435	1990	1735	2463	2374	2459	1945	1796	1058	2389	5178	1135	7850	2564	3480	3679	2133
ADGB	36	43	24	83	27	41	27	30	17	11	34	37	25	27	29	50	24	63	67	14
ADGRA1	0	0	0	2	0	0	0	2	0	0	0	1	0	0	0	0	0	0	0	0
ADGRA2	81	28	34	39	11	15	8	12	19	13	19	46	48	13	7	69	18	85	73	25
ADGRA3	674	543	595	816	752	944	550	995	492	338	1216	464	1292	935	684	2293	578	933	726	569
ADGRB1	32	25	7	42	15	7	11	8	13	13	27	39	30	16	14	26	30	85	21	20
ADGRB2	111	145	153	89	81	82	148	54	49	28	189	252	139	23	71	351	111	215	150	198
ADGRB3	2	2	4	7	7	1	2	3	4	1	2	2	5	7	2	9	5	1	10	5
ADGRD1	870	804	782	2272	228	261	579	1230	1182	925	1455	1678	295	249	486	1079	700	853	370	526
ADGRD2	24	17	27	50	23	20	27	15	14	12	15	19	39	25	23	58	18	30	43	31
ADGRE1	2	0	0	3	1	3	5	0	1	1	0	0	4	1	1	6	1	3	3	8
ADGRE2	161	150	107	119	84	79	139	69	83	58	302	61	242	97	165	181	131	100	111	126
ADGRE3	0	0	1	10	0	2	0	0	1	0	0	0	8	0	3	5	1	3	0	3
ADGRE4P	1	5	4	16	0	3	8	1	1	0	8	1	6	3	5	9	3	3	4	4
ADGRE5	1006	955	185	124	554	56	405	325	87	70	225	64	402	792	102	184	192	181	638	307
ADGRF1	37	22	37	82	34	32	33	35	7	12	56	22	40	34	26	48	29	44	50	35
ADGRF2	3	2	1	10	3	1	1	2	2	0	4	4	4	1	1	7	1	1	4	3
ADGRF3	4	7	8	12	7	8	4	5	3	2	10	8	7	12	4	6	11	14	5	7
ADGRF4	187	409	474	1820	348	126	415	144	319	290	555	510	286	455	164	661	246	185	186	201
ADGRF5	4	2	1	6	0	0	3	15	5	6	0	1	0	35	2	14	0	1	9	1
ADGRF5P1	4	4	0	12	4	4	5	5	6	11	7	9	24	12	14	2	4	2	0	4
ADGRF5P2	0	0	0	2	0	0	0	0	1	0	0	0	0	0	0	0	0	0	0	0
ADGRG1	6373	15740	6097	5628	11067	6154	8738	8057	5012	4512	18435	8471	14446	2889	9321	22331	7043	10100	2636	5185
ADGRG2	35	43	35	71	33	61	38	33	25	37	54	21	41	10	40	72	39	86	33	36
ADGRG3	10	25	22	35	65	8	18	6	12	7	21	23	81	5	29	57	19	17	29	24
ADGRG4	1	0	6	16	0	5	1	5	3	4	3	1	10	0	8	5	6	11	3	1
ADGRG5	0	0	1	2	0	1	1	0	0	0	3	0	1	2	1	0	2	0	2	0
ADGRG6	20	2	9	30	28	4	9	21	2	1	2	4	12	30	7	33	46	24	36	17
ADGRG7	0	0	0	3	0	0	0	0	0	0	0	0	0	1	0	0	1	0	0	0
ADGRL1	1723	3192	1309	3115	1360	998	1287	1145	1228	566	2235	2485	2729	1434	855	5268	1600	1562	2197	1547
ADGRL2	2931	2320	2934	2667	3225	2843	2702	3471	2631	1732	1846	1382	2827	3159	1821	7285	2495	2991	3302	2350
ADGRL3	805	226	846	459	991	377	351	353	437	175	227	162	275	363	154	738	272	412	809	391
ADGRL4	1	0	2	10	2	0	1	0	0	0	0	0	3	36	0	2	0	2	4	0
ADGRV1	589	503	547	918	363	127	734	436	352	395	1433	359	661	1232	426	1280	703	922	1305	964
ADH1A	0	0	2	4	0	0	1	1	1	0	0	0	0	0	0	10	0	0	5	0
ADH1B	2	2	6	13	5	5	7	6	2	3	7	3	1	10	2	12	8	8	8	7
ADH1C	0	0	0	4	0	0	0	1	0	0	4	1	0	0	0	1	0	0	2	1
ADH4	10	10	16	30	11	21	21	14	7	8	37	17	21	23	24	40	30	35	33	16
ADH5	1644	1663	2099	2562	1982	2447	2333	2340	1932	1530	3268	1236	3797	2984	1882	8332	2623	3861	2740	2786
ADH5P2	0	1	0	0	0	0	0	0	0	0	0	0	0	0	0	0	0	0	0	0
ADH5P3	0	0	0	0	0	0	0	0	0	0	0	0	0	0	0	0	0	0	0	0
ADH5P4	0	0	0	3	2	0	0	0	0	0	2	0	0	0	0	0	0	0	0	0
ADH6	1	1	6	3	4	6	3	0	3	2	0	0	0	0	2	10	8	8	2	5
ADH7	0	0	0	3	0	0	0	0	0	0	0	0	0	0	0	0	0	0	0	0
ADHFE1	665	471	525	1190	836	203	723	510	532	516	569	620	1366	799	498	3542	1184	1253	1020	640
ADI1	2329	3148	1736	3791	2408	1434	2268	1374	2854	1846	4185	2273	2655	2404	2187	8916	2881	5051	2965	2671
ADIG	0	0	0	0	0	0	0	0	0	0	1	0	0	0	0	0	0	0	0	0
ADIPOQ	16	12	16	27	4	6	7	16	7	5	7	9	25	8	7	45	11	13	12	15
ADIPOR1	2483	2581	1530	2682	1977	1418	1789	1770	1719	1351	2885	2111	2769	2468	1769	7544	1985	2929	2260	1989
ADIPOR1P1	0	0	0	0	0	0	0	0	0	0	0	0	0	0	0	0	0	0	0	0
ADIPOR1P2	0	0	0	0	0	0	1	0	0	0	0	0	0	0	1	0	0	0	0	3
ADIPOR2	4343	6663	5529	10123	6512	4840	6713	8020	5384	5090	10815	5967	7966	6980	5148	20005	7632	7389	5659	5948
ADIRF	252	124	90	43	88	31	43	47	11	35	39	93	128	96	37	107	67	57	266	139
ADK	365	380	520	708	554	312	593	371	505	291	648	328	715	530	335	2009	598	680	615	665
ADM	5725	3354	1908	2340	2381	2016	1456	3304	1029	897	4634	2422	4686	1646	2206	9637	3779	3182	3294	2103
ADM2	203	716	347	52	54	209	391	277	14	15	1100	584	125	31	50	228	133	31	146	360
ADM5	90	50	99	88	59	43	46	24	35	28	113	109	132	38	30	157	46	92	99	75
ADNP	2152	2643	3245	4608	3358	2660	2803	2545	2525	2180	3113	2211	3492	3001	2332	8638	3157	4242	3831	2845
ADNP2	1047	935	1066	1587	1021	1186	937	936	774	593	1157	751	1044	1049	698	2731	844	1165	1063	810
ADO	979	940	710	1152	895	1018	1058	857	807	597	1120	820	1284	973	849	2379	938	1422	889	738
ADORA1	2	7	4	15	4	20	5	5	6	2	6	1	12	0	10	14	8	14	0	4
ADORA2A	164	198	91	258	111	69	66	31	21	22	114	98	171	45	43	198	68	42	28	110
ADORA2B	207	85	128	132	55	103	141	127	76	41	194	83	142	197	49	246	160	122	211	111
ADORA2BP1	239	709	384	1052	263	214	383	307	421	359	1087	527	807	980	515	1162	512	564	557	414
ADORA3	1	0	1	1	2	0	1	0	0	0	0	0	0	1	0	0	0	15	2	1
ADPGK	1474	1177	1135	1738	1242	1166	1168	1351	1210	988	2139	781	2144	1791	1330	5448	1625	1692	1563	1303
ADPRH	728	1181	780	1172	884	586	1093	812	852	659	1513	976	1296	1489	939	3651	1291	1276	1234	948
ADPRHL1	179	1032	140	685	260	113	390	158	985	1058	753	780	551	264	657	1208	541	380	258	330
ADPRHL2	987	958	541	788	571	521	549	600	564	337	955	674	1281	958	550	2428	749	741	822	612
ADPRM	51	42	48	105	54	60	68	69	49	47	122	45	94	79	73	249	74	76	88	69
ADRA1A	8	6	8	4	12	2	2	5	4	4	8	1	7	3	7	23	6	8	3	8
ADRA1B	2	3	1	2	0	1	0	0	0	0	0	3	2	0	0	0	0	1	2	0
ADRA1D	97	108	101	42	41	53	72	107	35	16	106	46	100	58	53	105	96	143	161	59
ADRA2A	45	221	36	685	143	96	72	68	298	85	83	256	158	28	61	412	181	458	30	30
ADRA2B	1	0	1	4	1	6	1	0	0	0	0	4	4	1	0	2	0	0	0	0
ADRA2C	54	156	20	60	45	20	16	25	20	15	16	61	28	0	12	101	24	74	3	3
ADRB1	244	105	93	338	45	87	36	98	71	19	205	346	164	44	83	646	137	39	61	41
ADRB2	4	2	2	1	1	6	3	1	3	4	2	0	2	3	1	6	6	4	6	1
ADRB3	0	0	0	2	0	0	2	0	1	1	1	0	2	1	2	0	0	3	1	0
ADRM1	4316	4534	1887	2330	1866	666	2099	1627	1845	1307	4580	3690	3287	3328	1762	8143	2660	2635	3622	2694
ADSL	1219	1266	897	1513	1064	472	1015	1130	1069	712	1553	884	1706	1559	947	3651	1256	1559	1395	1165
ADSS	1017	687	863	1127	1088	616	909	828	621	497	1509	453	1189	1277	763	2621	882	1523	1006	879
ADSSL1	52	55	33	93	44	30	41	31	21	11	55	25	52	37	35	124	25	40	57	49
ADTRP	4	11	6	22	2	6	8	8	5	4	15	10	15	3	10	13	16	13	10	14
AE000658.25	0	0	0	0	0	0	0	0	0	0	0	0	0	0	0	0	0	0	0	0
AE000658.30	0	0	0	0	0	0	0	0	0	0	0	0	0	0	0	0	0	0	0	0
AE000659.41	0	0	0	0	0	0	0	0	0	0	0	0	0	0	0	0	0	0	0	0
AE000660.21	0	0	0	0	0	0	0	0	0	0	0	0	0	0	0	0	0	0	0	0
AE000660.4	0	0	0	1	0	0	0	0	0	0	0	0	0	0	0	0	0	0	0	0
AE000661.36	0	0	0	0	0	0	0	0	0	0	0	0	0	0	0	0	0	0	0	0
AEBP1	9162	9282	3077	7728	3833	3805	3478	4336	4086	2814	7347	9377	9446	1982	3854	23093	6482	7024	2021	3356
AEBP2	1121	921	1395	1563	1500	1465	1384	1431	1032	901	1448	680	1584	1736	1226	3928	1262	1869	1463	1318
AEN	1047	2295	926	1651	1302	1264	1265	823	1007	851	1478	1790	1865	1063	1188	4124	1053	2054	986	1241
AES	6029	7436	2977	4210	3763	2405	3159	3266	3291	2293	5792	5876	5683	3857	3047	20692	4779	4675	4997	4412
AF001550.9	0	0	1	0	0	0	0	0	0	0	0	0	0	1	0	0	0	1	0	1
AF003529.2	0	0	0	0	0	0	0	0	0	0	0	0	0	0	0	0	0	0	0	0
AF011889.5	762	374	329	591	456	301	488	571	180	117	206	289	473	339	286	906	432	453	381	268
AF013593.1	0	0	0	1	0	0	0	0	0	0	0	0	0	0	0	0	0	0	0	0
AF038458.4	0	0	0	0	0	1	0	0	0	1	0	0	0	0	1	0	0	0	0	0
AF111168.1	10	5	20	24	17	12	16	21	3	3	24	14	16	22	12	50	20	26	29	11
AF121897.4	0	0	0	2	0	0	0	0	0	0	1	0	0	0	0	1	0	0	0	0
AF131215.1	1	0	1	12	7	4	5	2	1	1	2	0	0	2	3	1	3	5	2	2
AF131216.1	7	12	2	8	5	2	3	9	6	3	4	15	3	4	3	18	9	8	2	1
AF146191.1	0	0	0	0	1	1	0	0	0	0	1	0	1	1	0	1	0	1	0	0
AF146191.6	0	0	0	0	0	0	0	0	0	0	0	0	0	0	0	0	0	0	0	0
AF146191.8	0	0	0	0	0	0	0	0	0	0	0	0	0	0	0	0	0	0	0	0
AF165138.7	1	0	0	0	0	0	2	0	0	1	0	0	0	0	0	11	0	1	0	2
AF186192.5	18	24	22	12	14	22	18	24	18	12	24	26	38	32	24	46	36	32	16	16
AF196972.10	0	0	0	0	0	0	0	0	0	0	0	0	0	0	0	0	0	0	0	0
AF196972.3	0	1	1	3	0	0	1	2	2	1	0	0	5	1	5	0	3	2	1	0
AF196972.4	0	0	0	1	0	0	0	0	0	0	0	0	2	0	0	0	0	0	0	0
AF213884.1	0	0	0	0	0	0	0	0	0	0	0	0	0	0	0	0	0	0	0	0
AF224669.3	0	0	0	2	1	2	0	0	1	1	0	0	0	0	0	0	1	0	0	0
AF228730.13	0	0	0	0	0	0	0	0	0	0	0	0	0	0	0	0	0	0	0	0
AF228730.5	0	0	0	0	0	0	0	0	0	0	1	0	0	0	0	0	0	0	0	0
AF228730.8	0	0	0	0	0	0	0	0	0	0	0	0	0	0	0	0	0	0	0	3
AF238378.7	0	0	0	0	0	0	0	0	0	0	0	0	0	0	0	0	0	0	0	0
AF238380.8	0	0	0	0	0	0	0	0	0	0	0	0	0	0	0	0	0	0	0	0
AF241726.2	0	0	0	0	0	0	0	0	0	0	0	0	0	0	0	0	0	0	0	0
AF254982.2	0	0	0	0	0	0	0	0	0	0	0	0	0	0	0	0	0	0	0	0
AF277315.13	0	0	0	0	0	0	0	0	0	0	0	0	0	0	0	0	0	1	0	0
AF277315.19	0	0	0	0	0	0	0	0	0	0	0	0	0	0	0	0	0	0	0	0
AFAP1	1163	1113	906	692	625	738	978	841	371	230	702	749	507	634	277	1648	577	930	1378	898
AFAP1L1	31	10	12	13	7	13	4	22	2	2	14	2	24	5	4	25	20	22	9	3
AFAP1L2	41	56	35	65	25	21	67	39	58	43	143	117	72	22	108	147	98	184	60	52
AFF1	3278	2378	2960	2804	2654	2227	2775	2378	1262	1180	1801	1668	2407	3676	2021	5282	1845	3292	4058	2426
AFF2	3852	2224	3549	3172	4216	3676	2660	2873	2152	2000	2843	1468	2256	1733	2161	8083	2957	4962	2448	2148
AFF3	805	1906	1019	1610	967	552	909	318	354	347	3194	812	486	55	911	519	175	1099	113	254
AFF4	8340	8381	10129	17103	15428	9440	12113	10712	11978	9050	10265	6056	11857	13209	12453	31379	10553	20759	9467	8582
AFG3L1P	459	429	361	634	351	408	300	367	202	195	557	385	788	454	377	1458	512	482	486	356
AFG3L2	2737	1639	2259	2316	2104	1011	1507	1520	1327	962	2432	1425	2240	4144	1363	6062	1949	2761	4879	2541
AFG3L2P1	0	0	0	3	0	0	0	0	0	0	0	0	0	0	0	0	0	0	0	0
AFM	0	0	0	5	0	0	0	0	0	0	0	0	0	0	0	0	0	0	0	0
AFMID	455	357	203	337	192	170	235	225	180	137	433	205	513	291	176	1014	388	210	290	272
AFP	0	14	11	6	3	1	19	1	0	4	40	1	6	12	0	18	15	1	12	32
AFTPH	817	753	1017	806	1095	733	1055	866	549	432	961	556	1002	990	625	2634	756	1165	1331	1212
AGA	382	344	327	289	385	129	328	255	250	178	359	175	463	650	404	1488	306	471	632	460
AGAP1	858	465	359	510	359	421	386	715	469	341	555	434	447	534	334	1214	688	597	576	497
AGAP10P	13	5	0	174	11	19	8	6	4	2	11	13	10	24	0	68	11	3	24	17
AGAP12P	195	81	46	95	137	57	12	23	15	16	9	12	80	63	8	142	38	18	7	13
AGAP13P	6	3	0	0	0	0	0	4	0	0	0	0	0	0	0	2	12	0	2	0
AGAP14P	30	11	0	21	15	23	3	4	1	1	0	0	0	5	9	46	3	3	4	19
AGAP2	492	790	274	392	235	342	242	253	322	232	664	677	759	252	309	1519	532	407	374	411
AGAP3	2034	2878	1085	1347	1302	755	1147	960	828	626	2342	2366	2114	1200	1170	4717	1385	2136	1759	1583
AGAP4	308	244	187	214	179	188	171	225	105	88	358	280	564	297	208	859	391	336	289	245
AGAP5	105	134	86	234	96	107	96	95	49	54	161	106	216	105	103	336	160	148	208	113
AGAP6	510	448	379	634	321	399	297	325	148	120	663	298	725	334	393	1149	443	431	484	430
AGAP7P	9	46	79	12	14	13	2	1	34	26	32	11	31	29	10	13	23	0	15	31
AGAP9	35	127	160	201	96	150	97	112	116	108	161	172	477	266	211	826	350	294	343	297
AGBL1	6	1	10	22	4	7	4	7	1	1	5	2	14	6	7	31	7	15	11	8
AGBL2	16	7	21	27	14	10	11	15	16	16	21	18	34	43	22	82	15	58	43	19
AGBL3	17	17	16	26	22	31	30	22	13	14	19	10	40	16	29	57	35	36	22	21
AGBL4	4	4	3	17	3	2	4	5	3	2	12	2	10	8	6	17	10	7	11	6
AGBL5	634	511	443	433	498	411	385	418	330	226	491	425	654	651	335	1353	361	579	856	548
AGER	334	441	298	460	325	175	330	296	264	205	606	436	758	248	289	1412	435	456	363	339
AGFG1	3350	3618	3172	4382	3947	2942	4309	3549	2709	2141	4622	2744	4363	3870	3543	10063	3184	5625	3376	3323
AGFG2	1699	2487	885	2725	1493	834	1210	1344	1217	957	1641	1872	3790	1084	1580	8093	1871	2142	1075	968
AGGF1	812	998	1064	1439	1026	653	1165	1012	932	697	1170	684	1423	1723	849	3720	1162	1487	1659	1224
AGGF1P1	5	2	5	0	2	6	2	3	2	0	4	5	5	1	3	16	3	9	3	0
AGGF1P10	3	2	2	3	2	1	2	4	1	3	0	0	0	0	0	15	1	0	0	1
AGGF1P2	0	0	3	13	6	14	5	11	5	2	0	0	13	9	2	31	2	11	2	1
AGGF1P3	1	0	1	1	1	7	5	3	2	0	4	0	8	9	1	7	3	6	2	1
AGGF1P4	0	0	0	0	0	0	0	0	0	0	0	0	0	0	0	0	0	0	0	0
AGGF1P5	0	0	0	0	0	0	0	0	0	0	0	0	0	0	0	0	0	1	0	0
AGGF1P6	0	0	0	0	0	0	0	0	0	0	0	0	0	0	0	0	0	0	0	0
AGGF1P7	0	0	0	0	0	0	0	0	0	0	0	0	0	0	0	0	0	0	0	0
AGGF1P8	0	0	0	6	1	1	1	1	1	1	4	0	7	1	4	4	4	1	0	2
AGGF1P9	0	0	0	1	0	0	0	0	0	0	0	0	1	0	0	0	0	0	0	0
AGK	443	432	416	602	474	408	457	514	372	277	691	277	688	792	389	1539	522	663	709	527
AGKP1	0	0	0	0	0	0	0	0	0	0	0	0	0	0	0	0	0	0	0	0
AGL	1197	1064	2046	4625	2429	968	2095	1482	1860	1538	1460	713	2268	4222	1013	5634	1688	3594	2641	1582
AGMAT	59	92	55	101	44	32	55	44	62	49	164	42	111	138	68	250	64	89	113	49
AGMO	5	5	8	7	1	4	2	5	5	7	8	3	7	4	2	13	0	8	1	2
AGO1	1222	1089	1088	1864	1259	990	901	1024	834	536	1038	861	1441	1791	781	3201	881	1738	1889	1170
AGO2	3295	2171	2572	3770	3498	2919	1788	1815	2280	1886	1875	1653	2216	4091	1569	5258	2172	5266	5453	3019
AGO3	1243	654	1522	2857	1682	1290	1127	1098	954	763	1132	638	1504	2413	808	3187	986	1881	2664	1546
AGO4	602	478	676	633	543	565	558	624	405	274	709	420	813	530	498	1708	607	826	979	652
AGPAT1	4772	4797	2805	3285	2664	2160	3232	2974	2235	1768	5183	3737	4703	3224	2826	12521	3332	5033	4459	3570
AGPAT2	1100	1225	483	651	453	382	558	503	468	352	1064	1085	1009	542	557	3201	900	740	638	677
AGPAT3	4111	3783	2707	3391	2762	2443	2281	2554	1992	1495	3372	3132	4112	3981	2529	9821	2304	3775	4738	3069
AGPAT4	1215	760	932	482	1799	1096	661	708	744	614	839	587	1316	502	857	3269	1098	1798	895	698
AGPAT5	1635	984	1755	1713	1041	2134	1692	3258	1799	1473	2231	801	2768	4719	1356	5367	1916	2024	2972	1869
AGPAT5P1	0	0	0	0	0	0	0	0	0	0	0	0	0	0	0	0	0	0	0	0
AGPS	963	1293	1635	2122	1766	1352	2381	1717	1371	1211	2411	838	1918	1626	1556	5220	1431	2829	1434	1371
AGR2	0	0	1	4	0	0	0	0	0	0	0	0	0	0	0	0	0	0	0	0
AGR3	0	0	0	2	0	0	0	0	0	0	0	0	0	0	0	0	0	0	0	0
AGRN	3570	2321	1022	2098	1065	708	939	796	1118	829	2091	2422	1843	1406	1028	5984	1467	1941	2498	1378
AGRP	4	4	3	5	2	2	8	5	3	0	4	6	12	2	12	20	2	9	14	4
AGT	2	2	2	5	1	0	1	4	0	0	1	1	2	1	2	10	0	3	2	1
AGTPBP1	990	467	1079	1169	829	460	816	912	523	321	1161	495	780	1180	540	1730	727	1226	1370	1077
AGTR1	26	34	78	79	42	19	43	43	33	37	172	28	25	4	16	69	43	35	35	61
AGTR2	0	0	0	0	0	0	0	0	0	0	0	0	0	1	0	0	0	0	0	0
AGTRAP	871	830	368	577	217	235	554	355	317	236	875	573	667	902	350	1359	432	552	818	584
AGXT	4	1	4	15	1	7	4	3	3	1	11	5	12	7	10	12	12	15	10	6
AGXT2	0	0	3	3	0	0	2	1	1	0	0	5	0	0	0	1	2	2	0	1
AHCTF1	1469	1409	1991	2378	1958	1922	2024	1865	1085	862	1871	1051	1885	2488	1459	6206	1653	3504	2884	1885
AHCY	2063	1935	1120	1902	1301	858	1190	1099	1175	907	2296	1448	2022	2224	1133	5478	1243	2088	2580	1742
AHCYL1	3344	4374	3896	6537	4528	2894	5039	4290	5550	4865	8665	3055	5649	4391	5078	13583	4558	6157	4594	3941
AHCYL2	254	327	345	576	299	368	369	298	272	202	412	338	420	379	277	1497	335	632	514	370
AHCYP2	5	1	1	0	0	5	1	3	1	3	0	1	4	0	1	9	6	3	1	3
AHCYP3	0	0	0	0	0	0	0	0	0	0	0	0	0	0	0	0	0	0	0	0
AHCYP4	0	0	0	0	0	0	0	0	0	0	0	0	0	0	0	0	0	0	0	0
AHCYP5	0	0	0	0	0	0	0	0	0	0	0	0	0	0	0	0	0	0	0	0
AHCYP7	0	0	0	0	0	0	0	0	0	0	0	0	0	0	0	0	0	0	0	0
AHCYP8	0	0	0	0	0	0	1	0	0	0	0	0	0	0	0	0	0	0	0	0
AHDC1	2350	3743	1123	779	1382	848	1351	1043	664	475	1306	2058	2165	1417	886	7320	1436	2204	2376	1528
AHI1	282	238	435	597	578	309	524	477	422	295	727	205	640	853	601	1451	520	797	665	368
AHNAK	47058	35468	32689	34675	34986	31692	34089	36256	18057	13349	35092	31766	33236	25181	24534	100645	45257	63515	55040	38382
AHNAK2	95	61	46	44	20	60	64	123	31	31	29	76	43	19	24	170	66	45	55	67
AHR	1459	1068	1244	1513	1669	1005	1265	1247	411	386	603	627	1051	1778	578	1349	358	1159	1226	783
AHRR	132	122	67	180	60	57	69	33	64	61	128	89	85	30	71	193	38	53	47	75
AHSA1	1749	2088	1277	2373	1618	708	1719	1717	1899	1283	2946	1497	2798	2390	1817	6684	1822	2469	2075	2006
AHSA2	1871	1268	1714	2528	1807	1517	1683	1538	995	946	2567	1167	3007	2081	1957	5577	2362	2535	2526	1945
AHSG	0	0	0	2	0	0	0	0	0	0	0	0	0	0	0	0	0	0	0	0
AHSP	0	0	0	1	0	0	0	0	0	0	0	0	0	0	1	0	0	0	0	0
AICDA	11	10	13	17	4	9	9	8	5	7	13	5	15	2	11	41	14	23	13	15
AIDA	2228	1967	2747	3138	2704	3189	3283	3126	2605	2022	3416	1492	3939	3382	2244	8416	2855	4254	4185	3045
AIF1	12	36	12	6	12	5	34	0	0	0	0	6	30	12	18	24	12	118	42	24
AIF1L	104	175	84	247	158	190	113	102	166	69	166	220	278	80	103	463	139	331	86	50
AIFM1	623	684	590	824	644	170	631	558	546	375	1211	482	751	1246	654	2130	574	943	1165	887
AIFM1P1	0	0	0	0	0	0	0	0	0	0	0	0	0	0	0	0	0	0	0	0
AIFM2	624	647	484	534	460	321	502	478	426	257	704	480	820	715	380	1464	564	808	772	629
AIFM3	20	6	10	21	11	3	11	7	5	6	14	10	38	17	9	58	26	16	20	10
AIG1	629	398	431	535	525	283	401	416	404	306	539	267	711	793	370	1822	430	603	877	594
AIG1P1	0	0	0	0	0	0	0	1	0	0	0	0	0	0	0	0	0	0	0	0
AIM1	2815	6722	4013	7498	5115	2374	7001	3227	2936	1969	11529	7050	9961	3179	7816	39158	6447	4934	5067	7107
AIM1L	0	0	0	3	0	1	1	1	0	0	0	0	4	0	0	5	1	0	0	0
AIM2	3	1	2	4	4	4	4	2	19	1	0	0	14	5	7	21	3	3	2	9
AIMP1	566	655	893	1239	912	550	840	794	827	663	1833	516	1581	1427	956	3388	1239	1615	1158	1296
AIMP1P1	0	0	0	1	2	0	0	0	0	0	0	0	0	0	0	0	0	0	0	0
AIMP1P2	0	0	0	0	0	0	0	0	0	0	0	0	0	0	0	0	0	0	0	0
AIMP2	710	822	440	576	432	270	427	440	392	243	978	579	740	1042	512	1735	529	543	765	690
AIP	851	1150	431	834	651	271	563	485	600	502	1174	935	1070	751	713	2774	794	868	818	750
AIPL1	4	1	1	8	1	2	3	0	3	2	3	2	6	10	2	1	7	7	0	0
AIRE	16	29	13	70	28	34	16	20	16	5	11	33	72	11	17	46	33	30	15	17
AJ239318.1	0	0	0	0	0	0	0	0	0	0	0	0	0	0	0	0	0	0	0	0
AJ239321.3	0	0	0	0	0	0	0	0	0	0	0	0	0	0	0	0	0	0	0	0
AJAP1	2	5	5	14	5	3	13	10	5	6	8	3	4	5	7	13	11	16	5	6
AJUBA	761	1245	612	370	410	1205	561	531	129	40	918	779	671	237	279	1528	399	879	593	382
AK1	335	400	247	349	221	121	238	248	214	230	738	402	642	366	284	1591	486	529	538	397
AK2	3436	2828	2051	3042	2155	2714	2349	3499	2578	1930	4396	1647	4283	5563	2017	8980	4523	2551	3360	2775
AK2P2	1	0	1	1	1	0	0	1	0	1	0	0	0	1	0	5	0	0	0	0
AK3	2360	1774	2296	2870	2574	2247	3147	2882	2480	2146	4586	1978	4248	3044	2812	10012	3671	5869	3245	3441
AK3P2	1	0	0	3	0	0	0	1	0	0	0	0	0	0	0	0	0	0	0	0
AK3P3	5	2	2	4	5	8	8	4	7	4	6	4	13	3	8	11	4	7	2	2
AK3P4	0	0	0	0	3	0	0	0	0	0	0	0	0	0	0	0	0	0	0	0
AK3P5	1	1	6	18	10	6	2	3	3	4	5	3	2	5	10	5	1	4	1	3
AK4	6364	4087	4422	7370	6290	5295	5331	6433	6317	4098	5966	2068	6137	7424	3111	16817	8064	4267	5919	4450
AK4P1	227	11	4	11	10	2	154	220	107	75	55	2	57	123	66	2	98	56	0	0
AK4P2	0	0	0	1	0	0	0	0	0	0	3	0	0	0	0	0	0	0	0	0
AK4P3	0	0	0	0	0	0	0	0	0	2	0	0	0	0	0	0	0	0	1	2
AK4P4	1	1	1	5	1	2	2	1	2	3	2	1	0	5	2	17	7	0	0	1
AK4P5	0	0	0	0	0	0	0	0	0	0	0	0	0	0	0	0	0	0	0	0
AK4P6	0	0	0	3	0	0	0	0	0	0	0	0	0	0	0	0	1	0	0	0
AK5	23	10	12	67	22	23	4	10	3	6	29	15	21	7	11	31	5	27	6	17
AK6	306	360	594	625	588	350	637	580	443	298	955	291	708	919	500	1679	656	736	681	673
AK6P1	0	0	0	0	0	0	0	0	0	0	0	0	0	0	0	0	0	0	0	0
AK6P2	0	0	0	0	0	0	0	0	0	0	0	0	0	0	0	0	0	0	0	0
AK7	116	50	71	56	38	31	51	59	41	17	61	21	25	180	24	83	43	60	179	119
AK8	15	4	15	10	23	7	3	6	1	5	6	7	17	30	4	30	17	20	38	15
AK9	73	89	99	254	135	87	73	89	87	59	153	40	165	185	83	460	152	245	120	98
AKAIN1	0	0	0	1	0	0	0	0	1	0	0	0	0	0	0	0	0	0	0	0
AKAP1	417	437	290	392	227	272	315	360	210	164	414	335	512	662	342	1177	332	557	587	412
AKAP10	604	471	569	708	481	376	631	587	507	357	653	411	728	850	490	1485	582	679	847	569
AKAP11	1790	1694	2764	5576	3033	2989	2776	2884	3181	2377	2786	1483	2540	2829	2648	8140	2461	5031	3342	1959
AKAP12	634	565	328	280	601	577	497	361	169	264	325	316	283	127	124	1151	398	2049	619	793
AKAP13	6821	7075	4809	13410	8166	3212	4490	3307	7305	5647	6787	3671	7706	11861	5748	21342	7884	13347	9103	4609
AKAP14	0	0	0	1	0	0	1	0	1	0	0	0	0	0	0	0	0	0	0	0
AKAP17A	3258	2777	1389	2604	1599	1344	1329	1318	1141	928	2863	2372	2792	2167	1326	5484	1881	1721	1793	1465
AKAP17BP	9	3	23	6	11	6	9	5	1	1	9	3	9	39	7	10	4	7	69	10
AKAP2	4049	1897	1660	3133	2884	1809	1901	978	1019	721	2944	1366	3614	3094	1865	5186	2236	5472	2071	2534
AKAP3	1	1	5	19	6	4	7	5	0	1	17	5	3	9	10	2	10	6	5	6
AKAP4	0	0	0	1	0	0	0	0	0	0	0	0	0	4	0	0	0	0	0	2
AKAP5	87	219	359	277	146	239	346	368	180	96	1227	234	335	1118	365	1041	373	321	240	173
AKAP6	58	37	34	40	38	62	34	86	22	44	18	22	73	23	48	146	72	119	37	51
AKAP7	674	441	926	1495	839	679	777	851	754	634	736	403	1201	1146	717	2526	1032	1774	1111	910
AKAP8	1055	1136	832	1312	841	644	732	724	687	496	1265	930	1499	1136	766	3043	1048	1185	1188	880
AKAP8L	4695	3426	2116	3575	2248	1491	2132	2536	1519	1111	3279	3436	4359	2950	1960	8978	2729	2848	2857	1915
AKAP8P1	0	0	0	0	0	0	0	0	0	0	0	0	0	0	0	0	0	0	0	0
AKAP9	2820	1858	3200	4777	3946	2701	2269	2848	1980	1532	1813	1242	2439	2745	1531	7403	2247	6586	3578	2346
AKIP1	237	251	134	154	184	148	160	177	146	113	323	171	304	233	215	788	224	300	278	220
AKIRIN1	3173	3122	2490	3646	3369	2349	2752	2209	2759	2198	3571	2570	3894	2980	2504	8661	2897	4647	3619	2893
AKIRIN1P1	0	0	0	0	0	0	0	0	0	0	0	0	0	0	0	0	0	0	0	0
AKIRIN1P2	0	0	0	2	0	0	0	0	0	0	0	0	0	1	0	0	0	0	0	0
AKIRIN2	1547	1573	964	1218	1138	786	965	982	974	756	1951	1275	1573	1169	921	4002	1259	1327	1164	1141
AKIRIN2P1	0	0	0	0	0	0	0	0	0	0	0	0	0	0	0	0	0	0	0	0
AKNA	1658	1635	1076	1444	1140	546	857	1059	813	500	1034	1709	1517	1269	524	4165	1368	2848	1685	842
AKNAD1	1	4	9	13	3	2	3	4	3	7	1	2	1	6	5	14	3	8	2	4
AKR1A1	665	784	570	912	514	306	565	550	513	339	1059	622	1124	758	509	2655	832	649	753	751
AKR1B1	798	571	499	431	506	178	513	368	232	228	479	314	412	1613	272	973	316	711	1248	851
AKR1B10	2	3	0	2	3	0	1	0	1	1	3	1	5	0	2	7	5	0	1	1
AKR1B10P1	0	0	0	3	0	0	0	0	0	0	1	0	0	0	0	0	0	0	0	0
AKR1B10P2	2	2	3	5	1	1	4	2	2	1	3	1	1	6	2	2	3	4	4	1
AKR1B15	79	89	80	177	92	116	108	95	67	70	168	58	264	107	104	357	163	155	167	149
AKR1B1P1	0	0	0	1	0	1	0	0	0	0	0	0	0	0	0	0	0	0	0	0
AKR1B1P2	0	0	0	1	0	0	0	0	0	0	0	0	0	0	0	0	0	0	0	0
AKR1B1P4	0	0	0	0	0	0	0	0	0	0	0	0	0	0	0	0	0	0	0	0
AKR1B1P6	0	0	0	2	0	0	0	0	0	0	0	0	0	0	0	0	0	0	0	0
AKR1B1P7	0	0	0	1	0	0	0	0	0	0	0	0	0	0	0	0	0	0	0	0
AKR1B1P8	0	0	0	0	0	0	0	0	0	0	0	0	0	0	0	0	0	0	0	0
AKR1C1	463	2064	1154	1278	682	336	1385	196	1141	928	7806	950	574	310	495	5543	1431	582	946	2039
AKR1C2	14	31	57	266	20	14	31	13	40	34	185	28	19	9	24	92	57	35	29	67
AKR1C3	6	19	11	23	9	6	8	2	13	6	20	8	7	4	6	49	10	21	5	7
AKR1C4	0	0	1	9	1	0	1	0	0	0	0	0	1	2	0	5	3	2	1	5
AKR1C5P	0	0	0	0	0	0	0	0	0	0	0	0	0	0	0	0	0	0	0	0
AKR1C6P	0	1	3	0	0	0	0	0	0	0	0	1	1	0	1	3	1	1	0	1
AKR1C7P	0	0	1	4	0	1	0	0	1	0	1	0	0	0	1	0	3	7	0	2
AKR1C8P	1	0	1	1	0	0	2	1	0	0	0	0	4	0	1	2	0	3	1	0
AKR1D1	1	4	7	10	7	10	3	6	0	4	13	1	3	5	3	15	1	9	5	5
AKR1D1P1	0	0	0	0	0	0	0	0	0	0	0	0	0	0	0	0	0	0	0	0
AKR1E2	23	22	17	25	19	19	12	16	18	10	16	14	21	2	8	71	22	43	14	33
AKR7A2	855	469	424	474	281	284	341	458	389	221	840	545	593	857	340	1373	470	436	844	541
AKR7A2P1	24	8	8	8	4	8	6	8	8	6	4	4	8	6	10	18	4	16	12	12
AKR7A3	19	17	11	19	2	12	9	11	7	9	25	15	35	12	11	40	19	32	19	17
AKR7L	13	7	17	32	15	15	14	14	12	9	20	12	32	18	19	66	35	32	12	25
AKT1	5867	5881	3662	4869	3766	2345	3538	3563	3265	2268	6504	5340	7024	4878	3717	16344	4598	5493	5844	4521
AKT1S1	3472	4418	1628	3196	1819	1146	1564	1366	1793	1360	3672	3579	4008	2782	1661	9335	2342	2180	3019	2016
AKT2	5766	5797	3060	5378	3751	2526	2968	3243	2958	2056	5084	4605	6106	4362	3159	13596	3793	4889	4278	3508
AKT3	1358	1285	1921	2383	2342	1761	1973	1562	1430	1081	1305	1032	1864	985	1008	4152	1368	3250	2149	1784
AKTIP	263	192	305	340	319	434	281	394	255	154	374	199	486	524	280	1273	294	498	454	339
AL008723.1	6	1	3	10	2	5	4	6	2	0	6	2	7	3	1	8	4	14	0	6
AL021546.6	15	0	0	7	0	0	0	0	3	0	0	11	10	12	0	0	0	0	8	0
AL022067.1	30	25	56	73	68	0	65	65	41	28	131	23	96	97	30	203	72	68	89	71
AL022237.3	0	0	0	0	0	0	0	0	0	0	0	0	0	0	0	0	0	0	0	0
AL022344.2	0	0	0	0	0	0	0	0	0	0	0	0	0	0	0	0	0	0	0	0
AL022345.10	0	0	0	1	0	0	0	1	0	0	0	0	0	0	0	0	0	0	0	0
AL022345.11	0	0	0	0	0	0	0	0	0	0	0	0	0	0	0	0	0	0	0	0
AL022345.7	0	0	2	4	0	0	1	0	0	1	3	0	2	0	0	5	0	2	6	0
AL022397.1	6	0	12	17	6	0	0	5	0	0	6	5	0	8	0	0	6	8	0	6
AL022578.1	1	0	0	0	0	1	0	0	0	0	0	0	0	0	0	0	0	0	0	0
AL023806.1	54	44	54	129	72	66	55	69	25	37	55	43	74	90	45	194	93	87	68	63
AL023875.1	19	21	12	25	18	8	13	19	14	8	17	12	20	13	8	60	23	17	16	36
AL031601.4	0	0	0	0	0	0	0	0	0	0	0	0	0	0	0	0	0	0	0	0
AL031601.5	0	0	0	0	0	0	0	0	0	0	0	0	0	0	0	0	0	0	0	0
AL031664.1	0	0	2	0	3	0	0	0	1	0	3	0	1	4	0	0	1	0	9	3
AL034550.1	53	128	30	50	26	4	19	35	24	12	8	62	8	16	12	56	18	50	67	40
AL049758.2	0	1	0	7	1	1	1	0	0	0	0	2	5	0	0	5	0	9	3	0
AL049794.1	3	8	2	3	2	4	6	4	5	3	1	3	9	3	13	16	6	10	11	3
AL049829.1	36	0	153	100	11	0	36	7	9	0	49	0	4	224	59	164	78	103	25	145
AL049872.1	0	0	0	0	0	0	0	0	0	0	0	0	0	0	0	0	0	0	0	0
AL050303.11	0	0	0	0	0	0	0	0	0	0	0	0	0	0	0	0	0	0	0	0
AL050303.12	0	0	0	0	0	0	0	0	0	0	0	0	0	0	0	0	0	0	0	0
AL078584.1	0	15	0	0	0	0	0	0	0	0	0	0	0	0	0	0	0	0	0	0
AL109923.1	102	214	70	159	133	0	88	121	115	0	0	118	0	146	25	0	0	98	156	0
AL109927.1	0	5	2	0	1	5	0	0	0	0	2	0	0	0	0	0	8	0	0	0
AL121578.5	0	0	0	0	0	0	0	0	0	0	0	0	0	0	0	0	0	0	0	0
AL121578.7	3	0	1	0	0	1	0	1	0	0	0	1	1	1	0	0	2	0	2	0
AL121657.4	0	3	5	10	6	23	12	12	2	2	9	10	3	6	14	4	7	14	3	12
AL132640.1	0	0	0	0	0	0	0	0	2	0	0	2	2	0	1	5	3	1	0	0
AL133244.1	0	0	0	0	0	0	0	0	0	0	0	0	0	0	0	0	0	0	0	0
AL133247.3	0	0	0	0	0	0	0	0	1	0	0	0	0	0	0	0	0	0	0	0
AL133335.1	0	0	1	7	0	4	0	0	0	0	0	0	1	0	0	0	1	3	1	1
AL133475.1	0	0	0	0	0	0	0	0	0	0	0	0	0	0	0	0	0	0	0	0
AL135745.1	21	13	41	66	32	9	20	20	14	10	79	6	75	62	21	149	44	58	52	35
AL135787.1	0	0	0	0	0	0	0	0	0	0	0	0	9	0	0	0	26	0	0	0
AL135791.1	0	5	0	11	0	2	0	6	2	0	0	0	0	0	0	0	2	3	0	0
AL135842.1	0	0	0	0	0	0	0	0	0	0	0	0	0	0	0	0	0	0	0	0
AL136097.1	48	67	100	199	94	83	65	75	45	40	104	54	159	144	62	235	110	166	109	72
AL137164.1	0	0	0	0	0	0	0	0	0	0	0	0	0	0	0	0	0	0	0	0
AL137860.1	0	0	0	0	0	0	0	0	2	3	2	0	0	0	0	11	0	3	2	0
AL138479.3	2	0	2	1	2	6	2	2	1	1	2	0	4	1	4	6	3	8	1	1
AL138706.1	2	2	3	2	3	2	3	2	2	0	0	0	2	4	2	2	0	2	4	6
AL138751.1	0	0	0	0	0	0	0	0	0	0	0	0	0	0	0	0	0	0	0	0
AL139333.1	0	0	0	0	0	0	1	0	0	0	0	0	0	0	0	0	0	0	0	0
AL158839.1	0	0	0	0	0	0	0	0	0	0	0	0	0	0	0	0	0	0	0	0
AL161905.1	50	13	41	0	0	0	0	0	0	16	25	38	71	9	0	199	30	20	60	75
AL162151.3	575	537	0	0	0	0	0	0	0	0	0	0	0	0	0	0	0	0	0	0
AL162426.1	0	0	0	0	0	0	0	0	0	0	0	0	0	0	0	0	0	0	0	0
[truncated: 27,761 more rows]
