# Supplementary material for: Combinational approach of retrospective clinical evidence and transcriptomics highlight AMH superiority to FSH, as successful ICSI outcome predictor
Source: J Assist Reprod Genet. 2020 May 20;37(7):1623–35. doi: 10.1007/s10815-020-01802-w (PMC7376803; doi:10.1007/s10815-020-01802-w)
Supplement: Supplementary file 4 — (XLSX 6387 kb) [file 10815_2020_1802_MOESM4_ESM.xlsx]

## Sheet: Sheet1
Feature ID	Total counts	P-value (YOUNGER_1 vs. OLDER_1)	FDR step up (YOUNGER_1 vs. OLDER_1)	Ratio (YOUNGER_1 vs. OLDER_1)	Fold change (YOUNGER_1 vs. OLDER_1)	LSMean(YOUNGER_1) (YOUNGER_1 vs. OLDER_1)	LSMean(OLDER_1) (YOUNGER_1 vs. OLDER_1)	P-value (YOUNGER_2 vs. OLDER_2)	FDR step up (YOUNGER_2 vs. OLDER_2)	Ratio (YOUNGER_2 vs. OLDER_2)	Fold change (YOUNGER_2 vs. OLDER_2)	LSMean(YOUNGER_2) (YOUNGER_2 vs. OLDER_2)	LSMean(OLDER_2) (YOUNGER_2 vs. OLDER_2)	P-value (YOUNGER_3 vs. OLDER_3)	FDR step up (YOUNGER_3 vs. OLDER_3)	Ratio (YOUNGER_3 vs. OLDER_3)	Fold change (YOUNGER_3 vs. OLDER_3)	LSMean(YOUNGER_3) (YOUNGER_3 vs. OLDER_3)	LSMean(OLDER_3) (YOUNGER_3 vs. OLDER_3)	P-value (YOUNGER_4 vs. OLDER_4)	FDR step up (YOUNGER_4 vs. OLDER_4)	Ratio (YOUNGER_4 vs. OLDER_4)	Fold change (YOUNGER_4 vs. OLDER_4)	LSMean(YOUNGER_4) (YOUNGER_4 vs. OLDER_4)	LSMean(OLDER_4) (YOUNGER_4 vs. OLDER_4)	P-value (YOUNGER_5 vs. OLDER_5)	FDR step up (YOUNGER_5 vs. OLDER_5)	Ratio (YOUNGER_5 vs. OLDER_5)	Fold change (YOUNGER_5 vs. OLDER_5)	LSMean(YOUNGER_5) (YOUNGER_5 vs. OLDER_5)	LSMean(OLDER_5) (YOUNGER_5 vs. OLDER_5)	P-value (YOUNGER_6 vs. OLDER_6)	FDR step up (YOUNGER_6 vs. OLDER_6)	Ratio (YOUNGER_6 vs. OLDER_6)	Fold change (YOUNGER_6 vs. OLDER_6)	LSMean(YOUNGER_6) (YOUNGER_6 vs. OLDER_6)	LSMean(OLDER_6) (YOUNGER_6 vs. OLDER_6)	P-value (YOUNGER_7 vs. OLDER_7)	FDR step up (YOUNGER_7 vs. OLDER_7)	Ratio (YOUNGER_7 vs. OLDER_7)	Fold change (YOUNGER_7 vs. OLDER_7)	LSMean(YOUNGER_7) (YOUNGER_7 vs. OLDER_7)	LSMean(OLDER_7) (YOUNGER_7 vs. OLDER_7)	P-value (YOUNGER_8 vs. OLDER_8)	FDR step up (YOUNGER_8 vs. OLDER_8)	Ratio (YOUNGER_8 vs. OLDER_8)	Fold change (YOUNGER_8 vs. OLDER_8)	LSMean(YOUNGER_8) (YOUNGER_8 vs. OLDER_8)	LSMean(OLDER_8) (YOUNGER_8 vs. OLDER_8)
NPTX2	25600	2.21e-133	3.44e-129	0.376	-2.66	872	2320	5.21e-52	4.06e-49	2.07	2.07	1330	643	4.48e-85	3.18e-82	0.272	-3.68	287	1060	1.47e-256	7.63e-253	4.38	4.38	2900	662	3.65e-208	4.38e-205	0.261	-3.84	664	2550	3.26e-23	9.78e-21	1.62	1.62	1110	686	2.05e-09	1e-07	0.805	-1.24	1370	1710	3.65e-52	9.33e-50	0.304	-3.29	212	699
TNC	26300	1.66e-127	1.3e-123	2.81	2.81	2070	736	4.3e-32	1.86e-29	2.04	2.04	833	409	0.000492	0.00662	0.784	-1.28	367	468	1.05e-103	1.49e-100	2.53	2.53	1920	761	0	0	22.3	22.3	4770	214	3.22e-41	2.96e-38	1.44	1.44	3270	2260	0.0212	0.212	0.904	-1.11	993	1100	8.7e-75	3.88e-72	0.424	-2.36	649	1530
FN1	171000	7.31e-97	3.8e-93	0.753	-1.33	9530	12700	3.06e-40	1.77e-37	0.793	-1.26	5910	7450	0	0	0.228	-4.38	2610	11400	1.6e-209	4.16e-206	0.626	-1.6	7080	11300	0.966	0.992	0.999	-1	11000	11000	0.000401	0.0112	1.05	1.05	11300	10800	5.97e-64	3.58e-61	1.3	1.3	9610	7400	0	0	0.26	-3.85	2420	9310
SERPINE1	23200	3.84e-85	1.5e-81	0.42	-2.38	725	1720	6.97e-25	2.02e-22	0.639	-1.57	865	1350	1.14e-07	3.35e-06	1.29	1.29	973	752	1.14e-85	9.86e-83	0.491	-2.04	1140	2320	5.79e-09	2e-07	0.691	-1.45	421	608	1.51e-123	2.36e-119	0.401	-2.5	938	2340	3.18e-89	2.48e-86	4.28	4.28	1000	235	1.76e-151	3.05e-148	3.11	3.11	2200	707
AMH	2010	5.96e-63	1.86e-59	5.56	5.56	626	113	1.49e-16	2.2e-14	7.63	7.63	143	18.7	2.69e-16	1.95e-14	0.0556	-18	8.47	152	0.769	1	0.939	-1.07	42.2	44.9	1.76e-17	1.58e-15	5.29	5.29	164	31	0.00012	0.00402	2.49	2.49	62.2	25	1.89e-17	1.95e-15	5.59	5.59	161	28.8	5.8e-16	3.59e-14	0.077	-13	10.7	139
COL18A1	11600	7.2e-53	1.87e-49	0.473	-2.12	615	1300	0.888	1	1.01	1.01	634	629	0.000255	0.0037	0.778	-1.29	376	484	2.26e-39	9.26e-37	2.68	2.68	652	243	1.73e-48	5.74e-46	3.5	3.5	615	176	1.19e-08	9.62e-07	1.38	1.38	761	553	0.00366	0.0517	1.23	1.23	454	370	1.09e-30	1.47e-28	2.13	2.13	726	341
MYH9	31000	1.6e-52	3.57e-49	0.63	-1.59	1770	2820	0.0728	0.413	1.07	1.07	1470	1380	1.83e-10	7.88e-09	0.747	-1.34	834	1120	7.21e-05	0.00194	0.876	-1.14	1670	1910	3.37e-29	5.31e-27	1.5	1.5	1930	1290	0.00195	0.0422	0.887	-1.13	1250	1410	2.42e-81	1.8e-78	2.02	2.02	2220	1100	0.19	0.63	0.948	-1.06	1160	1220
MTRNR2L12	39700	2.68e-46	5.23e-43	0.563	-1.77	971	1720	9.4e-09	5.04e-07	0.844	-1.18	2120	2510	1.49e-116	1.79e-113	1.74	1.74	4710	2710	1.88e-30	5.05e-28	0.686	-1.46	1570	2280	5.9e-116	5.11e-113	2.31	2.31	2480	1070	0.208	1	1.04	1.04	1810	1740	2.57e-188	5.72e-185	4.7	4.7	2050	436	7.18e-230	2.8e-226	2.99	2.99	3510	1170
CD24	14700	5.8e-44	1.01e-40	1.95	1.95	1290	661	3.83e-09	2.19e-07	1.36	1.36	881	650	1.34e-20	1.26e-18	0.517	-1.93	302	584	0.00488	0.0746	1.15	1.15	875	761	1.63e-132	1.5e-129	4.1	4.1	1540	376	1.65e-39	1.28e-36	1.86	1.86	1280	690	1.53e-34	3.72e-32	2.09	2.09	852	407	3.25e-12	1.48e-10	1.58	1.58	593	375
ACTA2	2360	3.75e-39	5.84e-36	0.149	-6.7	54.5	365	0.00135	0.0203	0.634	-1.58	80.9	128	2.47e-05	0.000471	0.435	-2.3	36.9	84.7	1.06e-08	5.89e-07	2.09	2.09	186	88.8	9.95e-16	7.92e-14	3.32	3.32	194	58.3	0.262	1	0.838	-1.19	74	88.3	3.51e-11	2.21e-09	3.72	3.72	120	32.3	8.4e-06	0.000155	0.529	-1.89	74.7	141
THBS1	14500	3.49e-38	4.96e-35	0.562	-1.78	786	1400	2.7e-07	1.07e-05	1.34	1.34	729	545	3.09e-65	1.56e-62	0.247	-4.05	186	752	0.00047	0.0101	0.828	-1.21	628	759	6.41e-47	2.08e-44	0.58	-1.72	1100	1900	0.00168	0.0372	1.19	1.19	716	602	1.52e-55	6.78e-53	2.78	2.78	891	320	2.95e-69	1.12e-66	0.201	-4.99	144	719
MT-ND3	21300	2.42e-36	3.15e-33	1.84	1.84	1220	665	0.152	0.637	0.937	-1.07	928	990	1.07e-14	6.55e-13	1.47	1.47	982	667	5.88e-05	0.00163	0.829	-1.21	842	1020	1.46e-67	7.11e-65	2.13	2.13	1650	772	0.946	1	0.997	-1	1400	1400	7.25e-05	0.00165	1.22	1.22	884	724	7.34e-20	5.87e-18	0.719	-1.39	1310	1820
SLC6A6	20100	1.65e-35	1.98e-32	1.94	1.94	1040	537	7.91e-95	1.12e-91	0.348	-2.88	516	1480	0.000171	0.00262	0.834	-1.2	787	943	7.77e-34	2.47e-31	2.27	2.27	717	316	3.33e-22	3.87e-20	0.592	-1.69	542	917	2.11e-09	1.88e-07	1.3	1.3	1200	925	0.00119	0.0199	0.862	-1.16	882	1020	2.05e-136	2e-133	2.7	2.7	2330	862
CKB	8480	6.6e-35	7.35e-32	1.93	1.93	1030	536	0.625	1	1.04	1.04	317	305	2.72e-32	4.62e-30	0.377	-2.65	202	537	0.00246	0.0423	0.791	-1.26	300	379	6.97e-06	0.000126	1.52	1.52	288	189	3.36e-11	3.91e-09	1.68	1.68	441	263	2.14e-63	1.24e-60	3.98	3.98	738	185	0.000368	0.00455	1.29	1.29	453	352
CLU	19500	8.13e-35	8.46e-32	1.57	1.57	1910	1220	0.301	0.879	0.939	-1.07	522	556	6.81e-58	2.95e-55	0.439	-2.28	548	1250	3.62e-07	1.54e-05	1.32	1.32	797	606	2.51e-171	2.61e-168	4.74	4.74	1850	391	5.47e-55	1.07e-51	2.02	2.02	1490	736	1.1e-20	1.33e-18	1.64	1.64	936	570	4.36e-44	9.45e-42	0.46	-2.17	472	1020
COL4A1	28000	7.93e-33	7.73e-30	0.68	-1.47	1610	2370	2.91e-91	3.79e-88	0.438	-2.28	870	1980	1.34e-08	4.53e-07	0.832	-1.2	1750	2100	5.09e-37	1.98e-34	0.623	-1.61	1170	1880	1.25e-23	1.6e-21	1.67	1.67	1020	609	2.03e-59	5.29e-56	0.516	-1.94	914	1770	5.1e-15	4.45e-13	1.42	1.42	1190	833	4.38e-38	7.86e-36	1.75	1.75	1460	831
ATP1A1	40000	1.06e-31	9.68e-29	0.694	-1.44	1750	2520	1.31e-15	1.78e-13	0.778	-1.28	1810	2320	1.37e-15	9.31e-14	1.28	1.28	2450	1920	2.08e-33	6.37e-31	0.68	-1.47	1640	2410	2.48e-36	5.15e-34	1.65	1.65	1660	1010	3.98e-26	1.38e-23	0.725	-1.38	1860	2570	1.01e-05	0.000277	1.15	1.15	2170	1880	3.19e-82	1.6e-79	1.92	1.92	2530	1310
SFRP5	6250	2.03e-31	1.76e-28	0.491	-2.04	401	816	1.78e-11	1.48e-09	1.63	1.63	503	309	0.000255	0.0037	0.615	-1.63	91.6	149	2.21e-22	3.96e-20	0.439	-2.28	201	458	2e-31	3.46e-29	4.7	4.7	324	69	8.73e-06	0.000427	0.75	-1.33	419	559	2.22e-08	9.27e-07	2	2	196	97.9	0.551	0.978	0.94	-1.06	181	192
IGFBP5	19600	6.19e-27	5.08e-24	0.663	-1.51	1140	1720	2.29e-11	1.86e-09	1.32	1.32	1340	1020	2.32e-118	3.02e-115	0.205	-4.89	257	1250	1.53e-13	1.37e-11	0.749	-1.34	1140	1520	8.55e-27	1.26e-24	0.671	-1.49	1210	1800	8.35e-42	8.14e-39	0.513	-1.95	624	1220	6.57e-15	5.66e-13	1.51	1.51	890	588	3.88e-100	2.42e-97	0.144	-6.96	137	956
ENO1	42100	9.79e-26	7.63e-23	0.723	-1.38	1810	2500	3.14e-12	2.82e-10	1.26	1.26	2040	1610	3.02e-07	8.34e-06	1.2	1.2	1810	1520	0.0184	0.206	0.922	-1.08	1640	1770	9.18e-07	2.08e-05	1.15	1.15	2540	2200	2.64e-39	1.96e-36	1.47	1.47	2840	1930	3.00340000000000E-320	4.68564344000000E-316	0.167	-5.99	537	3220	1.82e-121	1.49e-118	0.459	-2.18	1330	2890
CCKBR	6940	2.62e-24	1.95e-21	1.8	1.8	837	465	1.73e-06	6.01e-05	0.664	-1.51	226	341	0.146	0.542	1.1	1.1	494	450	0.0157	0.183	0.818	-1.22	264	323	5.07e-05	0.000714	1.52	1.52	238	157	0.00187	0.0408	1.29	1.29	347	270	3.75e-21	4.64e-19	2.77	2.77	323	117	5e-22	4.41e-20	2.36	2.36	423	179
MT-ATP6	92200	4.01e-24	2.84e-21	1.26	1.26	4220	3330	3.56e-16	5.14e-14	1.17	1.17	5940	5080	3.68e-80	2.4e-77	1.47	1.47	6090	4160	5.48e-54	3.05e-51	0.687	-1.46	2860	4170	0	0	2.66	2.66	6420	2410	3.23e-39	2.29e-36	1.28	1.28	6580	5160	6.92e-52	2.77e-49	1.51	1.51	3390	2240	1.6e-60	5.01e-58	1.35	1.35	7000	5180
PTX3	5140	1.55e-23	1.05e-20	3.37	3.37	296	87.6	5.31e-29	1.97e-26	0.273	-3.66	94.7	346	0.0377	0.22	1.21	1.21	268	222	1.28e-08	6.97e-07	2.51	2.51	134	53.5	0.0131	0.0731	1.4	1.4	129	91.8	8.02e-44	8.34e-41	0.204	-4.89	92.1	451	0.621	1	0.938	-1.07	116	124	4.3e-74	1.76e-71	10.4	10.4	691	66.2
SEMA6A	6830	8.92e-22	5.8e-19	1.88	1.88	667	355	1.46e-20	3.07e-18	0.457	-2.19	206	450	1.73e-06	4.11e-05	0.671	-1.49	239	357	0.265	1	0.921	-1.09	354	384	0.000101	0.0013	1.46	1.46	262	180	0.173	0.941	0.879	-1.14	209	237	0.000308	0.006	1.47	1.47	215	146	3.22e-15	1.82e-13	1.71	1.71	586	343
TIMP1	89500	6.87e-21	4.28e-18	0.841	-1.19	5380	6400	1.78e-99	2.78e-96	1.64	1.64	4890	2990	2.03e-179	6.34e-176	0.493	-2.03	2450	4970	2.23e-114	4.35e-111	1.7	1.7	4950	2910	0	0	3.7	3.7	5610	1520	6.69e-36	3.6e-33	1.28	1.28	5800	4520	1.6e-138	1.92e-135	0.56	-1.79	2920	5220	1.34e-128	1.16e-125	0.55	-1.82	2530	4600
DHCR24	262000	2.12e-20	1.27e-17	0.901	-1.11	14900	16500	3.64e-31	1.49e-28	1.15	1.15	15000	13000	5.84e-33	1.04e-30	1.14	1.14	18300	16100	2.84e-19	3.95e-17	1.12	1.12	13400	12000	3.83e-148	3.74e-145	1.48	1.48	10900	7340	3.93e-31	1.86e-28	0.87	-1.15	13000	14900	3.3e-225	1.03e-221	0.641	-1.56	8550	13300	2.45e-187	7.65e-184	1.45	1.45	15000	10300
CILP	1460	2.97e-20	1.72e-17	0.28	-3.57	67.3	240	0.00691	0.0745	1.75	1.75	64.5	36.9	1.1e-08	3.78e-07	0.0844	-11.9	5.79	68.7	4.59e-10	2.89e-08	0.22	-4.55	20.7	94	1.57e-05	0.000256	2.19	2.19	97.2	44.5	0.000416	0.0115	0.636	-1.57	99.4	156	0.129	0.695	1.32	1.32	68.3	51.6	1.28e-05	0.000227	0.378	-2.65	27.7	73.3
C10ORF10	1770	3.07e-19	1.71e-16	2.66	2.66	308	116	0.875	1	1.03	1.03	60.5	58.8	0.65	0.978	0.944	-1.06	122	129	0.315	1	0.819	-1.22	45.8	55.9	2.95e-07	7.52e-06	0.43	-2.33	52.8	123	0.00866	0.135	1.59	1.59	82.1	51.5	7.6e-07	2.58e-05	2.53	2.53	100	39.5	0.485	0.951	1.18	1.18	38.3	32.4
SPON2	2530	6.31e-19	3.4e-16	0.44	-2.27	169	384	0.000146	0.00306	0.668	-1.5	148	222	2.49e-17	1.94e-15	0.0998	-10	14.9	149	0.0251	0.259	1.43	1.43	93.8	65.4	6.23e-08	1.81e-06	0.475	-2.11	77.8	164	0.322	1	1.14	1.14	127	112	3.6e-09	1.69e-07	0.283	-3.54	28	99	0.411	0.906	0.853	-1.17	49.4	57.9
MTND2P28	2860	1.09e-18	5.65e-16	3.65	3.65	216	59.3	0.857	1	0.978	-1.02	126	129	0.953	0.998	0.992	-1.01	122	123	0.0143	0.173	0.679	-1.47	67.2	98.9	3.44e-05	0.000512	1.68	1.68	171	102	0.333	1	1.13	1.13	126	111	0.0175	0.181	0.699	-1.43	74.9	107	0.871	1	0.981	-1.02	140	143
RASD1	10200	1.51e-18	7.61e-16	1.45	1.45	1390	960	0.0129	0.123	1.21	1.21	368	303	5.15e-30	7.8e-28	0.417	-2.4	241	577	0.661	1	1.03	1.03	419	406	0.556	0.863	1.04	1.04	385	369	0.000279	0.00833	1.27	1.27	537	424	1.91e-09	9.43e-08	1.51	1.51	532	352	0.756	1	0.979	-1.02	423	433
ALAD	10800	1.65e-18	8.03e-16	1.74	1.74	688	396	4.99e-13	4.96e-11	0.643	-1.56	439	683	3.72e-15	2.4e-13	1.45	1.45	1110	765	5.1e-47	2.41e-44	0.337	-2.96	235	697	0.0055	0.0369	1.19	1.19	545	457	0.669	1	0.971	-1.03	402	415	0.000115	0.00251	1.3	1.3	510	394	4.23e-40	7.86e-38	2.38	2.38	792	333
AC010970.2	4950	3.12e-18	1.48e-15	0.421	-2.38	144	342	0.00446	0.0527	1.4	1.4	174	125	0.105	0.443	0.847	-1.18	175	206	2.16e-06	8.17e-05	1.52	1.52	322	212	0.0561	0.216	1.2	1.2	252	210	1.43e-12	1.95e-10	0.426	-2.34	98.5	231	9.01e-14	7.28e-12	0.475	-2.1	148	312	0.0278	0.169	0.823	-1.21	234	284
FBXO32	11800	6.42e-18	2.95e-15	0.666	-1.5	748	1120	5.87e-33	2.69e-30	1.95	1.95	950	488	1.87e-14	1.11e-12	0.596	-1.68	350	587	2.17e-06	8.17e-05	1.29	1.29	804	625	0.000193	0.00228	0.828	-1.21	717	865	0.042	0.413	1.12	1.12	646	575	2.11e-23	3.1e-21	1.87	1.87	725	387	0.271	0.76	0.91	-1.1	260	286
CYR61	3910	8.03e-18	3.58e-15	0.472	-2.12	194	410	7.74e-21	1.68e-18	0.403	-2.48	149	369	1.23e-39	2.78e-37	0.103	-9.75	36.9	360	3.77e-24	7.44e-22	0.393	-2.54	164	418	1.3e-05	0.000217	0.698	-1.43	251	359	0.753	1	0.965	-1.04	153	159	4.94e-09	2.27e-07	2.65	2.65	131	49.5	0.172	0.598	1.26	1.26	81.3	64.8
DCBLD2	13800	9.95e-18	4.31e-15	0.616	-1.62	507	823	4.96e-12	4.38e-10	0.712	-1.4	709	996	0.000146	0.00228	0.8	-1.25	519	649	0.000146	0.00361	0.812	-1.23	603	743	1.88e-12	1.08e-10	0.69	-1.45	609	883	3.01e-61	9.39e-58	0.466	-2.14	688	1480	6.91e-23	9.62e-21	0.595	-1.68	575	966	4.38e-12	1.95e-10	1.62	1.62	538	332
APOE	10100	1.79e-17	7.55e-15	1.55	1.55	966	624	6.58e-51	4.46e-48	2.82	2.82	802	285	4.05e-46	1.19e-43	3.14	3.14	643	205	0.772	1	0.98	-1.02	396	404	1.73e-83	1.13e-80	4.61	4.61	902	196	2.08e-33	1.05e-30	2.54	2.54	592	233	5.46e-37	1.52e-34	2.82	2.82	573	203	0.01	0.0756	0.851	-1.17	473	556
HLA-B	6970	4.68e-17	1.92e-14	0.499	-2	219	438	0.344	0.925	0.927	-1.08	298	322	2.24e-36	4.55e-34	3.37	3.37	470	139	7.97e-24	1.52e-21	0.373	-2.68	143	383	1.07e-15	8.5e-14	3.06	3.06	209	68.1	0.000121	0.00406	0.777	-1.29	414	532	0.898	1	1.01	1.01	292	289	3.4e-43	7.08e-41	2.81	2.81	678	241
GM2A	1980	7.05e-17	2.82e-14	0.224	-4.47	38	170	2.92e-10	2.05e-08	0.353	-2.83	49.7	141	8.04e-16	5.6e-14	2.83	2.83	229	80.9	1.11e-16	1.32e-14	0.215	-4.64	35.5	165	5.34e-18	4.87e-16	0.203	-4.92	35.4	174	0.244	1	0.787	-1.27	42.4	53.9	0.284	0.97	1.26	1.26	48.3	38.3	5.33e-36	8.94e-34	7.71	7.71	328	42.5
DLK1	1780	7.97e-17	3.11e-14	3	3	230	76.9	1.25e-06	4.42e-05	0.374	-2.67	33.4	89.3	0.000223	0.00331	0.495	-2.02	41.1	83.1	7.2e-05	0.00194	2.44	2.44	68	27.8	1.01e-18	9.68e-17	7.26	7.26	164	22.6	3.84e-05	0.00151	1.86	1.86	125	67.1	3.83e-06	0.000116	2.31	2.31	101	43.8	3.03e-08	8.49e-07	2.08	2.08	176	84.7
MYL9	3430	9.81e-17	3.73e-14	0.456	-2.19	163	357	5.15e-08	2.42e-06	1.93	1.93	201	104	9.41e-07	2.34e-05	0.515	-1.94	82.6	161	1.19e-07	5.53e-06	1.81	1.81	222	123	0.00666	0.0431	1.32	1.32	219	165	0.362	1	0.893	-1.12	124	138	2.71e-23	3.88e-21	2.6	2.6	390	150	3.47e-06	6.83e-05	0.532	-1.88	83.1	156
MAGED2	11800	1.13e-16	4.19e-14	0.664	-1.51	682	1030	2.75e-14	3.23e-12	0.65	-1.54	515	793	2.17e-39	4.84e-37	0.385	-2.6	262	680	1.82e-35	6.46e-33	0.463	-2.16	382	825	1.15e-38	2.63e-36	2.49	2.49	711	286	3.34e-36	1.93e-33	0.495	-2.02	477	964	4.54e-26	7.79e-24	2.05	2.05	662	323	3.83e-09	1.21e-07	0.665	-1.5	348	523
GJA5	1550	1.47e-16	5.32e-14	0.298	-3.35	60.6	203	1e-08	5.33e-07	0.498	-2.01	101	203	4.44e-13	2.41e-11	0.0991	-10.1	10.8	109	1.63e-34	5.41e-32	0.0503	-19.9	17.7	351	0.279	0.618	1.38	1.38	26.8	19.4	4.32e-08	3.13e-06	0.396	-2.52	48.9	123	0.000259	0.00513	4.77	4.77	31.6	6.62	0.304	0.809	1.55	1.55	14.1	9.12
PTGS2	6150	1.95e-16	6.91e-14	0.465	-2.15	169	363	3.93e-64	4.08e-61	0.155	-6.45	95.2	614	6.32e-38	1.31e-35	0.42	-2.38	312	744	0.381	1	1.09	1.09	233	215	2.49e-10	1.07e-08	0.313	-3.2	39	124	6.01e-39	4.08e-36	0.194	-5.16	75.6	390	6.27e-13	4.57e-11	0.428	-2.34	102	239	3.96e-99	2.38e-96	15	15	977	65.1
TPT1	47100	2.48e-16	8.6e-14	1.29	1.29	2410	1880	4.42e-61	4.05e-58	1.59	1.59	3260	2040	1.28e-51	4.15e-49	0.619	-1.62	1610	2600	2.56e-10	1.71e-08	0.831	-1.2	2130	2560	1.68e-15	1.3e-13	1.25	1.25	2830	2260	8.4e-16	1.6e-13	1.27	1.27	2580	2040	8.58e-06	0.000242	1.14	1.14	2620	2310	1.35e-97	7.79e-95	0.509	-1.97	1460	2860
MMP15	2130	9.77e-16	3.31e-13	2.38	2.38	291	122	0.00381	0.0468	0.623	-1.6	60.8	97.5	0.594	0.968	0.936	-1.07	126	134	0.21	0.936	0.802	-1.25	58	72.3	0.219	0.537	1.23	1.23	79.9	65	0.602	1	1.08	1.08	102	94.4	6.39e-05	0.00147	2.09	2.09	91.1	43.7	1.29e-05	0.000229	1.95	1.95	126	64.9
CYP11A1	12800	1.25e-15	4.15e-13	0.594	-1.68	375	631	0.294	0.872	0.934	-1.07	455	487	2.79e-145	7.25e-142	3.13	3.13	2100	669	1.67e-32	5.01e-30	2.04	2.04	847	416	0.145	0.417	0.887	-1.13	276	312	0.173	0.941	0.914	-1.09	444	485	1.06e-16	1.04e-14	0.612	-1.63	462	754	1.25e-35	2.08e-33	2	2	966	482
LDHA	25900	1.5e-15	4.87e-13	0.691	-1.45	785	1140	2.53e-05	0.000673	1.2	1.2	1200	999	0.000284	0.00407	1.14	1.14	1610	1410	2.16e-08	1.12e-06	0.781	-1.28	917	1170	0.269	0.605	1.04	1.04	1320	1260	2.08e-14	3.29e-12	1.32	1.32	1790	1360	1.95e-96	1.69e-93	0.387	-2.59	668	1730	6.4e-44	1.37e-41	0.585	-1.71	1070	1820
PGK1.00	16900	3.05e-15	9.71e-13	0.639	-1.56	510	798	0.105	0.514	1.08	1.08	847	781	0.0119	0.0916	1.14	1.14	813	715	7.06e-05	0.00191	0.802	-1.25	587	732	0.554	0.862	0.972	-1.03	854	878	5.23e-36	2.91e-33	1.77	1.77	1330	749	2.73e-157	4.25e-154	0.155	-6.47	237	1540	1.4e-54	3.89e-52	0.439	-2.28	514	1170
TIMP3	2930	7.67e-15	2.39e-12	0.403	-2.48	103	255	3.31e-07	1.28e-05	1.88	1.88	188	100	0.00395	0.0383	0.582	-1.72	44.7	76.9	0.225	0.954	1.13	1.13	198	175	4.75e-05	0.000678	0.713	-1.4	247	347	0.427	1	0.906	-1.1	124	137	0.256	0.941	0.859	-1.16	103	120	0.0211	0.137	0.701	-1.43	71.7	102
RPL9	3050	8.08e-15	2.46e-12	4.99	4.99	140	28	1.63e-13	1.72e-11	2.14	2.14	296	138	2.91e-20	2.67e-18	7.23	7.23	179	24.7	0.834	1	1.05	1.05	36	34.3	6.22e-44	1.76e-41	0.0712	-14	29.7	417	0.236	1	1.12	1.12	236	211	0.882	1	0.987	-1.01	240	244	4.33e-31	5.93e-29	0.0705	-14.2	20.5	290
HSPG2	57900	8.19e-15	2.46e-12	0.84	-1.19	3630	4330	1.39e-128	3.61e-125	0.508	-1.97	1920	3780	1.46e-24	1.77e-22	1.27	1.27	4220	3330	1.2e-270	9.38e-267	0.323	-3.09	1290	3990	0.153	0.43	1.05	1.05	1610	1530	1.04e-55	2.31e-52	0.61	-1.64	1630	2670	0.952	1	1	1	2320	2310	0	0	3.19	3.19	4780	1500
GAPDH	64600	1.64e-14	4.83e-12	0.826	-1.21	2940	3560	1.08e-19	2.13e-17	1.27	1.27	3210	2520	1.16e-83	7.84e-81	1.69	1.69	3710	2200	0.399	1	1.02	1.02	2520	2460	1.07e-27	1.63e-25	0.78	-1.28	3410	4380	1.51e-75	5.9e-72	1.59	1.59	4050	2550	2.35e-245	1.22e-241	0.362	-2.77	1480	4100	1.92e-52	5e-50	0.68	-1.47	2630	3870
COL6A3	33300	2.76e-14	7.99e-12	0.781	-1.28	1680	2150	1.66e-05	0.000461	1.18	1.18	1420	1200	1.23e-33	2.25e-31	0.626	-1.6	1090	1730	0.00581	0.0851	1.11	1.11	1590	1440	4.16e-38	9.27e-36	1.51	1.51	2470	1640	3.95e-06	0.00021	0.869	-1.15	2010	2320	9.94e-08	3.79e-06	0.824	-1.21	1380	1670	7.82e-177	2.03e-173	0.328	-3.05	861	2630
TM4SF1	12500	4.76e-14	1.35e-11	1.66	1.66	590	355	2.78e-07	1.1e-05	1.37	1.37	636	465	3.21e-29	4.68e-27	0.459	-2.18	303	660	0.19	0.901	1.07	1.07	680	633	1.27e-81	7.9e-79	0.258	-3.88	251	974	0.455	1	1.04	1.04	796	766	4.77e-42	1.46e-39	0.544	-1.84	768	1410	0.0215	0.138	0.84	-1.19	318	379
RHOBTB3	12600	8.84e-14	2.46e-11	0.609	-1.64	364	597	6.76e-10	4.51e-08	0.678	-1.48	423	624	2.99e-91	2.59e-88	0.165	-6.05	148	895	3.81e-26	8.36e-24	1.66	1.66	1150	692	3.22e-11	1.54e-09	0.685	-1.46	519	757	6.38e-14	9.48e-12	0.698	-1.43	741	1060	2.05e-15	1.84e-13	1.54	1.54	865	563	5.77e-62	1.88e-59	0.278	-3.59	216	776
OTOF	909	2.09e-13	5.72e-11	0.215	-4.66	27.7	129	0.000188	0.00384	2.71	2.71	52.1	19.3	5.87e-09	2.08e-07	0.126	-7.93	8.9	70.6	0.0971	0.638	1.29	1.29	95.1	73.5	0.0331	0.147	0.654	-1.53	41.6	63.6	0.236	1	1.31	1.31	44.1	33.6	0.0177	0.183	0.624	-1.6	41.1	65.9	0.000566	0.00661	0.109	-9.14	2.69	24.6
FSCN1	7290	2.64e-13	7.1e-11	0.665	-1.5	535	804	3.79e-18	6.5e-16	2.07	2.07	438	212	1.01e-11	4.86e-10	0.441	-2.27	99.4	226	2.09e-13	1.83e-11	1.74	1.74	483	278	6.7e-05	0.000905	0.776	-1.29	438	564	0.111	0.758	1.13	1.13	356	315	5.28e-07	1.84e-05	1.46	1.46	435	298	8.86e-13	4.22e-11	0.481	-2.08	141	294
GJA1	29900	2.94e-13	7.78e-11	0.707	-1.41	755	1070	6.94e-05	0.00161	1.15	1.15	1700	1480	6.78e-63	3.21e-60	0.487	-2.05	805	1650	3.26e-12	2.58e-10	1.26	1.26	2110	1680	4.76e-62	2.18e-59	0.583	-1.71	1510	2590	4.54e-22	1.29e-19	0.724	-1.38	1550	2130	0.000766	0.0135	1.12	1.12	1950	1740	1.07e-46	2.37e-44	0.523	-1.91	750	1430
C7	6500	3.1e-13	8.07e-11	2.2	2.2	274	124	8.87e-19	1.65e-16	0.301	-3.32	70.9	235	4.7e-15	3e-13	0.264	-3.79	43.7	166	6.13e-21	9.85e-19	0.607	-1.65	568	936	2.04e-25	2.84e-23	0.397	-2.52	178	448	0.351	1	1.09	1.09	239	219	0.238	0.913	1.08	1.08	505	469	4.53e-48	1.05e-45	0.0951	-10.5	42	442
EFEMP1	6990	4.98e-13	1.27e-10	2.08	2.08	301	145	0.401	0.975	1.07	1.07	320	299	2.24e-06	5.24e-05	1.43	1.43	430	302	2.69e-08	1.38e-06	1.47	1.47	515	351	0.000236	0.00269	1.32	1.32	409	310	2.13e-10	2.33e-08	1.61	1.61	463	288	0.000422	0.00799	0.745	-1.34	251	337	1.25e-21	1.08e-19	0.515	-1.94	315	611
IL6ST	75000	1.32e-12	3.32e-10	1.27	1.27	2060	1630	9e-06	0.000271	0.897	-1.12	3150	3510	9.14e-10	3.55e-08	0.87	-1.15	3640	4180	1.6e-31	4.61e-29	1.26	1.26	5760	4570	1.8e-19	1.84e-17	0.806	-1.24	3150	3910	7.48e-101	3.89e-97	0.618	-1.62	3180	5140	1.03e-15	9.45e-14	1.19	1.19	4740	3990	2.07e-132	1.9e-129	0.565	-1.77	2880	5100
TNS3	3040	1.43e-12	3.55e-10	0.46	-2.17	122	264	0.00255	0.0344	0.704	-1.42	126	179	0.0675	0.329	1.2	1.2	229	192	3.61e-08	1.81e-06	0.438	-2.28	63.9	146	2.72e-07	6.98e-06	0.437	-2.29	55.3	127	0.0287	0.319	0.764	-1.31	116	152	0.00496	0.0666	0.723	-1.38	129	178	2.68e-14	1.42e-12	2.4	2.4	257	107
GPC1	29900	1.92e-12	4.68e-10	0.82	-1.22	2290	2790	1.94e-31	8.18e-29	1.54	1.54	1840	1200	0.952	0.998	0.997	-1	829	832	0.000432	0.00941	1.14	1.14	1490	1310	2.47e-11	1.21e-09	1.27	1.27	1730	1350	0.79	1	0.99	-1.01	1360	1380	1.88e-14	1.57e-12	0.757	-1.32	1320	1750	0.462	0.938	1.03	1.03	1080	1050
IGFBP3	1100	2.16e-12	5.19e-10	0.306	-3.27	46	150	0.0278	0.217	1.5	1.5	73.5	49	2.71e-08	8.77e-07	0.167	-5.98	11.3	67.5	1.04e-06	4.21e-05	0.416	-2.4	43.9	106	5.08e-08	1.52e-06	2.48	2.48	125	50.7	0.401	1	1.2	1.2	46.4	38.6	0.321	1	1.26	1.26	40.8	32.3	3.37e-08	9.35e-07	0.13	-7.68	8.29	63.7
C11ORF96	8080	4.07e-12	9.61e-10	1.67	1.67	490	293	0.00193	0.0273	0.726	-1.38	161	222	4.24e-71	2.36e-68	0.245	-4.08	201	818	0.00375	0.0593	0.793	-1.26	280	353	8.76e-06	0.000154	1.47	1.47	327	222	0.461	1	1.07	1.07	227	211	2.97e-10	1.62e-08	1.77	1.77	339	192	1.1e-55	3.16e-53	0.364	-2.75	330	907
GDF6	712	5.39e-12	1.26e-09	0.268	-3.73	34.8	130	0.00611	0.0674	0.513	-1.95	25.6	49.9	2.66e-10	1.11e-08	0.0175	-57.1	2.48	142	9.29e-09	5.21e-07	0.208	-4.81	16.2	77.7	0.0128	0.0716	0.398	-2.51	10.2	25.7	0.00225	0.0472	0.459	-2.18	22.4	48.9	0.0147	0.159	2.69	2.69	22.4	8.32	0.37	0.872	0.481	-2.08	2.23	4.63
TMSB10	56000	8.01e-12	1.84e-09	0.855	-1.17	3540	4140	2.23e-134	1.13e-130	1.94	1.94	4080	2100	0.203	0.651	0.956	-1.05	1600	1670	0.591	1	0.985	-1.02	2470	2510	5.02e-250	9.79e-247	2.64	2.64	4430	1680	0.00238	0.0494	0.923	-1.08	2790	3020	1.74e-74	1.23e-71	0.579	-1.73	1760	3050	2.42e-51	5.89e-49	0.635	-1.57	1810	2850
GSTM3	12700	8.72e-12	1.97e-09	1.56	1.56	598	382	0.00336	0.0423	1.21	1.21	540	448	2e-76	1.2e-73	0.167	-5.98	125	748	5.16e-71	3.66e-68	3.05	3.05	1040	339	4.17e-54	1.63e-51	2.71	2.71	897	331	8.39e-27	2.97e-24	1.88	1.88	829	441	0.295	0.981	0.951	-1.05	855	899	2.07e-147	2.69e-144	0.118	-8.46	165	1390
PKM	20800	9.64e-12	2.15e-09	0.738	-1.35	878	1190	0.00058	0.0101	1.18	1.18	986	839	6.12e-15	3.85e-13	1.47	1.47	1010	688	3.3e-06	0.000118	1.27	1.27	869	685	0.148	0.421	1.06	1.06	1120	1050	1.09e-08	8.96e-07	1.28	1.28	1260	986	6.37e-150	9.03e-147	0.218	-4.59	358	1640	1.73e-16	1.12e-14	0.698	-1.43	891	1280
ALDOA	31300	1.14e-11	2.5e-09	0.808	-1.24	1820	2260	2.57e-07	1.02e-05	1.21	1.21	1590	1310	1.03e-14	6.34e-13	1.33	1.33	1680	1260	0.0135	0.166	0.908	-1.1	1240	1370	2.65e-11	1.28e-09	1.29	1.29	1540	1190	1.33e-13	1.92e-11	1.31	1.31	1780	1360	4.34e-93	3.56e-90	0.395	-2.53	678	1720	7.42e-09	2.27e-07	0.812	-1.23	1390	1710
COTL1	4560	1.33e-11	2.88e-09	0.612	-1.63	306	501	0.192	0.718	1.13	1.13	237	210	9.14e-17	6.79e-15	0.221	-4.53	37	168	0.00026	0.00603	0.665	-1.5	133	200	3.03e-07	7.69e-06	1.67	1.67	265	159	4.98e-06	0.000257	0.646	-1.55	180	278	0.728	1	1.04	1.04	150	144	2.61e-15	1.49e-13	0.442	-2.26	135	306
CYB5R3	8320	1.39e-11	2.96e-09	0.68	-1.47	515	758	0.00669	0.0725	1.21	1.21	438	361	1.27e-12	6.76e-11	1.74	1.74	453	261	0.00243	0.0419	0.798	-1.25	323	405	0.000678	0.00657	1.3	1.3	376	288	0.00264	0.0537	1.25	1.25	402	321	3.55e-15	3.11e-13	0.543	-1.84	256	472	2.27e-06	4.62e-05	1.44	1.44	417	291
MRC2	1990	1.65e-11	3.48e-09	0.476	-2.1	121	255	0.312	0.893	1.14	1.14	120	105	1.63e-05	0.000325	0.4	-2.5	31	77.5	0.721	1	1.05	1.05	92.4	87.6	4.64e-05	0.000665	1.79	1.79	137	76.6	0.0234	0.278	0.743	-1.35	102	137	0.706	1	1.08	1.08	50.9	47.2	0.00636	0.0519	0.625	-1.6	54.9	87.8
PNCK	3040	1.71e-11	3.55e-09	0.5	-2	141	282	7.92e-09	4.28e-07	1.9	1.9	234	123	1.84e-11	8.52e-10	0.352	-2.84	55.9	159	0.0565	0.453	0.786	-1.27	112	143	0.000222	0.00257	1.53	1.53	189	123	1.27e-14	2.04e-12	2.47	2.47	252	102	2.84e-28	5.27e-26	0.119	-8.39	30.1	253	1.39e-25	1.45e-23	0.136	-7.34	31.3	230
ACE2	2180	2.58e-11	5.29e-09	0.38	-2.63	65.7	173	1.01e-07	4.34e-06	0.46	-2.18	68.5	149	1.66e-29	2.47e-27	0.0548	-18.3	15.9	291	2.64e-15	2.8e-13	2.56	2.56	253	98.8	6.32e-09	2.16e-07	3.29	3.29	102	31	4.55e-09	3.92e-07	0.414	-2.42	62.5	151	5.35e-11	3.27e-09	2.58	2.58	171	66.3	5.97e-07	1.37e-05	0.269	-3.71	18.4	68.3
ZC3H3	2620	2.99e-11	6.07e-09	0.495	-2.02	134	270	0.000721	0.0121	0.629	-1.59	86.5	138	0.000829	0.0104	0.548	-1.82	48	87.4	3.08e-05	0.000921	0.667	-1.5	176	264	3.79e-08	1.16e-06	1.92	1.92	208	108	4.67e-22	1.3e-19	4.22	4.22	235	55.7	2.35e-09	1.14e-07	2.67	2.67	136	50.8	0.273	0.763	1.2	1.2	81.1	67.7
FLNB	32400	3.18e-11	6.36e-09	0.803	-1.25	1640	2050	5.22e-10	3.54e-08	0.797	-1.25	1350	1690	2.94e-05	0.000552	1.16	1.16	1810	1570	7.45e-30	1.94e-27	0.672	-1.49	1370	2030	0.894	0.976	1.01	1.01	1340	1330	0.0244	0.286	0.924	-1.08	1570	1700	0.00105	0.0179	1.12	1.12	1820	1630	0.000106	0.0015	1.15	1.15	1670	1450
SLC6A8	11400	3.64e-11	7.19e-09	0.693	-1.44	552	797	9.88e-29	3.59e-26	1.99	1.99	780	391	0.104	0.438	0.897	-1.12	422	471	3.32e-13	2.88e-11	0.623	-1.61	383	615	0.161	0.443	1.09	1.09	584	537	6.16e-28	2.29e-25	1.83	1.83	937	513	3.26e-59	1.64e-56	0.27	-3.7	196	724	9.72e-43	1.97e-40	0.378	-2.64	274	725
HMGCS1	20500	4.22e-11	8.24e-09	1.42	1.42	843	592	2.75e-13	2.86e-11	0.693	-1.44	671	969	0.00146	0.0168	0.864	-1.16	878	1020	7.5e-90	7.32e-87	2.4	2.4	1790	747	0.016	0.085	0.906	-1.1	1120	1240	3.04e-07	1.94e-05	1.25	1.25	1180	944	9.66e-255	7.53e-251	0.171	-5.85	438	2570	1.86e-108	1.38e-105	0.275	-3.64	376	1370
PEMT	3160	4.34e-11	8.36e-09	0.635	-1.57	344	542	0.00036	0.00676	1.67	1.67	129	77.2	1.87e-05	0.000368	0.468	-2.14	46.6	99.6	2.45e-06	9.02e-05	1.67	1.67	226	135	8.5e-19	8.24e-17	3.93	3.93	206	52.4	5.64e-18	1.28e-15	2.81	2.81	267	94.9	0.267	0.953	1.17	1.17	107	91	2e-15	1.16e-13	0.319	-3.14	63.7	200
HLA-C	6340	4.44e-11	8.45e-09	0.606	-1.65	277	458	0.0293	0.224	1.18	1.18	375	318	2.16e-44	5.61e-42	4.49	4.49	476	106	3.92e-24	7.64e-22	0.273	-3.66	77.7	284	0.266	0.603	1.11	1.11	221	198	0.00209	0.0446	0.806	-1.24	368	457	0.34	1	0.928	-1.08	311	335	3.79e-82	1.85e-79	7.73	7.73	771	99.8
TSC22D1	13000	7.83e-11	1.47e-08	1.47	1.47	715	488	0.00081	0.0133	0.817	-1.22	499	611	1.41e-54	5.37e-52	0.434	-2.3	499	1150	1.72e-19	2.44e-17	0.616	-1.62	560	910	0.983	0.995	1	1	417	416	2.64e-06	0.000145	0.77	-1.3	569	740	2.41e-23	3.51e-21	1.84	1.84	760	414	2.17e-20	1.8e-18	0.604	-1.66	541	896
LEFTY2	1020	8.62e-11	1.6e-08	0.419	-2.39	78.8	188	0.0169	0.151	0.317	-3.16	5.68	17.9	3.16e-08	1.01e-06	0.289	-3.45	25.7	88.7	0.0703	0.525	1.51	1.51	48.9	32.4	7.25e-06	0.000131	0.218	-4.59	10.6	48.5	0.168	0.93	1.53	1.53	26.6	17.4	0.551	1	0.895	-1.12	55.1	61.5	0.525	0.969	0.795	-1.26	13.8	17.4
EEF1A1	140000	9.38e-11	1.72e-08	1.14	1.14	5350	4700	3.07e-40	1.77e-37	1.25	1.25	7760	6190	8.55e-10	3.35e-08	0.897	-1.11	6060	6760	0.367	1	1.02	1.02	6690	6590	3.06e-248	5.3e-245	0.606	-1.65	7300	12000	6.62e-10	6.62e-08	1.11	1.11	6970	6260	0.653	1	1.01	1.01	7330	7280	2.19e-159	4.26e-156	0.631	-1.58	5590	8860
F3	2330	1.04e-10	1.88e-08	0.431	-2.32	84.4	196	0.448	1	1.1	1.1	143	131	1.02e-33	1.9e-31	0.0883	-11.3	27.1	307	0.107	0.678	0.847	-1.18	173	205	0.968	0.992	1	1	136	135	0.265	1	0.862	-1.16	104	121	1.4e-12	9.86e-11	2.96	2.96	169	57.1	9.19e-06	0.000168	0.415	-2.41	36	86.8
PLEC	14300	1.22e-10	2.19e-08	1.3	1.3	1360	1040	0.000134	0.00285	0.8	-1.25	526	658	4.62e-16	3.29e-14	1.75	1.75	582	333	3.39e-05	0.00101	1.25	1.25	771	616	1.75e-19	1.8e-17	0.616	-1.62	561	911	0.949	1	1	1	598	596	0.12	0.668	1.09	1.09	731	672	3.37e-61	1.07e-58	3.25	3.25	834	257
CBLN1	627	2.73e-10	4.84e-08	0.351	-2.85	49.1	140	2.32e-07	9.34e-06	0.149	-6.73	8.45	56.9	0.00384	0.0373	0.0139	-71.9	0.463	33.3	1.04e-14	1.02e-12	0.138	-7.23	17.4	126	0.0228	0.111	0.218	-4.59	2.72	12.5	0.00354	0.0669	0.166	-6.02	3.08	18.5	0.709	1	0.692	-1.45	1.73	2.5	0.0399	0.222	0.133	-7.52	1.18	8.84
S100A16	6670	3.61e-10	6.32e-08	0.588	-1.7	222	377	1.8e-12	1.7e-10	1.77	1.77	421	237	2.68e-12	1.37e-10	1.99	1.99	308	155	0.0828	0.586	1.16	1.16	289	249	0.635	0.899	0.966	-1.03	381	394	0.0249	0.29	0.845	-1.18	327	387	1.03e-13	8.24e-12	0.58	-1.73	294	507	0.0232	0.148	0.847	-1.18	343	405
SAMHD1	8050	4.14e-10	7.18e-08	1.66	1.66	403	243	0.000376	0.007	0.77	-1.3	326	424	0.0679	0.33	0.875	-1.14	348	398	1.87e-05	0.000592	0.741	-1.35	356	480	8.37e-12	4.31e-10	1.74	1.74	420	242	2.73e-05	0.00114	1.35	1.35	454	336	6.39e-25	1.04e-22	2.11	2.11	592	280	0.186	0.624	1.08	1.08	580	536
LPCAT1	4580	8.38e-10	1.44e-07	1.67	1.67	386	232	0.709	1	0.964	-1.04	203	211	1.33e-19	1.17e-17	0.378	-2.65	119	316	8.2e-08	3.97e-06	1.71	1.71	270	158	4.93e-06	9.25e-05	0.661	-1.51	202	306	2.15e-08	1.63e-06	1.83	1.83	244	134	0.00983	0.117	1.26	1.26	280	222	1.57e-11	6.57e-10	0.458	-2.19	108	237
PXDN	6980	1.09e-09	1.84e-07	1.51	1.51	545	360	0.000505	0.00895	1.37	1.37	285	208	9.25e-58	3.9e-55	0.121	-8.3	64.3	534	0.11	0.69	1.16	1.16	242	208	0.000137	0.00169	0.749	-1.33	305	407	2.39e-20	5.91e-18	2	2	536	269	7.26e-20	8.46e-18	1.92	1.92	572	298	3.81e-60	1.17e-57	0.141	-7.08	79.9	565
PRB1	525	1.72e-09	2.89e-07	0.123	-8.15	9.25	75.4	0.000101	0.00225	8.5	8.5	31.3	3.69	3.18e-05	0.000591	0.0532	-18.8	2.12	39.8	0.00765	0.106	3.05	3.05	23.2	7.6	0.0199	0.101	1.7	1.7	51.6	30.3	2.84e-05	0.00117	0.241	-4.14	10.8	44.6	1.27e-13	1.01e-11	0.106	-9.4	12.1	114	0.0608	0.3	0.0048	-208	0.124	25.8
ITM2A	718	2.01e-09	3.33e-07	12.9	12.9	76.5	5.93	3.04e-11	2.43e-09	0.142	-7.03	13.3	93.2	0.862	0.992	1.13	1.13	4.47	3.96	3.33e-08	1.68e-06	5.81	5.81	67.1	11.6	0.117	0.359	0.587	-1.7	13.7	23.4	0.000495	0.0135	0.309	-3.24	11.5	37.3	0.000199	0.00406	0.0249	-40.2	1.04	41.8	0.516	0.963	0.807	-1.24	16.6	20.5
RPL9P9	6610	2.07e-09	3.4e-07	0.532	-1.88	138	259	0.0368	0.261	1.19	1.19	328	277	3.57e-10	1.47e-08	0.591	-1.69	226	382	0.0272	0.276	1.16	1.16	482	416	0.0168	0.0884	1.17	1.17	529	454	0.289	1	1.1	1.1	257	234	0.329	1	0.92	-1.09	260	283	0.136	0.518	1.12	1.12	346	308
FASN	14300	2.47e-09	4.01e-07	1.25	1.25	1630	1310	1.74e-11	1.46e-09	0.656	-1.52	423	644	0.435	0.908	1.04	1.04	879	846	1.84e-06	7.04e-05	1.29	1.29	798	618	0.93	0.984	1	1	641	637	1.11e-08	9.1e-07	1.45	1.45	572	393	2.16e-57	1.02e-54	0.36	-2.78	333	924	0.000176	0.00237	0.784	-1.28	422	539
TMSB4X	10400	3.2e-09	5.15e-07	0.693	-1.44	441	636	0.0929	0.479	1.1	1.1	666	606	0.0809	0.371	0.861	-1.16	251	292	0.365	1	0.94	-1.06	414	440	0.000435	0.00457	1.2	1.2	836	698	0.00686	0.113	0.856	-1.17	562	657	0.1	0.604	1.12	1.12	468	419	4.88e-07	1.13e-05	0.687	-1.46	303	441
HERC2P2	8000	4.58e-09	7.3e-07	0.595	-1.68	203	341	0.659	1	0.969	-1.03	380	392	5.8e-131	1e-127	0.175	-5.73	229	1310	9.23e-15	9.11e-13	0.563	-1.78	285	506	0.619	0.894	1.04	1.04	399	385	0.784	1	1.02	1.02	501	493	0.00734	0.0916	0.836	-1.2	410	491	0.0731	0.341	0.859	-1.16	258	300
HMGCR	11800	5.32e-09	8.39e-07	1.52	1.52	495	326	6.36e-08	2.93e-06	0.702	-1.42	399	568	6.22e-14	3.59e-12	0.642	-1.56	469	731	5.38e-17	6.62e-15	1.54	1.54	965	628	0.277	0.617	0.943	-1.06	658	698	6.82e-08	4.88e-06	1.38	1.38	673	489	4.82e-61	2.69e-58	0.378	-2.65	396	1050	2.35e-93	1.26e-90	0.216	-4.63	218	1010
CSRP1	1650	6.05e-09	9.44e-07	0.418	-2.39	62.9	151	0.000416	0.00758	1.75	1.75	110	63.1	0.00451	0.0426	0.561	-1.78	37.8	67.3	0.161	0.832	1.23	1.23	102	83	0.268	0.604	0.855	-1.17	93	109	0.125	0.81	0.791	-1.26	76.3	96.6	0.00483	0.0649	1.52	1.52	115	76	0.0165	0.112	0.63	-1.59	43.9	69.7
PRND	768	6.85e-09	1.06e-06	0.176	-5.67	13.1	74.4	0.0528	0.332	2.11	2.11	21	9.97	8.9e-12	4.33e-10	0.0229	-43.6	3.34	146	4.84e-15	4.9e-13	0.107	-9.33	13.6	127	5.09e-07	1.23e-05	0.28	-3.57	20	71.2	0.851	1	0.935	-1.07	15.3	16.4	3.57e-13	2.68e-11	4.42	4.42	130	29.4	0.000502	0.00596	0.11	-9.11	2.75	25.1
CTGF	1290	7.67e-09	1.17e-06	0.45	-2.22	76	169	2.37e-20	4.87e-18	0.105	-9.53	18.6	177	1.39e-10	6.06e-09	0.0376	-26.6	3.97	106	2.72e-10	1.81e-08	0.226	-4.42	22.1	97.8	9.41e-21	9.99e-19	0.105	-9.54	19	181	0.000372	0.0106	0.468	-2.14	32.3	69	8.92e-07	2.98e-05	3.6	3.6	67.8	18.9	0.617	0.998	1.24	1.24	12.5	10.1
FLNA	55100	7.87e-09	1.19e-06	0.885	-1.13	4230	4780	0.0284	0.22	0.939	-1.06	2350	2510	6.52e-102	6.78e-99	0.472	-2.12	1200	2550	0.0916	0.62	1.04	1.04	3080	2950	6.5e-37	1.41e-34	1.44	1.44	2980	2070	1e-21	2.64e-19	0.762	-1.31	2180	2870	4.46e-36	1.2e-33	1.4	1.4	3320	2370	2.01e-51	4.98e-49	0.624	-1.6	1670	2670
MCAM	3990	8.02e-09	1.2e-06	0.591	-1.69	191	324	1.17e-07	4.93e-06	1.8	1.8	226	125	1.7e-14	1.02e-12	0.294	-3.4	50.8	173	4.16e-11	2.97e-09	1.84	1.84	334	182	9.06e-06	0.000158	1.52	1.52	285	188	0.181	0.957	0.888	-1.13	241	271	7.53e-10	3.92e-08	1.85	1.85	286	155	2.1e-18	1.5e-16	0.235	-4.26	45	192
CAMK2N1	498	8.63e-09	1.28e-06	4.76	4.76	78.4	16.4	0.00644	0.0702	0.397	-2.52	12.1	30.6	0.000367	0.0051	0.0993	-10.1	2.61	26.3	0.971	1	0.985	-1.01	11.7	11.8	0.0195	0.0992	0.4	-2.5	9.12	22.8	0.273	1	1.48	1.48	19.3	13.1	0.00895	0.108	2.89	2.89	23.6	8.17	0.627	0.999	0.885	-1.13	30.1	34
PRKCDBP	389	8.96e-09	1.32e-06	0.215	-4.66	17	79	0.411	0.983	0.758	-1.32	15.5	20.4	0.16	0.571	0.386	-2.59	3.01	7.81	0.519	1	1.27	1.27	16.9	13.4	0.0311	0.14	0.136	-7.35	1.33	9.75	6.22e-05	0.00229	4.22	4.22	40.4	9.58	0.0353	0.307	0.174	-5.74	1.7	9.78	0.126	0.496	1.74	1.74	20.9	12
GREB1	24100	9.41e-09	1.37e-06	1.25	1.25	1530	1230	1.97e-112	3.84e-109	0.39	-2.56	800	2050	3.46e-17	2.65e-15	0.711	-1.41	1040	1470	2.17e-57	1.3e-54	0.55	-1.82	1110	2010	0.114	0.353	0.934	-1.07	1020	1100	0.0186	0.238	0.889	-1.13	749	843	4.91e-43	1.53e-40	1.92	1.92	1300	677	8.04e-19	5.95e-17	0.707	-1.41	1110	1570
MIF	11000	1.1e-08	1.59e-06	0.763	-1.31	786	1030	2.41e-11	1.95e-09	1.55	1.55	598	386	1.77e-11	8.2e-10	1.59	1.59	549	346	0.914	1	1.01	1.01	433	430	1.53e-09	5.83e-08	1.49	1.49	576	387	0.208	1	1.08	1.08	518	478	6.39e-59	3.11e-56	0.253	-3.95	174	688	5.87e-06	0.000111	0.745	-1.34	413	554
AREG	10300	1.76e-08	2.52e-06	1.43	1.43	598	418	5.02e-05	0.00122	0.723	-1.38	268	371	1.1e-15	7.51e-14	0.569	-1.76	318	559	4.65e-22	8.15e-20	1.99	1.99	588	295	1.2e-09	4.62e-08	1.96	1.96	242	123	6.55e-40	5.38e-37	0.391	-2.56	277	707	0.0644	0.462	1.15	1.15	374	325	2.19e-33	3.26e-31	0.519	-1.93	512	986
SCARB1	54200	2.32e-08	3.29e-06	0.873	-1.15	3180	3640	0.359	0.937	1.03	1.03	2180	2120	2.46e-103	2.74e-100	1.72	1.72	4340	2520	3.26e-112	5.64e-109	1.94	1.94	3420	1770	9.1e-41	2.37e-38	0.583	-1.71	974	1670	2.19e-07	1.43e-05	0.855	-1.17	2040	2380	4.96e-231	1.94e-227	0.385	-2.6	1610	4180	1.72e-36	2.92e-34	1.44	1.44	2940	2050
G0S2	7750	2.48e-08	3.48e-06	1.36	1.36	782	575	5.12e-22	1.25e-19	0.477	-2.09	252	527	8.8e-10	3.44e-08	2.08	2.08	217	104	1.79e-08	9.47e-07	0.595	-1.68	188	316	4.8e-09	1.67e-07	0.694	-1.44	437	629	0.144	0.869	0.888	-1.13	283	319	1.68e-25	2.82e-23	0.464	-2.15	271	584	1.21e-23	1.16e-21	2.66	2.66	383	144
MT-ND5	65200	2.58e-08	3.6e-06	1.16	1.16	2950	2540	0.0326	0.242	0.949	-1.05	3260	3430	0.0452	0.251	1.05	1.05	3590	3420	1.03e-17	1.33e-15	0.791	-1.26	2400	3030	1.09e-225	1.7e-222	2.43	2.43	4510	1860	1.14e-45	1.49e-42	1.41	1.41	4080	2890	3.78e-73	2.56e-70	1.85	1.85	2460	1330	0.628	0.999	0.991	-1.01	5620	5670
TBX3	1730	2.89e-08	3.98e-06	2.37	2.37	139	58.5	6.9e-05	0.00161	0.46	-2.17	38.4	83.4	7.02e-24	8.24e-22	0.221	-4.52	54.5	246	0.145	0.791	1.35	1.35	56.5	42	0.0301	0.137	0.661	-1.51	45.8	69.2	0.18	0.957	0.779	-1.28	51.2	65.7	0.0775	0.516	1.41	1.41	64.5	45.9	2.57e-20	2.11e-18	0.219	-4.57	45.1	206
HTRA1	7150	3.28e-08	4.49e-06	0.716	-1.4	470	657	0.0739	0.417	1.14	1.14	396	348	7.92e-29	1.11e-26	0.198	-5.05	56.8	287	0.105	0.667	0.898	-1.11	427	476	5.27e-55	2.11e-52	3.5	3.5	700	200	2.92e-45	3.5e-42	0.343	-2.92	234	682	9.96e-08	3.79e-06	1.91	1.91	196	102	5.06e-13	2.45e-11	0.451	-2.22	120	265
INSIG1	4410	3.34e-08	4.53e-06	1.77	1.77	261	148	0.00836	0.0877	1.32	1.32	205	155	0.0369	0.217	0.821	-1.22	205	249	6.15e-15	6.19e-13	2.09	2.09	346	166	1.47e-10	6.66e-09	1.84	1.84	312	169	4.51e-15	7.9e-13	2.17	2.17	325	150	2.46e-35	6.28e-33	0.192	-5.2	67.6	351	9.19e-17	6.05e-15	0.422	-2.37	132	313
TIMP2	6050	3.94e-08	5.3e-06	1.53	1.53	425	279	2.32e-24	6.46e-22	2.34	2.34	479	204	0.0414	0.236	1.23	1.23	217	177	1.92e-15	2.07e-13	2.13	2.13	346	163	5.16e-42	1.39e-39	3.83	3.83	495	129	3.01e-10	3.19e-08	1.78	1.78	332	186	9.67e-49	3.43e-46	5.11	5.11	495	96.8	0.0376	0.213	1.17	1.17	388	333
SMARCA1	35900	4.92e-08	6.56e-06	1.27	1.27	1220	961	4.32e-38	2.25e-35	0.624	-1.6	1210	1950	0.000197	0.00296	1.12	1.12	2170	1930	6.52e-72	5.09e-69	0.536	-1.87	1270	2370	6.45e-80	3.87e-77	2.07	2.07	2090	1010	5.7e-10	5.78e-08	1.22	1.22	2110	1720	1.44e-100	1.33e-97	1.94	1.94	3020	1550	3.57e-20	2.9e-18	0.761	-1.31	2000	2630
SRRM2	20600	5.69e-08	7.52e-06	1.26	1.26	1250	993	0.000493	0.00877	1.16	1.16	1180	1020	3.74e-49	1.14e-46	0.553	-1.81	963	1740	9.04e-08	4.3e-06	0.793	-1.26	949	1200	3.62e-44	1.05e-41	0.549	-1.82	840	1530	4.9e-08	3.54e-06	1.29	1.29	1080	836	0.0327	0.289	0.911	-1.1	1000	1100	0.874	1	0.992	-1.01	738	744
ADGRG1	6170	6.71e-08	8.8e-06	0.693	-1.44	368	530	7.59e-08	3.4e-06	1.52	1.52	421	278	2.76e-05	0.00052	0.583	-1.72	95.6	164	0.756	1	1.02	1.02	447	438	6.74e-06	0.000123	0.692	-1.44	253	366	7.92e-06	0.00039	0.695	-1.44	255	367	0.000608	0.0109	0.766	-1.31	292	381	4.8e-16	3.01e-14	0.352	-2.84	81.6	232
MACF1	7740	7.99e-08	1.03e-05	0.676	-1.48	315	465	1.06e-10	7.84e-09	0.625	-1.6	307	491	1.88e-20	1.74e-18	0.506	-1.98	278	550	5.64e-18	7.33e-16	0.576	-1.74	386	670	0.0377	0.162	0.86	-1.16	353	410	0.0628	0.536	0.872	-1.15	348	399	6.38e-05	0.00147	1.33	1.33	467	353	0.000891	0.00976	0.772	-1.29	293	380
CD99	43300	8.03e-08	1.03e-05	1.17	1.17	2520	2150	2.58e-17	4.28e-15	1.28	1.28	2660	2080	8.33e-48	2.5e-45	1.65	1.65	2230	1350	0.976	1	1	1	2150	2150	8.52e-217	1.21e-213	3.57	3.57	2800	786	2.04e-30	9.09e-28	1.41	1.41	2640	1870	1.31e-05	0.000354	0.858	-1.16	1510	1760	2.54e-47	5.83e-45	1.57	1.57	2650	1690
MTATP6P1	16000	1.12e-07	1.43e-05	1.29	1.29	994	770	0.00556	0.0623	1.14	1.14	955	837	8.22e-12	4.02e-10	1.41	1.41	967	687	9.34e-13	7.83e-11	0.65	-1.54	453	697	4.22e-72	2.44e-69	2.98	2.98	1080	362	1.31e-14	2.09e-12	1.43	1.43	1130	790	6.93e-16	6.48e-14	1.74	1.74	579	332	0.214	0.672	1.06	1.06	1070	1010
DUSP1	5500	1.13e-07	1.43e-05	1.51	1.51	421	279	5.19e-08	2.43e-06	0.571	-1.75	148	260	8.04e-07	2.02e-05	0.622	-1.61	175	281	1.53e-28	3.61e-26	0.415	-2.41	225	541	0.916	0.981	1.01	1.01	215	212	0.0149	0.204	0.791	-1.26	194	245	1.69e-10	9.68e-09	2.04	2.04	244	119	0.000602	0.00696	0.762	-1.31	280	368
ATP2A3	788	1.2e-07	1.51e-05	0.413	-2.42	50.6	123	0.157	0.648	1.42	1.42	38.8	27.2	0.0051	0.0468	0.28	-3.57	6.19	22.1	0.0108	0.139	1.71	1.71	61.6	36.1	0.587	0.878	1.21	1.21	17.8	14.7	0.0203	0.254	0.584	-1.71	29.4	50.4	0.358	1	0.716	-1.4	13	18.1	0.0311	0.184	0.412	-2.43	8.32	20.2
TUBB	13800	1.23e-07	1.53e-05	0.734	-1.36	507	691	9.89e-06	0.000292	1.29	1.29	687	533	1.7e-10	7.41e-09	1.46	1.46	705	484	3.9e-05	0.00113	1.28	1.28	630	492	5.41e-09	1.87e-07	0.763	-1.31	819	1070	2.62e-06	0.000144	1.29	1.29	782	607	0.0129	0.144	0.88	-1.14	710	806	0.0071	0.0568	0.856	-1.17	558	652
LAMB1	5210	1.34e-07	1.66e-05	0.622	-1.61	201	323	0.684	1	0.967	-1.03	292	302	0.487	0.938	0.94	-1.06	248	264	6.73e-09	3.82e-07	0.614	-1.63	228	371	2.91e-06	5.76e-05	1.66	1.66	224	135	0.666	1	1.04	1.04	284	273	0.000149	0.00316	1.37	1.37	338	246	0.338	0.844	0.919	-1.09	249	271
TOX2	3760	1.37e-07	1.68e-05	1.54	1.54	379	246	3.4e-07	1.31e-05	1.66	1.66	267	160	0.493	0.94	0.919	-1.09	125	136	0.269	1	0.884	-1.13	152	172	8.43e-08	2.39e-06	1.72	1.72	267	156	0.522	1	1.07	1.07	180	168	0.000558	0.0101	0.674	-1.48	129	191	0.249	0.73	0.878	-1.14	149	169
RPS2P5	1620	1.9e-07	2.32e-05	0.488	-2.05	78.4	161	0.000138	0.00293	0.0093	-108	0.67	72.1	0.000896	0.0112	0.00308	-324	0.331	107	2.79e-07	1.23e-05	0.362	-2.76	34.9	96.3	0.0019	0.0153	0.682	-1.47	111	162	0.161	0.912	1.34	1.34	52.4	39	0.343	1	1.22	1.22	50.8	41.7	0.106	0.44	1.27	1.27	106	83.7
SERPINA5	1160	2.07e-07	2.5e-05	0.315	-3.18	26.5	84.3	3.33e-07	1.29e-05	2.65	2.65	100	37.9	3.34e-06	7.54e-05	0.196	-5.1	9.73	49.7	0.14	0.78	0.699	-1.43	29	41.4	1.86e-14	1.33e-12	0.201	-4.98	27.3	136	0.865	1	0.972	-1.03	69.4	71.4	0.0364	0.315	0.739	-1.35	83.5	113	0.0129	0.0921	0.309	-3.24	5.88	19
ITPR1	8160	2.1e-07	2.52e-05	0.626	-1.6	199	319	2.73e-29	1.04e-26	0.383	-2.61	189	495	8.08e-05	0.00135	1.28	1.28	571	445	0.0166	0.192	0.85	-1.18	404	475	0.195	0.501	1.11	1.11	341	308	0.108	0.744	0.902	-1.11	466	516	1.86e-05	0.000485	1.29	1.29	632	489	0.018	0.121	0.861	-1.16	463	538
SERINC3	7880	2.37e-07	2.82e-05	1.48	1.48	433	293	3.03e-09	1.79e-07	0.629	-1.59	266	423	5.89e-23	6.42e-21	0.551	-1.82	425	771	0.866	1	0.988	-1.01	389	393	2.44e-05	0.000377	1.4	1.4	376	268	0.478	1	1.05	1.05	417	397	6.67e-13	4.84e-11	1.68	1.68	514	306	1.69e-05	0.000291	1.37	1.37	452	331
MYOF	2200	2.46e-07	2.91e-05	2.2	2.2	137	62	3.02e-15	4.03e-13	0.254	-3.94	41.5	164	4.11e-08	1.29e-06	0.401	-2.5	50.4	126	0.0741	0.544	1.38	1.38	72.2	52.2	0.296	0.638	0.864	-1.16	94.4	109	8.3e-09	6.89e-07	2.5	2.5	139	55.5	1.91e-13	1.47e-11	2.4	2.4	241	100	8.06e-16	4.9e-14	2.97	2.97	217	73.1
CAPN2	6650	2.59e-07	3.03e-05	1.56	1.56	344	220	0.0103	0.103	1.21	1.21	404	334	4.21e-07	1.11e-05	1.57	1.57	325	208	0.000423	0.00922	1.34	1.34	338	252	0.0977	0.318	0.882	-1.13	325	368	0.00198	0.0426	0.798	-1.25	338	423	0.81	1	1.02	1.02	412	405	4.65e-08	1.27e-06	1.58	1.58	369	234
COL23A1	290	2.9e-07	3.37e-05	0.246	-4.07	16.7	67.8	0.0603	0.365	0.32	-3.13	3.58	11.2	0.00592	0.0528	0.0219	-45.7	0.53	24.2	0.229	0.957	0.412	-2.43	2.59	6.29	0.545	0.856	1.33	1.33	10.4	7.85	0.115	0.773	0.584	-1.71	13.6	23.3	0.0401	0.336	3.48	3.48	12.2	3.5	0.0681	0.325	0.313	-3.19	3.25	10.4
PCSK6	10500	3.27e-07	3.78e-05	0.745	-1.34	523	703	1.55e-19	3.03e-17	0.523	-1.91	297	568	3.91e-52	1.36e-49	0.202	-4.94	109	538	0.0279	0.281	0.874	-1.14	503	575	0.000849	0.00786	0.799	-1.25	397	497	0.00694	0.114	0.875	-1.14	766	875	1.19e-55	5.48e-53	0.433	-2.31	505	1170	9.98e-12	4.27e-10	0.513	-1.95	158	307
PTGS1	271	3.36e-07	3.85e-05	0.0996	-10	5.38	54	0.191	0.718	2.03	2.03	10.3	5.1	8.32e-05	0.00139	0.0739	-13.5	2.45	33.2	0.00083	0.0168	0.196	-5.1	5.04	25.7	0.000126	0.00157	0.301	-3.32	13.3	44.1	0.31	1	1.53	1.53	14.6	9.54	0.112	0.64	0.35	-2.86	3.09	8.84	0.657	1	0.678	-1.47	2.2	3.24
PTHLH	1010	3.49e-07	3.98e-05	0.426	-2.35	50.8	119	1.25e-08	6.54e-07	0.349	-2.86	39.5	113	1.12e-10	4.94e-09	0.113	-8.89	9.7	86.2	2.92e-15	3.08e-13	0.158	-6.34	21.2	134	1.85e-06	3.87e-05	0.132	-7.6	6.26	47.6	3.59e-08	2.64e-06	0.173	-5.77	11.6	66.9	0.0306	0.276	2.23	2.23	23.6	10.6	0.025	0.156	0.427	-2.34	9.9	23.2
ITGA5	8860	3.94e-07	4.45e-05	0.73	-1.37	451	618	0.255	0.823	0.927	-1.08	432	466	0.587	0.967	0.963	-1.04	404	420	0.661	1	1.03	1.03	389	377	0.204	0.515	1.1	1.1	399	364	0.585	1	0.964	-1.04	430	446	0.582	1	0.966	-1.04	499	516	2.38e-09	7.82e-08	1.55	1.55	469	302
MVD	4280	4.1e-07	4.6e-05	1.43	1.43	496	348	0.946	1	0.992	-1.01	156	158	0.0553	0.287	0.821	-1.22	171	208	8.25e-15	8.25e-13	2.33	2.33	281	121	3.12e-06	6.13e-05	1.59	1.59	263	166	5.41e-10	5.52e-08	2.01	2.01	239	119	1.59e-31	3.4e-29	0.211	-4.74	68.3	324	8.63e-10	2.98e-08	0.448	-2.23	84.5	189
RBM22	5250	4.14e-07	4.61e-05	1.62	1.62	289	179	8.7e-08	3.84e-06	0.619	-1.62	202	326	0.0115	0.089	0.813	-1.23	270	333	0.0272	0.276	0.819	-1.22	222	271	6.3e-05	0.000861	1.6	1.6	190	119	0.0198	0.249	1.21	1.21	339	281	9.66e-14	7.77e-12	2.19	2.19	288	132	0.0002	0.00264	1.33	1.33	394	296
PCNT	3030	4.38e-07	4.85e-05	1.56	1.56	327	209	0.00107	0.0168	0.687	-1.46	128	186	1.21e-05	0.000248	0.526	-1.9	71	135	0.397	1	1.12	1.12	123	110	7.6e-08	2.17e-06	2.2	2.2	149	67.7	0.356	1	0.91	-1.1	182	200	0.148	0.748	1.22	1.22	120	98.6	0.0368	0.209	1.26	1.26	188	150
ALOX5	2650	4.61e-07	5.06e-05	1.73	1.73	230	133	3.47e-09	2.02e-07	2.09	2.09	199	95.6	0.154	0.558	0.757	-1.32	45.8	60.6	0.377	1	0.884	-1.13	96.4	109	3.29e-06	6.43e-05	1.82	1.82	170	93.3	4.81e-23	1.42e-20	2.93	2.93	332	113	0.178	0.814	1.18	1.18	148	125	4.92e-12	2.17e-10	0.311	-3.21	45.9	148
TPI1	20800	4.9e-07	5.34e-05	0.805	-1.24	971	1210	3.81e-21	8.61e-19	1.54	1.54	1210	783	0.00124	0.0146	1.17	1.17	904	771	0.954	1	1	1	806	803	0.000444	0.00464	0.865	-1.16	1090	1260	1.75e-29	7.37e-27	1.62	1.62	1420	874	6.09e-124	6.33e-121	0.226	-4.42	312	1380	7.92e-59	2.38e-56	0.472	-2.12	685	1450
CRHBP	507	5.59e-07	6.06e-05	0.242	-4.13	15.5	63.9	0.000413	0.00755	0.424	-2.36	24.2	57	0.017	0.121	0.0391	-25.6	0.563	14.4	3.99e-07	1.69e-05	0.227	-4.41	14.3	63.1	0.789	0.95	0.862	-1.16	6.1	7.07	2.22e-11	2.64e-09	0.0621	-16.1	6.16	99.2	0.864	1	1.08	1.08	10.7	9.88	0.00931	0.0713	0.182	-5.49	2.75	15.1
TANC1	2660	6.7e-07	7.21e-05	0.531	-1.88	94.2	178	1.15e-07	4.85e-06	0.464	-2.15	70	151	2e-12	1.04e-10	0.465	-2.15	124	266	9.25e-07	3.76e-05	0.623	-1.61	174	279	0.00125	0.0109	0.64	-1.56	85.7	134	2.32e-06	0.000129	0.523	-1.91	80.9	155	0.356	1	0.889	-1.12	117	132	0.707	1	1.06	1.06	97.6	92.4
MT-CYB	88600	6.91e-07	7.38e-05	1.11	1.11	4650	4190	3.18e-09	1.86e-07	0.879	-1.14	3950	4500	3.6e-21	3.43e-19	1.25	1.25	3950	3150	3.1e-26	6.9e-24	0.788	-1.27	3520	4470	0	0	2.64	2.64	5920	2250	2.65e-51	4.13e-48	1.33	1.33	6440	4830	8.18e-41	2.45e-38	1.46	1.46	3060	2090	2.51e-05	0.000414	0.931	-1.07	6700	7190
ACAT2	2830	7.21e-07	7.65e-05	1.76	1.76	212	121	0.0183	0.16	0.717	-1.39	86.6	121	0.304	0.792	0.882	-1.13	126	143	4.74e-14	4.37e-12	2.54	2.54	232	91.4	0.0005	0.00511	1.55	1.55	161	104	0.00154	0.0348	1.49	1.49	159	107	8.49e-25	1.37e-22	0.216	-4.63	54.8	254	1.84e-15	1.07e-13	0.317	-3.15	63.1	199
PLOD2	5190	7.92e-07	8.35e-05	0.587	-1.7	136	232	0.194	0.722	0.893	-1.12	247	277	2.38e-22	2.49e-20	0.35	-2.86	116	331	0.00177	0.0324	0.772	-1.3	257	334	0.0178	0.0926	1.23	1.23	290	236	0.229	1	0.915	-1.09	351	384	2.18e-21	2.76e-19	0.404	-2.47	154	382	1.38e-37	2.42e-35	0.179	-5.6	65.3	365
KLHL4	9920	8.28e-07	8.67e-05	0.642	-1.56	203	316	0.687	1	0.974	-1.03	468	481	9.66e-08	2.87e-06	1.44	1.44	519	360	9.74e-08	4.59e-06	1.4	1.4	614	440	5.74e-07	1.36e-05	0.74	-1.35	478	647	0.000633	0.0166	0.819	-1.22	532	650	2.85e-18	3.01e-16	0.614	-1.63	516	841	1.55e-23	1.47e-21	0.522	-1.92	360	690
COL1A1	4100	9.63e-07	0.0001	0.667	-1.5	244	366	7.33e-15	9.37e-13	2.41	2.41	266	110	0.0214	0.145	0.751	-1.33	113	150	0.0964	0.637	0.825	-1.21	135	164	2.8e-68	1.46e-65	3.93	3.93	803	204	0.000315	0.00927	1.44	1.44	235	162	0.00245	0.0369	1.57	1.57	115	73.1	1.34e-39	2.46e-37	0.169	-5.93	64.1	380
RPL41	18100	9.68e-07	0.0001	0.782	-1.28	705	902	5.97e-14	6.7e-12	1.41	1.41	1140	808	0.751	0.987	0.984	-1.02	772	784	0.00518	0.0779	0.871	-1.15	765	878	1.64e-26	2.4e-24	0.647	-1.54	989	1530	9.74e-10	9.32e-08	1.35	1.35	994	739	0.362	1	1.04	1.04	928	889	1.3e-08	3.88e-07	0.747	-1.34	661	886
TPM2	3460	9.9e-07	0.000102	0.646	-1.55	206	319	0.000277	0.0054	1.46	1.46	228	156	0.00996	0.0798	0.71	-1.41	96.6	136	9.41e-06	0.000313	1.63	1.63	217	134	2.39e-17	2.14e-15	3.05	3.05	234	76.9	0.0562	0.501	1.22	1.22	205	168	1.29e-09	6.56e-08	2.32	2.32	173	74.6	0.667	1	1.05	1.05	148	141
SEMA7A	2510	1.02e-06	0.000104	0.584	-1.71	131	224	9.97e-06	0.000293	1.89	1.89	139	73.5	1.51e-07	4.34e-06	0.42	-2.38	52	124	0.00207	0.0365	1.39	1.39	208	149	9.62e-09	3.21e-07	2.18	2.18	172	79.1	0.143	0.865	0.829	-1.21	111	134	1.41e-10	8.15e-09	2.22	2.22	208	93.8	9.88e-05	0.00141	0.56	-1.79	70.4	126
CST2	750	1.12e-06	0.000113	2.76	2.76	86.6	31.4	0.839	1	0.941	-1.06	21.5	22.8	4e-05	0.00073	2.09	2.09	96.4	46.2	0.27	1	0.537	-1.86	4.85	9.02	0.956	0.989	1.02	1.02	18.5	18.2	0.0222	0.269	1.59	1.59	62.3	39.1	0.0779	0.517	0.634	-1.58	24.5	38.6	0.000111	0.00157	10.5	10.5	31.1	2.96
PHLDA1	9180	1.28e-06	0.000129	1.35	1.35	607	449	3.8e-13	3.85e-11	0.559	-1.79	243	434	1.29e-59	5.74e-57	0.203	-4.92	126	619	0.696	1	0.975	-1.03	488	501	0.294	0.636	0.938	-1.07	523	557	3.79e-17	7.98e-15	0.55	-1.82	308	560	8.62e-07	2.89e-05	1.43	1.43	456	318	2.55e-27	2.84e-25	0.475	-2.11	312	657
FBLN5	707	1.36e-06	0.000136	0.199	-5.03	10.7	53.9	0.813	1	1.06	1.06	38.6	36.6	0.224	0.685	0.555	-1.8	6.65	12	0.079	0.567	0.594	-1.68	18.2	30.6	0.0415	0.174	0.661	-1.51	40.4	61.1	0.0027	0.0543	0.554	-1.8	40.2	72.5	0.213	0.876	0.772	-1.3	40.9	53	0.00826	0.0643	2.12	2.12	38.6	18.2
PCYT2	1430	1.39e-06	0.000137	1.87	1.87	170	91	0.247	0.81	0.806	-1.24	52.3	64.9	0.345	0.837	1.18	1.18	71.6	60.8	7.52e-05	0.00201	2.08	2.08	89.8	43.1	0.0377	0.162	1.43	1.43	81.6	57	0.000835	0.021	1.92	1.92	76.4	39.8	4.16e-06	0.000125	0.411	-2.43	37.9	92.2	0.352	0.859	0.837	-1.19	50.3	60.1
PRKX	23100	1.39e-06	0.000137	1.27	1.27	918	722	0.462	1	0.969	-1.03	1100	1140	1.51e-05	0.000303	1.18	1.18	1520	1290	7.66e-49	3.85e-46	1.91	1.91	1490	781	0.000853	0.00788	0.841	-1.19	687	817	0.00515	0.0893	0.902	-1.11	1400	1550	1.99e-06	6.37e-05	1.2	1.2	1450	1200	8.02e-05	0.00117	1.16	1.16	1470	1270
TANC2	5610	1.39e-06	0.000137	0.671	-1.49	245	364	0.00622	0.0684	1.27	1.27	301	238	9.05e-22	9.11e-20	0.407	-2.46	160	393	2.66e-07	1.18e-05	1.43	1.43	506	354	1.8e-10	7.97e-09	0.582	-1.72	220	378	0.156	0.902	0.891	-1.12	285	320	0.631	1	1.04	1.04	291	280	3.65e-10	1.32e-08	0.492	-2.03	116	237
TM7SF2	1580	1.48e-06	0.000144	1.81	1.81	184	101	0.0518	0.329	0.699	-1.43	50	71.5	0.0321	0.197	1.35	1.35	117	86.7	0.856	1	1.03	1.03	85.2	82.9	1.5e-05	0.000246	2.18	2.18	97.9	44.8	0.367	1	1.2	1.2	55.3	46.2	5.41e-05	0.00128	0.472	-2.12	42.6	90.2	0.988	1	0.997	-1	67.4	67.6
FST	10600	1.51e-06	0.000146	1.42	1.42	448	315	0.251	0.817	0.928	-1.08	459	494	1.17e-26	1.56e-24	0.581	-1.72	614	1060	5.1e-08	2.53e-06	1.37	1.37	709	517	2.88e-40	7.14e-38	0.355	-2.82	223	628	0.00189	0.0411	0.807	-1.24	380	471	9.29e-06	0.000258	0.729	-1.37	341	468	2.51e-49	6.02e-47	0.336	-2.98	245	729
FAM189A1	466	1.68e-06	0.000162	16.2	16.2	50.9	3.13	0.141	0.612	1.43	1.43	41	28.6	0.0788	0.364	2.01	2.01	19.1	9.53	6.96e-05	0.00189	17.3	17.3	35.6	2.06	0.34	0.688	0.725	-1.38	15.2	21	2.13e-05	0.000926	3.48	3.48	52	14.9	1.37e-05	0.000366	4.52	4.52	45.9	10.2	0.0732	0.342	125	125	17.3	0.139
ANGPTL4	851	1.73e-06	0.000165	0.405	-2.47	39.3	97.1	0.794	1	1.06	1.06	41.9	39.5	0.000169	0.00258	2.62	2.62	55.2	21.1	0.000218	0.00517	0.378	-2.65	19.9	52.7	0.456	0.796	1.31	1.31	17.7	13.6	2.84e-11	3.33e-09	0.256	-3.91	29.9	117	0.192	0.84	0.691	-1.45	21	30.4	0.784	1	1.07	1.07	31.7	29.6
HSPB1	9480	1.73e-06	0.000165	0.774	-1.29	618	799	1.68e-09	1.04e-07	1.49	1.49	573	386	0.0113	0.0878	1.21	1.21	394	326	0.0681	0.514	1.15	1.15	345	299	3.82e-05	0.00056	1.28	1.28	627	489	0.322	1	1.07	1.07	443	414	0.925	1	1.01	1.01	365	363	0.00238	0.0226	1.23	1.23	497	405
FAM160A2	2430	1.75e-06	0.000165	1.68	1.68	226	134	0.346	0.926	0.881	-1.14	104	118	0.0853	0.384	0.802	-1.25	110	137	0.604	1	1.07	1.07	117	110	0.114	0.354	0.81	-1.24	101	125	0.306	1	1.14	1.14	134	118	0.509	1	0.911	-1.1	96.1	106	0.515	0.963	1.1	1.1	101	91.8
ZFAND5	58200	1.79e-06	0.000169	1.14	1.14	2960	2600	0.38	0.953	0.976	-1.02	2670	2730	5.27e-45	1.39e-42	0.685	-1.46	2340	3410	4.82e-10	3.01e-08	0.854	-1.17	2900	3390	1.6e-05	0.00026	0.893	-1.12	2760	3090	0.217	1	0.97	-1.03	3150	3250	0.412	1	0.98	-1.02	3270	3340	3.52e-76	1.61e-73	0.596	-1.68	2030	3410
PSAP	47400	1.91e-06	0.000179	1.15	1.15	2480	2150	0.143	0.617	1.05	1.05	2240	2140	8.25e-41	1.92e-38	1.46	1.46	3080	2110	3.91e-49	2.03e-46	1.52	1.52	3120	2050	1.06e-61	4.73e-59	1.81	1.81	2180	1200	0.169	0.932	1.04	1.04	2260	2170	2.13e-06	6.77e-05	1.15	1.15	2330	2020	3.4e-13	1.68e-11	1.22	1.22	3020	2480
EZR	11800	2.04e-06	0.00019	0.769	-1.3	577	750	8.8e-07	3.19e-05	0.752	-1.33	519	691	6.51e-28	8.99e-26	1.94	1.94	803	413	3.86e-26	8.36e-24	0.532	-1.88	429	807	0.00069	0.00666	1.26	1.26	474	375	0.0155	0.209	0.866	-1.15	530	612	0.00558	0.0733	1.19	1.19	557	468	3.36e-05	0.000536	1.28	1.28	644	503
SCG2	963	2.27e-06	0.00021	0.365	-2.74	30.1	82.4	0.76	1	0.949	-1.05	66.6	70.1	0.00297	0.0299	0.409	-2.44	15.6	38.1	0.0574	0.46	1.34	1.34	97.5	72.6	0.0672	0.246	1.47	1.47	55.3	37.6	0.043	0.419	0.687	-1.46	49.1	71.5	0.0419	0.345	2.45	2.45	17.8	7.28	0.98	1	0.991	-1.01	17.2	17.4
TUBB6	4120	2.5e-06	0.000229	0.648	-1.54	194	300	3.92e-05	0.000977	1.51	1.51	248	164	0.0857	0.385	1.24	1.24	146	118	0.377	1	0.911	-1.1	171	187	0.00982	0.0582	0.788	-1.27	210	267	0.0178	0.23	1.25	1.25	248	198	0.000242	0.00484	0.69	-1.45	165	239	0.12	0.478	0.837	-1.2	140	167
FOS	5140	2.93e-06	0.000267	1.54	1.54	300	195	2.52e-34	1.23e-31	0.241	-4.14	91.8	380	0.00108	0.0131	1.38	1.38	249	181	1.49e-105	2.32e-102	0.0803	-12.5	81.1	1010	0.84	0.963	1.02	1.02	141	138	1.08e-07	7.55e-06	0.56	-1.79	131	234	0.12	0.669	1.2	1.2	164	137	1.45e-27	1.65e-25	2.48	2.48	499	201
IFITM2	1420	3.4e-06	0.000309	0.498	-2.01	66.4	133	8.43e-06	0.000256	1.96	1.96	129	65.8	0.000223	0.00331	0.444	-2.25	29.9	67.3	0.805	1	0.963	-1.04	84.3	87.5	0.00442	0.0311	1.49	1.49	129	86.6	0.579	1	1.1	1.1	74	67.4	0.0728	0.495	0.695	-1.44	41.3	59.3	0.0336	0.196	0.597	-1.67	27.1	45.4
EPB41L1	871	3.59e-06	0.000324	0.408	-2.45	37.5	92	0.322	0.904	0.81	-1.23	40.1	49.5	0.139	0.525	0.719	-1.39	34.4	47.9	0.564	1	1.13	1.13	49.4	43.8	0.0495	0.198	0.589	-1.7	21.8	37.1	0.000239	0.00732	0.427	-2.34	26.6	62.3	0.1	0.603	0.68	-1.47	30.6	45	0.000705	0.00794	2.33	2.33	53.6	23
NSG1	4420	3.66e-06	0.000328	0.656	-1.53	199	304	5.05e-09	2.81e-07	1.73	1.73	309	178	3.98e-07	1.06e-05	0.584	-1.71	141	241	1.04e-19	1.49e-17	0.437	-2.29	173	397	0.575	0.873	0.944	-1.06	183	193	0.00152	0.0344	0.757	-1.32	228	301	0.0107	0.125	1.27	1.27	258	203	0.0591	0.293	0.8	-1.25	129	162
EBP	3420	3.73e-06	0.000332	1.58	1.58	261	165	0.186	0.71	1.14	1.14	210	183	0.317	0.806	1.11	1.11	196	176	0.00513	0.0774	1.35	1.35	206	153	0.72	0.933	1.04	1.04	150	143	0.0257	0.295	1.26	1.26	211	168	2.38e-06	7.44e-05	0.579	-1.73	118	203	0.363	0.867	1.13	1.13	119	105
RGS4	3110	3.75e-06	0.000333	0.569	-1.76	106	186	8.07e-17	1.23e-14	3.06	3.06	225	73.5	0.132	0.51	0.7	-1.43	30.3	43.3	6.27e-14	5.72e-12	2.2	2.2	290	132	3.85e-53	1.47e-50	0.199	-5.04	108	544	4.4e-07	2.72e-05	0.617	-1.62	177	287	0.000149	0.00316	0.665	-1.5	144	216	0.29	0.789	1.24	1.24	52.7	42.4
MT-CO2	81200	3.86e-06	0.00034	1.12	1.12	3580	3200	6.34e-60	5.21e-57	1.44	1.44	4890	3390	8.1e-122	1.15e-118	1.68	1.68	5470	3250	3.49e-23	6.33e-21	0.795	-1.26	3350	4220	1.22e-300	2.71e-297	2.49	2.49	5790	2330	1.01e-16	2.04e-14	0.847	-1.18	4620	5460	1.81e-08	7.7e-07	1.18	1.18	2500	2120	0.36	0.865	0.983	-1.02	5580	5680
VCAN	45800	4.45e-06	0.00039	0.868	-1.15	1970	2270	1.7e-163	2.65e-159	0.424	-2.36	1440	3390	0	0	0.0881	-11.3	494	5600	5.68e-256	2.21e-252	0.398	-2.51	1940	4870	0.777	0.946	1.01	1.01	2410	2390	3.57e-119	2.78e-115	0.499	-2	1680	3360	6.79e-191	1.77e-187	2.68	2.68	3310	1240	2.71e-148	3.85e-145	0.297	-3.37	592	2000
CITED4	1580	4.53e-06	0.000395	1.65	1.65	220	133	0.516	1	1.11	1.11	80.9	72.9	0.617	0.972	1.07	1.07	126	118	0.00805	0.11	0.568	-1.76	34.3	60.5	0.568	0.868	0.9	-1.11	56.1	62.4	0.962	1	1.01	1.01	44.2	43.8	0.0138	0.152	1.66	1.66	62.5	37.6	2.98e-09	9.59e-08	3.6	3.6	98.7	27.4
CD74	1040	6.02e-06	0.000519	0.48	-2.08	56.3	117	0.116	0.546	1.46	1.46	42.9	29.5	0.0612	0.307	1.63	1.63	38.4	23.5	0.0482	0.412	1.44	1.44	71.9	50	2.85e-08	8.9e-07	4.51	4.51	74.8	16.6	0.317	1	0.809	-1.24	40.4	49.9	2.85e-12	1.95e-10	7.07	7.07	103	14.6	0.739	1	1.08	1.08	36.9	34.1
B4GALNT3	376	6.02e-06	0.000519	2.96	2.96	68.9	23.3	0.0062	0.0683	0.424	-2.36	14.4	34.1	0.0212	0.144	0.228	-4.39	2.98	13.1	0.93	1	1.03	1.03	13.7	13.2	0.489	0.821	1.24	1.24	23.9	19.4	0.257	1	0.679	-1.47	14.3	21.1	0.182	0.822	0.581	-1.72	9.58	16.5	0.388	0.889	1.49	1.49	11.8	7.96
PDE5A	2290	6.84e-06	0.000586	1.95	1.95	133	68.3	0.00304	0.0391	1.5	1.5	135	90.3	0.863	0.992	0.968	-1.03	57.3	59.1	0.000548	0.0116	0.686	-1.46	142	207	0.0712	0.256	1.28	1.28	125	98	0.00684	0.113	0.741	-1.35	142	192	0.00619	0.08	0.644	-1.55	63.6	98.8	3.74e-18	2.66e-16	0.21	-4.76	37.6	179
ARHGEF5	1240	7.42e-06	0.000633	0.544	-1.84	83.7	154	0.719	1	0.933	-1.07	52.8	56.5	0.000752	0.00962	0.503	-1.99	36.1	71.9	1.65e-08	8.83e-07	2.8	2.8	114	40.9	0.15	0.425	1.56	1.56	26.9	17.2	0.064	0.543	0.697	-1.43	44.7	64.1	0.454	1	0.848	-1.18	37.8	44.7	0.23	0.699	1.26	1.26	62.7	49.9
SV2A	2620	7.76e-06	0.000658	1.63	1.63	219	134	8.78e-09	4.72e-07	0.478	-2.09	89.8	188	0.462	0.925	1.09	1.09	156	143	1.18e-08	6.49e-07	0.484	-2.07	91.5	189	0.542	0.855	1.08	1.08	120	111	0.0214	0.262	0.732	-1.37	93.9	128	0.414	1	0.889	-1.12	91.2	103	4.7e-10	1.7e-08	2.27	2.27	189	83.1
FADS3	2910	8.03e-06	0.000677	1.52	1.52	287	189	0.000294	0.00567	1.51	1.51	193	128	0.0898	0.398	1.27	1.27	117	92.8	0.347	1	0.886	-1.13	114	128	6.84e-12	3.58e-10	2.45	2.45	202	82.4	0.0231	0.276	1.31	1.31	160	121	0.759	1	0.963	-1.04	131	136	0.00531	0.0445	1.44	1.44	141	98.1
SOX12	2110	8.62e-06	0.000723	1.59	1.59	239	151	0.000203	0.00407	1.71	1.71	130	75.7	0.334	0.824	1.17	1.17	82.6	70.7	0.178	0.874	1.24	1.24	88.8	71.7	0.178	0.472	0.851	-1.18	128	150	0.000216	0.00676	1.77	1.77	116	65.1	0.878	1	0.975	-1.03	73.5	75.4	0.0205	0.134	1.43	1.43	103	72
LYNX1	379	9.9e-06	0.000826	3.12	3.12	62.3	20	0.442	1	1.34	1.34	16.4	12.3	0.422	0.898	1.28	1.28	24.7	19.3	0.892	1	0.945	-1.06	11.2	11.8	0.148	0.422	0.635	-1.57	16.6	26.1	0.0647	0.547	1.93	1.93	23	11.9	0.781	1	1.11	1.11	15.3	13.8	0.354	0.862	0.705	-1.42	12	17
IGFBP2	7090	1.01e-05	0.000841	1.25	1.25	884	707	7.41e-07	2.73e-05	1.51	1.51	357	236	1.11e-17	8.76e-16	0.438	-2.28	155	353	0.53	1	0.951	-1.05	307	323	1.37e-07	3.75e-06	1.49	1.49	429	287	0.064	0.543	1.19	1.19	244	205	1.09e-13	8.7e-12	0.539	-1.85	223	413	6.66e-05	0.000993	0.685	-1.46	188	274
TMEM97	2850	1.02e-05	0.000846	1.74	1.74	174	100	9.04e-06	0.000271	0.542	-1.85	81	149	0.000154	0.00237	1.53	1.53	198	129	1.92e-15	2.07e-13	2.6	2.6	249	95.7	0.941	0.986	0.993	-1.01	221	223	0.0242	0.285	1.35	1.35	133	98.4	7.74e-27	1.36e-24	0.222	-4.5	62.2	280	6.5e-05	0.000971	0.563	-1.78	75.6	134
MTRNR2L8	8010	1.11e-05	0.000905	0.713	-1.4	289	406	4.95e-11	3.82e-09	0.633	-1.58	338	533	3.91e-10	1.6e-08	1.39	1.39	866	623	2.84e-07	1.24e-05	0.682	-1.47	302	443	1.36e-40	3.42e-38	3.28	3.28	540	165	0.00608	0.102	1.24	1.24	367	296	4.18e-43	1.36e-40	5.78	5.78	418	72.3	5.1e-52	1.28e-49	3.55	3.55	654	185
ADGRD1	625	1.11e-05	0.000905	2.69	2.69	72.8	27.1	0.000183	0.00375	0.241	-4.14	8.59	35.6	1.7e-08	5.59e-07	0.124	-8.03	8.24	66.2	0.0155	0.181	2.58	2.58	23.3	9.02	0.534	0.849	0.788	-1.27	12.2	15.5	0.884	1	1.04	1.04	25.4	24.3	0.000355	0.00684	0.424	-2.36	24.6	58.1	1.5e-06	3.16e-05	0.209	-4.78	11.4	54.7
RPS16	6090	1.17e-05	0.000953	0.693	-1.44	242	350	8.34e-11	6.25e-09	1.62	1.62	471	290	0.536	0.955	0.952	-1.05	308	324	0.83	1	1.02	1.02	278	273	0.369	0.717	1.08	1.08	316	294	0.000272	0.00817	1.37	1.37	323	236	0.37	1	1.08	1.08	293	271	0.847	1	0.983	-1.02	245	249
KCNK3	6810	1.19e-05	0.000965	0.752	-1.33	414	550	8.79e-33	3.92e-30	3.05	3.05	464	152	1.79e-45	4.91e-43	0.158	-6.31	68.4	432	1.34e-11	1.01e-09	1.6	1.6	541	339	0.969	0.992	0.997	-1	391	392	0.132	0.835	0.888	-1.13	301	340	1.18e-05	0.000321	1.36	1.36	485	358	5.92e-42	1.17e-39	0.135	-7.39	52.3	387
LHFP	1310	1.21e-05	0.000977	2.39	2.39	85.2	35.6	0.000752	0.0125	0.535	-1.87	44.6	83.3	0.00186	0.0203	0.529	-1.89	36.6	69.1	0.703	1	0.916	-1.09	36.4	39.7	0.948	0.988	1.01	1.01	61.8	61.1	0.038	0.386	1.4	1.4	91.7	65.6	0.852	1	1.03	1.03	82.3	79.9	0.00213	0.0206	1.72	1.72	87.5	50.9
CLDN11	3280	1.23e-05	0.000978	1.53	1.53	267	174	4.4e-17	6.93e-15	2.21	2.21	361	163	2.99e-18	2.47e-16	0.323	-3.1	78.5	243	8.48e-32	2.5e-29	0.116	-8.61	33.2	286	1.23e-06	2.69e-05	0.577	-1.73	123	213	0.883	1	0.983	-1.02	142	145	0.0062	0.0801	0.721	-1.39	121	167	3.85e-05	0.000606	0.573	-1.75	85.7	150
ZFP36L1	8830	1.23e-05	0.000978	1.31	1.31	615	471	5.62e-09	3.11e-07	0.666	-1.5	343	515	0.226	0.687	0.915	-1.09	358	391	4.56e-21	7.49e-19	0.518	-1.93	312	602	0.000552	0.00555	0.771	-1.3	312	404	0.0378	0.384	0.867	-1.15	393	454	1.88e-13	1.46e-11	1.69	1.69	528	313	6.13e-31	8.31e-29	2.21	2.21	684	310
HSD3B2	15100	1.27e-05	0.00101	0.775	-1.29	518	669	6.17e-51	4.37e-48	2.73	2.73	833	305	1.94e-10	8.26e-09	1.36	1.36	1000	734	6.78e-63	4.41e-60	2.23	2.23	1410	631	0.00296	0.0222	1.22	1.22	509	419	9.56e-15	1.59e-12	0.682	-1.47	689	1010	2.64e-43	8.76e-41	0.524	-1.91	693	1320	1.08e-66	3.81e-64	0.201	-4.98	139	691
DPYSL3	85900	1.43e-05	0.00112	1.1	1.1	4240	3850	2.21e-12	2.03e-10	0.861	-1.16	4090	4750	5.08e-15	3.22e-13	0.845	-1.18	4010	4740	0.00484	0.0742	0.944	-1.06	4620	4890	1.2e-34	2.42e-32	1.31	1.31	4710	3590	5.57e-08	4e-06	0.892	-1.12	4320	4840	0.0455	0.366	0.958	-1.04	4210	4400	5.28e-06	0.000101	0.905	-1.1	3980	4400
MAPK8IP3	7560	1.45e-05	0.00114	1.3	1.3	627	483	0.0365	0.259	1.16	1.16	451	390	8.45e-43	2.09e-40	0.371	-2.7	262	707	5.54e-21	9e-19	0.485	-2.06	251	517	0.0707	0.255	1.17	1.17	280	239	9.42e-05	0.00325	1.34	1.34	418	312	9.82e-13	7e-11	1.75	1.75	450	258	2.36e-08	6.8e-07	1.61	1.61	360	224
SERPINE2	19600	1.46e-05	0.00114	0.82	-1.22	866	1060	1.14e-39	6.34e-37	0.602	-1.66	1080	1790	5.66e-11	2.52e-09	0.724	-1.38	711	982	3.57e-100	3.71e-97	0.345	-2.89	539	1560	9.74e-33	1.83e-30	1.67	1.67	1430	856	1.1e-07	7.6e-06	0.802	-1.25	1040	1300	0.451	1	0.956	-1.05	554	579	0.055	0.279	0.897	-1.12	588	655
GPI	8370	1.56e-05	0.00121	0.752	-1.33	401	534	1.9e-05	0.000519	1.36	1.36	460	338	0.000609	0.00805	1.28	1.28	451	353	0.926	1	0.993	-1.01	379	381	1.42e-08	4.62e-07	1.53	1.53	452	296	2.52e-07	1.62e-05	1.41	1.41	549	390	4.39e-51	1.67e-48	0.258	-3.87	155	602	1.42e-14	7.61e-13	0.581	-1.72	318	547
BNIP3	6970	1.67e-05	0.00129	0.675	-1.48	201	297	0.000862	0.014	1.29	1.29	382	295	0.00414	0.0397	1.27	1.27	335	265	5.6e-05	0.00156	0.701	-1.43	219	312	0.0896	0.301	0.879	-1.14	324	369	1.01e-16	2.04e-14	1.74	1.74	620	357	2.88e-55	1.25e-52	0.189	-5.3	105	556	3.27e-08	9.09e-07	0.663	-1.51	300	453
PCYT1B	1040	1.75e-05	0.00134	0.445	-2.25	40.7	91.4	0.471	1	1.2	1.2	34	28.3	2.95e-06	6.74e-05	0.236	-4.24	12.9	54.9	0.000274	0.00629	2.03	2.03	80.1	39.5	0.119	0.364	0.717	-1.4	37.5	52.3	0.24	1	1.24	1.24	68.9	55.7	0.217	0.882	0.822	-1.22	72.4	88	1.98e-05	0.000337	0.32	-3.13	18.5	57.8
GRK5	773	1.75e-05	0.00134	0.417	-2.4	34.1	81.8	0.648	1	1.14	1.14	26.9	23.6	0.237	0.702	1.31	1.31	45.1	34.5	1.04e-06	4.21e-05	2.46	2.46	102	41.6	0.96	0.99	1.01	1.01	23.1	22.8	0.00584	0.099	0.494	-2.03	22.8	46.1	0.599	1	0.888	-1.13	37.1	41.8	0.748	1	0.904	-1.11	19.2	21.2
NRP1	9840	1.87e-05	0.00142	1.36	1.36	465	343	2.63e-05	0.000695	0.759	-1.32	410	540	4.93e-29	7.06e-27	0.471	-2.12	324	688	0.0179	0.202	0.871	-1.15	548	629	0.00118	0.0104	1.2	1.2	721	603	5.96e-05	0.00221	1.27	1.27	627	492	5.61e-20	6.58e-18	1.71	1.71	783	457	0.594	0.993	0.961	-1.04	345	359
LPIN1	2470	1.88e-05	0.00142	1.69	1.69	178	105	0.000382	0.00708	0.621	-1.61	90.1	145	0.00224	0.0237	1.56	1.56	121	77.3	0.0291	0.289	1.31	1.31	150	115	0.012	0.0681	0.734	-1.36	114	155	0.066	0.553	1.27	1.27	137	108	5.18e-17	5.18e-15	0.337	-2.97	79.4	236	0.466	0.942	0.903	-1.11	97.6	108
GAA	2650	2.12e-05	0.0016	0.634	-1.58	142	224	0.0826	0.446	0.794	-1.26	102	128	0.0257	0.167	1.31	1.31	158	121	0.306	1	1.14	1.14	132	116	2.97e-09	1.07e-07	2.47	2.47	149	60.4	0.192	0.98	0.848	-1.18	115	136	0.615	1	0.929	-1.08	88.4	95.3	1.18e-13	6e-12	2.56	2.56	222	86.6
DPP4	1940	2.14e-05	0.0016	2.21	2.21	92.2	41.7	0.785	1	0.963	-1.04	101	105	0.527	0.952	1.1	1.1	97.7	89.1	4.78e-05	0.00135	0.494	-2.02	49.7	101	5.37e-10	2.18e-08	2.76	2.76	141	51	0.0539	0.489	1.31	1.31	115	87.3	0.924	1	0.988	-1.01	117	118	0.112	0.459	0.817	-1.22	112	137
LIPE	1760	2.25e-05	0.00168	1.66	1.66	185	112	0.587	1	1.09	1.09	75.6	69.1	0.0267	0.172	0.705	-1.42	68.3	96.9	1.89e-09	1.12e-07	2.65	2.65	139	52.3	0.617	0.893	1.08	1.08	82.6	76.3	0.00529	0.0911	1.59	1.59	92.7	58.1	1.04e-11	6.85e-10	0.262	-3.81	32.6	124	0.00225	0.0216	0.576	-1.74	48.4	84
COL4A2	31200	2.28e-05	0.00169	0.887	-1.13	2340	2640	1.57e-51	1.17e-48	0.558	-1.79	1050	1880	9.31e-52	3.09e-49	0.616	-1.62	1580	2570	0.105	0.667	0.939	-1.07	1270	1360	1.35e-57	5.68e-55	2.2	2.2	1310	596	8.9e-10	8.62e-08	0.79	-1.27	1200	1520	9.86e-34	2.3e-31	1.65	1.65	1550	941	1.11e-41	2.13e-39	1.66	1.66	1880	1130
RGPD5	627	2.41e-05	0.00178	0.325	-3.08	18.7	57.5	0.00919	0.0946	0.397	-2.52	11.1	28	2.75e-08	8.87e-07	0.134	-7.46	8.67	64.7	0.835	1	1.04	1.04	48.6	46.6	0.851	0.966	1.04	1.04	38.2	36.6	0.104	0.732	0.659	-1.52	25.1	38.1	0.000158	0.00332	3.44	3.44	41.6	12.1	0.195	0.637	0.65	-1.54	14.9	23
GYS1	3740	2.44e-05	0.0018	0.649	-1.54	158	243	0.0155	0.142	1.31	1.31	183	139	0.56	0.962	0.939	-1.06	167	178	0.015	0.179	0.756	-1.32	132	175	0.00327	0.0242	1.39	1.39	191	138	1.24e-10	1.38e-08	1.87	1.87	303	162	1.59e-11	1.02e-09	0.448	-2.23	102	228	0.00903	0.0695	0.764	-1.31	165	216
BEX1	4950	2.55e-05	0.00187	0.734	-1.36	321	438	1.15e-21	2.68e-19	2.54	2.54	373	147	6.71e-18	5.43e-16	0.251	-3.98	48.8	194	0.519	1	1.06	1.06	223	209	0.163	0.447	1.12	1.12	315	280	0.021	0.259	0.831	-1.2	283	340	0.535	1	1.05	1.05	393	376	5.95e-19	4.49e-17	0.261	-3.84	55.1	212
DSP	3830	2.82e-05	0.00205	0.647	-1.55	152	235	1.86e-05	0.000511	0.65	-1.54	163	251	1.19e-10	5.23e-09	0.44	-2.27	88.5	201	2.27e-10	1.53e-08	0.535	-1.87	158	295	9.68e-17	8.3e-15	0.463	-2.16	171	368	0.142	0.862	0.857	-1.17	168	196	0.499	1	1.06	1.06	241	226	0.735	1	1.04	1.04	159	153
MT-ND6	22400	2.87e-05	0.00208	1.23	1.23	896	727	0.917	1	0.996	-1	1090	1090	0.667	0.982	0.982	-1.02	1080	1100	0.0208	0.224	0.9	-1.11	917	1020	1.18e-84	7.99e-82	2.69	2.69	1440	535	7.22e-39	4.69e-36	1.71	1.71	1610	942	2.24e-40	6.61e-38	2.23	2.23	889	398	0.305	0.811	0.968	-1.03	1920	1980
PSME4	5890	3.02e-05	0.00218	0.675	-1.48	189	280	0.415	0.985	1.07	1.07	277	258	0.591	0.968	0.95	-1.05	210	222	2.65e-10	1.77e-08	1.59	1.59	483	304	0.0578	0.221	1.2	1.2	247	206	2.78e-20	6.77e-18	0.508	-1.97	281	552	0.111	0.638	1.14	1.14	303	265	0.289	0.787	0.916	-1.09	280	305
LSS	8160	3.09e-05	0.00222	1.26	1.26	728	577	6e-09	3.31e-07	0.651	-1.54	304	466	0.00154	0.0175	1.24	1.24	472	379	0.847	1	0.985	-1.02	320	325	0.97	0.992	0.997	-1	377	378	0.00611	0.103	1.23	1.23	402	328	4.39e-35	1.09e-32	0.379	-2.64	224	591	7.38e-09	2.27e-07	1.54	1.54	458	298
NUPR1	682	3.13e-05	0.00224	0.426	-2.35	33.9	79.6	0.139	0.608	1.51	1.51	32.5	21.5	0.0198	0.137	0.496	-2.02	16.5	33.2	0.000724	0.0149	0.346	-2.89	13.7	39.5	0.534	0.849	0.866	-1.15	34.9	40.2	0.956	1	1.01	1.01	36.7	36.3	0.999	1	1	1	38.7	38.7	0.0149	0.103	0.475	-2.1	15.8	33.3
FLRT2	13200	3.55e-05	0.00253	1.27	1.27	681	536	0.0693	0.4	0.908	-1.1	673	741	6.08e-05	0.00105	0.805	-1.24	619	768	0.0789	0.567	0.916	-1.09	761	831	3.9e-12	2.13e-10	0.672	-1.49	511	760	0.319	1	1.05	1.05	733	695	7.69e-23	1.06e-20	0.592	-1.69	561	948	8.42e-12	3.64e-10	0.652	-1.53	421	646
PDIA5	2780	3.61e-05	0.00256	0.585	-1.71	94.2	161	0.529	1	1.07	1.07	168	157	0.0141	0.104	1.32	1.32	179	135	6.1e-05	0.00167	1.66	1.66	165	99.1	1.86e-21	2.07e-19	6.72	6.72	193	28.7	0.0417	0.411	1.24	1.24	196	157	0.00102	0.0174	1.67	1.67	110	66.2	1.69e-11	7.06e-10	2.53	2.53	186	73.7
TFRC	3310	3.81e-05	0.00269	0.564	-1.77	80.9	143	0.636	1	0.952	-1.05	179	188	1.85e-07	5.27e-06	0.591	-1.69	157	265	5.49e-05	0.00153	0.658	-1.52	154	234	0.756	0.942	0.961	-1.04	117	122	0.0208	0.257	0.764	-1.31	130	170	7.46e-06	0.000213	0.616	-1.62	138	224	2.61e-08	7.45e-07	0.533	-1.88	120	225
PGM1	2320	3.98e-05	0.0028	0.576	-1.73	87.7	152	0.179	0.695	1.2	1.2	119	99.4	0.242	0.71	0.85	-1.18	95.9	113	0.0238	0.249	0.729	-1.37	88.6	122	0.943	0.987	1.01	1.01	121	120	0.458	1	1.09	1.09	141	129	8.97e-09	4.03e-07	0.425	-2.35	64.4	151	2.81e-08	7.95e-07	0.441	-2.27	66.4	150
MT-ND2	86300	4.27e-05	0.00299	1.1	1.1	3670	3330	0.0235	0.191	0.956	-1.05	4850	5070	2.39e-33	4.33e-31	0.783	-1.28	4330	5530	3.36e-89	3.09e-86	0.596	-1.68	2400	4030	2.24e-30	3.64e-28	1.27	1.27	5250	4140	1.02e-54	1.77e-51	1.37	1.37	5770	4210	5.58e-20	6.58e-18	0.803	-1.24	3160	3930	1.16e-07	2.97e-06	1.11	1.11	5830	5270
AQP2	3330	4.49e-05	0.00313	0.662	-1.51	163	246	0.00215	0.0299	1.55	1.55	125	80.3	0.167	0.586	0.806	-1.24	73.7	91.5	9.53e-30	2.44e-27	2.66	2.66	491	185	0.00233	0.0182	0.637	-1.57	74.7	117	0.359	1	1.13	1.13	122	108	1.21e-07	4.58e-06	0.55	-1.82	121	220	2.02e-22	1.83e-20	0.275	-3.63	72.8	264
PLP1	10600	4.54e-05	0.00315	0.755	-1.32	371	492	0.00121	0.0187	0.815	-1.23	455	558	9.64e-06	0.000202	1.48	1.48	319	216	0.000905	0.0181	0.85	-1.18	775	911	4.28e-26	6.19e-24	2.48	2.48	471	190	0.642	1	0.977	-1.02	784	803	4.88e-43	1.53e-40	2.68	2.68	718	268	2.47e-29	3.13e-27	2.14	2.14	683	319
CLCN6	2070	4.72e-05	0.00326	1.71	1.71	157	91.8	0.519	1	0.913	-1.1	96.7	106	0.00289	0.0293	0.654	-1.53	81.7	125	0.0385	0.351	1.32	1.32	128	97	0.241	0.568	0.853	-1.17	100	118	0.00456	0.0818	1.51	1.51	119	79.1	7.59e-07	2.58e-05	0.465	-2.15	61.2	132	0.00589	0.0485	0.65	-1.54	67.5	104
KCNG1	585	4.82e-05	0.00331	0.499	-2	51.3	103	0.249	0.814	0.738	-1.35	25.1	34	0.0001	0.00163	0.0957	-10.4	3.01	31.5	0.0381	0.348	0.494	-2.02	13	26.2	0.351	0.7	0.735	-1.36	15.9	21.6	2.19e-05	0.000948	0.37	-2.7	24.9	67.4	0.239	0.916	1.58	1.58	16.9	10.7	0.737	1	0.849	-1.18	7.74	9.12
SLCO2A1	16200	4.97e-05	0.0034	1.19	1.19	1150	963	1.67e-08	8.51e-07	1.35	1.35	831	616	3.26e-31	5.14e-29	0.431	-2.32	273	633	1.25e-23	2.34e-21	1.7	1.7	964	567	5.75e-88	4.08e-85	3.64	3.64	1100	302	2.31e-17	5.01e-15	1.41	1.41	1480	1050	7.18e-14	5.86e-12	1.38	1.38	1310	951	1.38e-28	1.67e-26	0.483	-2.07	344	712
TRABD2A	2270	5.02e-05	0.00342	0.62	-1.61	116	188	0.00315	0.0402	1.51	1.51	129	85.5	6.59e-12	3.24e-10	0.302	-3.31	43	142	0.38	1	0.898	-1.11	127	142	0.0425	0.177	1.33	1.33	116	86.6	8.31e-07	4.93e-05	0.516	-1.94	84.2	163	0.00456	0.0618	1.5	1.5	121	80.8	5.38e-10	1.93e-08	0.353	-2.83	48.1	136
TNXB	877	5.07e-05	0.00344	1.91	1.91	114	59.8	0.384	0.957	0.819	-1.22	34.7	42.4	5.16e-12	2.57e-10	0.163	-6.13	16.8	103	5.89e-05	0.00163	0.366	-2.73	21.8	59.6	0.795	0.95	0.949	-1.05	48	50.5	0.1	0.716	1.62	1.62	30.1	18.5	0.00212	0.0327	1.95	1.95	62.7	32.2	0.366	0.869	0.732	-1.37	14.6	19.9
SPOCK2	8090	5.49e-05	0.00371	0.764	-1.31	395	517	4.06e-20	8.23e-18	2.14	2.14	459	215	0.866	0.992	0.985	-1.02	246	250	3.43e-44	1.58e-41	2.79	2.79	701	252	4.07e-29	6.35e-27	0.394	-2.54	202	512	1.05e-24	3.28e-22	2.38	2.38	475	200	0.000573	0.0104	0.791	-1.26	386	488	1.29e-64	4.38e-62	0.201	-4.98	135	670
MYO15B	1820	5.56e-05	0.00374	1.63	1.63	181	111	0.000367	0.00685	1.72	1.72	118	69	0.033	0.201	0.715	-1.4	69.2	96.8	0.581	1	1.08	1.08	115	107	1.7e-05	0.000275	2.1	2.1	105	49.9	1.49e-05	0.000673	2.01	2.01	116	58	0.00375	0.0527	1.55	1.55	111	71.6	0.819	1	0.962	-1.04	67.6	70.3
PGD	2750	5.8e-05	0.00388	1.63	1.63	177	108	0.967	1	0.995	-1.01	129	129	2.74e-06	6.31e-05	1.75	1.75	194	111	0.000899	0.018	1.53	1.53	153	99.6	0.00211	0.0167	1.51	1.51	141	93.6	0.71	1	0.954	-1.05	120	125	0.00298	0.0434	0.688	-1.45	106	154	0.181	0.612	0.861	-1.16	150	174
ACTN1	2740	6.37e-05	0.00424	0.688	-1.45	193	281	0.00476	0.0553	1.4	1.4	170	121	0.578	0.966	0.917	-1.09	78.4	85.5	7.85e-05	0.00209	1.61	1.61	178	110	1.7e-05	0.000274	1.8	1.8	150	83.1	0.0158	0.211	0.737	-1.36	109	148	4.03e-09	1.87e-07	2.4	2.4	154	64.2	0.236	0.709	1.17	1.17	122	104
PLXNB3	1700	8.02e-05	0.00533	0.557	-1.8	70.8	127	0.874	1	1.03	1.03	71	69.1	0.00517	0.0473	1.42	1.42	153	107	0.00282	0.0469	0.55	-1.82	38.7	70.3	0.00612	0.0403	2.07	2.07	43.4	20.9	0.0212	0.26	1.43	1.43	100	69.9	0.865	1	1.03	1.03	87.5	85.2	7.86e-05	0.00115	1.89	1.89	111	58.6
AKAP13	5240	8.23e-05	0.00544	0.668	-1.5	159	238	0.795	1	1.02	1.02	224	219	0.948	0.998	1	1	393	391	0.0531	0.438	0.853	-1.17	276	323	0.0144	0.0785	1.27	1.27	242	191	9.9e-06	0.000474	1.51	1.51	286	189	1.85e-21	2.38e-19	2.47	2.47	385	156	0.0237	0.15	0.833	-1.2	282	338
RERE	5210	8.47e-05	0.00557	1.36	1.36	385	283	9.47e-05	0.00212	0.689	-1.45	186	269	0.0368	0.217	1.15	1.15	476	414	3.48e-06	0.000124	0.646	-1.55	185	287	0.129	0.384	0.854	-1.17	171	200	0.000945	0.0232	1.41	1.41	221	156	0.00357	0.0507	1.33	1.33	244	183	4.03e-07	9.49e-06	1.57	1.57	326	208
ADGRE5	243	8.95e-05	0.00586	0.0863	-11.6	2.78	32.2	0.466	1	1.39	1.39	11.7	8.43	0.000414	0.00567	7.25	7.25	26.2	3.61	0.00271	0.0454	0.223	-4.48	4.89	21.9	0.597	0.882	0.627	-1.6	2.09	3.33	0.0468	0.447	0.409	-2.45	6.96	17	0.0333	0.294	0.34	-2.94	5.22	15.4	0.00365	0.0328	4.9	4.9	19.7	4.03
SQLE	7830	9.16e-05	0.00598	1.31	1.31	474	361	1.04e-13	1.13e-11	0.536	-1.87	219	408	8.77e-08	2.63e-06	0.694	-1.44	363	523	0.000275	0.00629	1.3	1.3	443	341	0.0773	0.271	0.889	-1.12	426	479	4.65e-06	0.000243	1.4	1.4	448	320	1.36e-59	7.09e-57	0.293	-3.41	228	778	3.33e-22	2.95e-20	0.427	-2.34	185	434
GATA6	7990	9.35e-05	0.00608	1.28	1.28	557	433	0.0168	0.151	0.832	-1.2	308	371	1.57e-07	4.5e-06	0.707	-1.41	392	554	0.928	1	1.01	1.01	362	359	0.00142	0.0121	1.3	1.3	343	264	0.0126	0.179	1.21	1.21	384	318	2.1e-09	1.03e-07	1.55	1.55	480	310	0.000159	0.00215	0.77	-1.3	371	482
CUL4B	14900	9.84e-05	0.00637	1.36	1.36	385	284	4.96e-21	1.11e-18	0.598	-1.67	535	895	0.000274	0.00395	0.863	-1.16	1140	1320	0.0233	0.245	0.886	-1.13	668	754	2.14e-05	0.000334	0.784	-1.28	542	691	0.849	1	0.99	-1.01	676	683	2.86e-10	1.58e-08	1.36	1.36	977	716	0.00927	0.0711	1.12	1.12	1050	932
PLOD1	4900	0.000102	0.00654	0.712	-1.4	225	316	0.418	0.986	1.08	1.08	240	223	1.38e-06	3.32e-05	1.6	1.6	277	174	0.573	1	1.06	1.06	204	193	3.97e-06	7.62e-05	1.57	1.57	266	169	0.318	1	1.09	1.09	259	237	5.99e-11	3.64e-09	0.504	-1.99	137	272	0.773	1	0.975	-1.03	263	270
ABCB8	1480	0.000102	0.00654	1.75	1.75	132	75.3	0.545	1	0.9	-1.11	62.7	69.7	0.2	0.646	0.848	-1.18	111	131	0.683	1	0.93	-1.07	61.7	66.3	0.0783	0.274	1.42	1.42	61	42.9	0.499	1	0.887	-1.13	59.8	67.4	0.000451	0.00844	1.93	1.93	83	43	0.0165	0.112	1.51	1.51	84.2	55.7
LUM	9140	0.000102	0.00654	1.5	1.5	227	151	1.08e-61	1.05e-58	2.87	2.87	958	334	3.02e-17	2.32e-15	2.16	2.16	380	176	2.41e-101	2.89e-98	4.49	4.49	1110	248	4.31e-39	1e-36	3.69	3.69	471	127	0.131	0.83	0.916	-1.09	565	616	3.04e-21	3.79e-19	0.374	-2.67	128	341	2.29e-26	2.43e-24	0.481	-2.08	313	650
PFKL	4820	0.000106	0.00675	0.745	-1.34	302	405	0.024	0.194	1.25	1.25	237	191	0.16	0.571	0.875	-1.14	207	237	0.187	0.894	0.885	-1.13	218	247	0.000212	0.00247	1.46	1.46	236	162	0.0002	0.00631	1.42	1.42	270	190	6.03e-29	1.16e-26	0.279	-3.58	98	351	8.91e-06	0.000164	0.641	-1.56	163	255
IFITM3	6370	0.000113	0.00715	0.754	-1.33	329	436	1.59e-23	4.34e-21	2.27	2.27	488	215	4e-07	1.06e-05	0.611	-1.64	170	279	2.68e-09	1.58e-07	1.63	1.63	389	239	4.96e-07	1.2e-05	1.42	1.42	490	344	3.91e-15	6.94e-13	1.94	1.94	415	214	0.763	1	0.972	-1.03	231	238	4.85e-14	2.53e-12	0.488	-2.05	164	336
B4GALNT4	155	0.000116	0.00733	6.4	6.4	31.9	4.99	0.69	1	1.24	1.24	7.84	6.33	0.0154	0.112	0.0705	-14.2	0.894	12.7	0.497	1	2.08	2.08	2.64	1.27	0.274	0.613	0.633	-1.58	9.38	14.8	0.0519	0.478	3.08	3.08	12.2	3.95	0.914	1	1.05	1.05	9.15	8.69	0.0404	0.223	0.179	-5.59	1.67	9.35
GLDN	7030	0.000121	0.0076	1.61	1.61	170	106	8.06e-30	3.14e-27	2.52	2.52	531	211	4.23e-05	0.000765	0.738	-1.35	316	428	9.71e-25	1.94e-22	2.18	2.18	551	252	4.7e-11	2.22e-09	1.57	1.57	548	349	0.0653	0.549	0.876	-1.14	361	412	3.12e-33	7.05e-31	0.332	-3.01	158	477	7.75e-68	2.88e-65	0.187	-5.36	128	684
COL6A2	10000	0.000124	0.00776	1.2	1.2	984	821	0.00656	0.0714	1.22	1.22	410	336	5.51e-24	6.51e-22	0.264	-3.79	72.7	275	2.72e-11	1.97e-09	1.77	1.77	376	212	3e-36	6.16e-34	2.39	2.39	707	296	0.134	0.838	1.1	1.1	551	502	0.548	1	0.962	-1.04	483	501	1.45e-23	1.38e-21	0.415	-2.41	184	442
FSTL3	7060	0.000127	0.00795	0.778	-1.29	412	530	0.162	0.66	0.886	-1.13	254	286	7.8e-26	1.02e-23	0.199	-5.03	50.8	255	0.602	1	0.955	-1.05	250	262	1.97e-06	4.09e-05	0.675	-1.48	245	363	0.0196	0.247	0.836	-1.2	312	373	0.136	0.717	1.13	1.13	317	281	1.87e-06	3.87e-05	1.71	1.71	215	126
WIPF3	6480	0.000129	0.00799	0.763	-1.31	352	462	0.104	0.513	0.888	-1.13	355	399	4.42e-34	8.3e-32	0.265	-3.78	106	401	1.8e-30	4.92e-28	0.402	-2.49	222	553	0.0955	0.313	1.12	1.12	457	408	0.342	1	0.916	-1.09	224	245	7.4e-09	3.36e-07	1.49	1.49	521	349	0.0878	0.389	0.83	-1.21	153	184
PRB2	276	0.000132	0.00816	0.31	-3.23	13.9	45	0.00532	0.0603	4.35	4.35	19.2	4.42	0.0198	0.137	0.109	-9.18	1.22	11.2	0.0197	0.215	5.28	5.28	12.3	2.33	0.0224	0.11	0.336	-2.98	5.85	17.4	0.00459	0.0821	0.264	-3.79	5.73	21.7	3.74e-10	2.01e-08	0.0855	-11.7	7.04	82.4	0.361	0.866	0.334	-2.99	0.928	2.78
DOT1L	7680	0.000136	0.0084	1.26	1.26	613	486	0.0123	0.119	0.841	-1.19	383	455	2.27e-07	6.39e-06	0.634	-1.58	211	332	0.0905	0.617	1.15	1.15	331	289	1.18e-39	2.87e-37	0.322	-3.11	178	555	3.79e-05	0.0015	0.739	-1.35	323	437	3.55e-05	0.00087	0.741	-1.35	332	448	1.2e-17	8.44e-16	2.13	2.13	399	187
ACSL1	1930	0.000141	0.00864	0.545	-1.83	60.8	112	1.11e-07	4.7e-06	0.432	-2.31	57.3	133	0.000153	0.00236	1.65	1.65	152	92.4	0.000477	0.0102	1.78	1.78	102	57.2	0.0442	0.182	1.46	1.46	69	47.2	0.00319	0.0614	0.673	-1.49	92.7	138	0.159	0.775	0.811	-1.23	82.4	101	5.04e-11	2.01e-09	2.57	2.57	173	67
HSD17B7	891	0.000146	0.00894	2.32	2.32	67.4	29	0.116	0.547	1.4	1.4	51.7	36.8	0.732	0.986	1.07	1.07	57.5	53.9	0.00478	0.0737	1.82	1.82	62.3	34.1	0.0416	0.174	1.56	1.56	53.3	34.1	0.00039	0.011	2.28	2.28	60.9	26.7	0.029	0.265	0.585	-1.71	26.3	45	1.06e-05	0.000189	0.346	-2.89	23.1	67
HDHD3	1460	0.000154	0.00936	1.77	1.77	121	68.1	0.804	1	1.04	1.04	84.4	81.2	0.0582	0.298	1.35	1.35	95.8	71.2	0.0139	0.169	0.629	-1.59	45.8	72.8	0.269	0.606	1.21	1.21	71.2	58.6	0.571	1	1.11	1.11	64.9	58.6	0.0376	0.321	0.703	-1.42	59.4	84.4	1.35e-07	3.41e-06	2.8	2.8	99.8	35.7
HSP90AB1	18400	0.000158	0.00961	0.813	-1.23	607	746	0.218	0.767	1.06	1.06	988	934	0.000233	0.00343	1.18	1.18	1080	915	0.376	1	0.96	-1.04	931	970	0.00192	0.0155	0.869	-1.15	914	1050	0.597	1	0.974	-1.03	820	841	0.553	1	1.03	1.03	961	935	7.23e-06	0.000135	0.811	-1.23	830	1020
ARL6IP1	19700	0.00016	0.00967	1.26	1.26	621	495	4.29e-09	2.44e-07	0.767	-1.3	868	1130	0.0452	0.251	0.912	-1.1	899	986	6.16e-14	5.65e-12	0.707	-1.41	799	1130	7.59e-07	1.73e-05	0.824	-1.21	1190	1440	0.00394	0.0727	0.883	-1.13	1000	1140	0.961	1	0.998	-1	1300	1300	1.72e-07	4.27e-06	1.27	1.27	1090	862
MAF	3770	0.000161	0.00967	1.41	1.41	295	210	1.98e-12	1.85e-10	0.474	-2.11	131	276	3.52e-16	2.53e-14	0.406	-2.46	115	283	6.55e-05	0.00178	0.579	-1.73	84.1	145	0.00265	0.0202	1.38	1.38	203	147	0.47	1	0.931	-1.07	198	213	1.91e-11	1.22e-09	2.11	2.11	252	119	2.4e-05	0.000399	1.51	1.51	261	172
RAB20	3220	0.000164	0.00984	1.5	1.5	215	143	0.000242	0.00479	1.52	1.52	191	125	9.23e-09	3.22e-07	0.548	-1.82	141	258	0.802	1	0.971	-1.03	143	148	0.0124	0.0701	1.36	1.36	153	112	0.0139	0.194	1.34	1.34	169	127	5.2e-11	3.21e-09	2.12	2.12	238	112	5.64e-09	1.74e-07	0.495	-2.02	103	208
RPL29	8480	0.000165	0.00988	0.785	-1.27	434	553	1.42e-10	1.03e-08	1.57	1.57	523	334	2.03e-08	6.66e-07	1.48	1.48	505	341	0.162	0.833	0.898	-1.11	321	358	8.61e-08	2.43e-06	0.7	-1.43	384	548	0.00248	0.0514	1.26	1.26	391	310	0.547	1	1.05	1.05	356	340	0.941	1	0.995	-1	446	448
SNPH	416	0.000174	0.0104	3.61	3.61	39.4	10.9	0.000398	0.00735	2.57	2.57	50.2	19.5	1.18e-05	0.000242	6.71	6.71	40.8	6.09	0.0281	0.283	2.78	2.78	17.5	6.29	0.422	0.767	0.729	-1.37	11.1	15.3	0.734	1	0.902	-1.11	20.6	22.8	0.786	1	1.08	1.08	25.4	23.5	2.07e-06	4.24e-05	9.52	9.52	46.7	4.9
VCL	18900	0.000175	0.0104	0.845	-1.18	915	1080	5.13e-17	7.93e-15	0.674	-1.48	759	1130	0.0571	0.294	0.895	-1.12	553	618	1.01e-19	1.47e-17	0.689	-1.45	1010	1460	5.99e-15	4.41e-13	0.721	-1.39	983	1360	8.54e-18	1.88e-15	0.673	-1.48	791	1170	1.97e-07	7.27e-06	1.26	1.26	1110	880	0.000117	0.00164	1.22	1.22	857	704
P4HA2	2610	0.000177	0.0104	0.599	-1.67	85.4	143	0.36	0.937	1.12	1.12	134	120	0.0374	0.219	0.743	-1.35	85.2	115	0.29	1	0.874	-1.14	117	134	0.012	0.0681	1.38	1.38	142	103	0.145	0.869	1.16	1.16	205	176	1.44e-14	1.21e-12	0.348	-2.88	71.4	206	1.5e-07	3.76e-06	0.493	-2.03	82.2	167
MVK	1490	0.00018	0.0106	1.62	1.62	159	98	0.113	0.538	1.32	1.32	74.5	56.3	0.473	0.931	1.13	1.13	76.9	68.2	5.63e-06	0.000193	2.36	2.36	93.9	39.8	0.367	0.716	1.15	1.15	84.6	73.3	0.000101	0.00345	2.05	2.05	89.1	43.4	4.26e-10	2.26e-08	0.252	-3.96	25.7	102	0.000749	0.00837	0.511	-1.96	38.1	74.5
PDXK	6640	0.000189	0.0111	0.788	-1.27	439	557	1.56e-13	1.66e-11	1.86	1.86	404	217	0.000767	0.00976	0.793	-1.26	375	474	5.37e-08	2.66e-06	1.54	1.54	408	266	2.2e-05	0.000343	0.646	-1.55	155	240	0.149	0.883	1.13	1.13	304	269	0.000163	0.00341	1.35	1.35	365	269	0.000368	0.00455	0.748	-1.34	263	352
AMD1	3750	0.000199	0.0116	1.6	1.6	162	101	0.238	0.798	0.892	-1.12	200	225	0.902	0.995	0.988	-1.01	198	200	0.322	1	0.911	-1.1	214	235	1.19e-06	2.62e-05	0.614	-1.63	160	260	0.128	0.818	0.856	-1.17	178	208	0.0786	0.52	1.19	1.19	230	194	0.84	1	0.979	-1.02	179	183
IER3	4980	0.000205	0.0119	0.746	-1.34	281	377	4.72e-05	0.00115	0.67	-1.49	173	257	0.283	0.764	0.862	-1.16	97.6	113	0.214	0.943	0.894	-1.12	232	260	0.0156	0.0836	1.34	1.34	162	122	5.95e-22	1.63e-19	0.428	-2.34	184	430	0.299	0.985	1.14	1.14	131	115	4.57e-54	1.25e-51	6.92	6.92	508	73.4
MCL1	17300	0.000208	0.0121	0.794	-1.26	464	585	0.00133	0.0201	0.848	-1.18	696	821	0.923	0.996	0.996	-1	1170	1170	1.46e-39	6.16e-37	0.555	-1.8	779	1400	0.000318	0.00347	0.807	-1.24	512	634	0.192	0.98	0.936	-1.07	764	816	8.2e-38	2.32e-35	2.09	2.09	943	452	6.74e-25	6.78e-23	0.663	-1.51	1040	1570
FOXG1	758	0.000211	0.0122	1.75	1.75	120	68.6	4.41e-08	2.09e-06	0.194	-5.14	13.3	68.6	3.14e-07	8.58e-06	0.0428	-23.4	2.75	64.2	0.0714	0.53	0.63	-1.59	24.8	39.4	0.0134	0.0743	1.66	1.66	63.6	38.3	4.47e-05	0.00172	0.205	-4.89	7.97	39	0.0572	0.429	0.357	-2.8	4.62	12.9	0.85	1	1.06	1.06	24.4	23
ATF4	11500	0.000218	0.0126	1.21	1.21	854	708	0.0319	0.238	1.13	1.13	698	620	0.00588	0.0526	1.21	1.21	464	384	0.508	1	1.04	1.04	474	454	5.99e-07	1.41e-05	0.736	-1.36	458	623	0.415	1	1.05	1.05	615	587	1.98e-17	2.03e-15	0.584	-1.71	394	675	3.48e-09	1.11e-07	1.56	1.56	455	292
GLI3	1970	0.00023	0.0132	1.62	1.62	152	93.9	0.00714	0.0765	0.654	-1.53	66.7	102	0.149	0.547	1.2	1.2	136	114	0.0139	0.17	1.37	1.37	144	105	0.141	0.408	1.24	1.24	106	85.7	3.67e-05	0.00146	1.89	1.89	122	64.3	3.1e-05	0.000773	2.14	2.14	94.1	43.9	2.25e-08	6.49e-07	0.433	-2.31	64	148
NSMF	5780	0.000237	0.0135	1.28	1.28	505	394	0.271	0.845	1.1	1.1	280	255	2.4e-06	5.57e-05	0.657	-1.52	210	319	0.768	1	1.03	1.03	268	261	8.22e-05	0.00109	1.45	1.45	276	191	2.99e-05	0.00123	1.42	1.42	338	238	0.996	1	1	1	283	283	7.18e-07	1.62e-05	0.649	-1.54	217	335
FADS2	7590	0.000249	0.0142	1.23	1.23	721	589	4.03e-11	3.19e-09	0.575	-1.74	224	389	2.64e-17	2.05e-15	1.76	1.76	618	351	0.457	1	0.941	-1.06	293	311	0.211	0.526	1.1	1.1	366	333	0.512	1	1.05	1.05	340	323	8.83e-46	3.06e-43	0.249	-4.02	130	524	0.000222	0.0029	1.32	1.32	411	311
ANXA6	8990	0.00025	0.0142	0.806	-1.24	522	648	0.00842	0.0881	1.2	1.2	478	400	0.142	0.531	1.1	1.1	547	499	0.391	1	0.948	-1.05	508	536	7.02e-31	1.18e-28	3.12	3.12	424	136	0.00291	0.0573	0.82	-1.22	412	502	4.75e-06	0.000142	1.38	1.38	474	343	0.534	0.97	0.957	-1.04	399	417
FAM105A	173	0.000257	0.0145	0.228	-4.38	7.51	32.9	0.18	0.697	0.384	-2.61	2.71	7.06	0.333	0.822	0.504	-1.98	3.01	5.97	0.00129	0.0248	0.294	-3.41	8.92	30.4	0.858	0.968	1.13	1.13	4.38	3.86	0.109	0.747	2.44	2.44	11.2	4.58	0.176	0.808	2.77	2.77	6.67	2.41	0.0115	0.0842	0.128	-7.83	1.7	13.3
PGAM1	9730	0.000259	0.0146	0.785	-1.27	405	516	2.13e-10	1.51e-08	1.57	1.57	512	327	2.71e-08	8.76e-07	1.43	1.43	579	403	0.0434	0.381	1.15	1.15	450	391	0.000822	0.00766	0.814	-1.23	477	586	1.63e-06	9.29e-05	1.33	1.33	657	493	2.79e-30	5.65e-28	0.417	-2.4	243	582	1.61e-19	1.25e-17	0.56	-1.78	380	678
LIMA1	1660	0.00027	0.0152	0.476	-2.1	35.6	74.7	0.035	0.253	0.718	-1.39	69.4	96.7	0.0028	0.0285	1.92	1.92	61.2	31.9	0.702	1	1.05	1.05	121	115	0.581	0.875	1.08	1.08	97.1	89.6	0.261	1	0.851	-1.18	89.6	105	0.023	0.223	1.5	1.5	79.1	52.8	0.0356	0.204	1.37	1.37	108	78.8
ULBP1	1790	0.000283	0.0159	0.612	-1.63	88.3	144	0.357	0.935	1.15	1.15	94.7	82.4	6.27e-06	0.000135	0.285	-3.5	16.7	58.5	2.7e-11	1.97e-09	3.21	3.21	138	42.9	0.000567	0.00567	0.625	-1.6	87.5	140	0.00177	0.0391	0.657	-1.52	91.6	139	1.67e-08	7.21e-07	0.537	-1.86	126	236	0.062	0.304	0.612	-1.63	23.2	38
AHNAK	26500	0.000297	0.0165	1.15	1.15	1380	1200	2.02e-25	6.19e-23	0.65	-1.54	968	1490	3.87e-05	0.000709	0.825	-1.21	833	1010	4.25e-05	0.00121	0.85	-1.18	1180	1380	1.03e-40	2.64e-38	0.606	-1.65	1140	1880	0.00019	0.00604	1.14	1.14	1640	1430	0.0433	0.354	1.07	1.07	1830	1710	1.13e-63	3.74e-61	2.04	2.04	1700	836
LENG8	9540	0.000298	0.0165	1.24	1.24	618	497	7.88e-15	1e-12	1.66	1.66	623	375	6.64e-08	2.02e-06	0.7	-1.43	391	559	0.00106	0.0207	1.24	1.24	522	421	0.152	0.429	0.903	-1.11	379	419	2.9e-10	3.1e-08	1.51	1.51	594	395	0.538	1	1.04	1.04	448	430	2.19e-07	5.36e-06	1.45	1.45	472	325
ARHGAP20	2350	0.000299	0.0165	0.603	-1.66	82.2	136	3.57e-06	0.000117	0.569	-1.76	106	186	2.69e-09	9.94e-08	0.461	-2.17	86.3	187	0.00449	0.0697	0.679	-1.47	90.4	133	0.415	0.762	1.14	1.14	83.3	73.1	3.07e-15	5.63e-13	0.424	-2.36	121	284	0.574	1	1.08	1.08	101	93.6	0.732	1	1.05	1.05	103	97.7
ELK1	7620	0.000304	0.0168	1.26	1.26	566	451	0.816	1	0.984	-1.02	389	395	0.0148	0.108	0.848	-1.18	404	476	4.66e-10	2.92e-08	0.601	-1.66	240	399	0.000257	0.0029	0.755	-1.33	296	392	0.744	1	0.975	-1.03	327	335	0.0898	0.564	1.13	1.13	403	356	0.104	0.434	1.13	1.13	362	319
HUNK	223	0.000327	0.018	0.223	-4.49	6.99	31.4	0.549	1	0.651	-1.54	3.23	4.96	0.0583	0.298	0.242	-4.13	2.22	9.15	0.0352	0.329	0.304	-3.29	4.08	13.4	0.167	0.453	0.49	-2.04	5.59	11.4	0.0237	0.28	2.18	2.18	26.9	12.4	0.26	0.946	1.5	1.5	19.5	13	0.0026	0.0244	0.185	-5.41	3.77	20.4
ANXA2	29500	0.000329	0.018	1.16	1.16	1300	1120	1.61e-05	0.000449	1.18	1.18	1550	1320	6.27e-52	2.13e-49	1.92	1.92	1570	817	0.000909	0.0182	1.14	1.14	1390	1220	7.13e-15	5.22e-13	1.31	1.31	1880	1430	7.04e-30	3.05e-27	1.5	1.5	1980	1320	0.000472	0.00875	0.882	-1.13	1470	1670	0.33	0.835	1.04	1.04	1440	1390
SPRR2F	218	0.000346	0.0189	0.198	-5.04	5.86	29.6	0.77	1	1.13	1.13	11.4	10.1	0.0136	0.102	0.201	-4.96	2.85	14.1	0.0301	0.296	0.337	-2.96	5.33	15.8	0.24	0.566	0.687	-1.45	16.6	24.1	0.00344	0.0654	0.142	-7.03	2.57	18.1	0.389	1	0.498	-2.01	2.28	4.58	0.523	0.968	0.652	-1.53	3.68	5.65
FLOT1	6210	0.000353	0.0192	1.29	1.29	448	347	0.00555	0.0622	1.26	1.26	335	267	0.0255	0.166	1.22	1.22	289	238	0.556	1	1.05	1.05	313	299	4.89e-17	4.28e-15	2.13	2.13	387	182	0.012	0.172	1.23	1.23	334	272	0.441	1	1.07	1.07	294	276	0.415	0.91	0.934	-1.07	273	293
PTPRM	2430	0.000361	0.0195	0.651	-1.54	114	175	0.000506	0.00897	0.618	-1.62	84.4	137	8.79e-18	7.07e-16	0.285	-3.5	60.3	211	0.0284	0.285	0.775	-1.29	131	169	0.249	0.578	1.18	1.18	105	88.8	0.59	1	1.08	1.08	110	102	1.57e-08	6.81e-07	2.13	2.13	176	82.6	0.649	1	0.937	-1.07	96.2	103
FAM129B	6960	0.000367	0.0198	0.797	-1.25	442	555	5.34e-06	0.000169	1.42	1.42	414	292	0.386	0.872	1.09	1.09	229	210	0.0931	0.624	0.855	-1.17	212	248	0.000169	0.00203	1.4	1.4	297	212	1.67e-09	1.51e-07	1.54	1.54	500	325	1.4e-10	8.12e-09	1.65	1.65	437	265	4.02e-28	4.79e-26	2.4	2.4	535	223
LAMA5	259	0.000368	0.0198	3.01	3.01	41.9	13.9	0.414	0.984	1.49	1.49	10.3	6.92	0.0276	0.176	0.282	-3.55	3.87	13.8	0.0905	0.617	2.31	2.31	13.5	5.86	0.169	0.455	2	2	11.8	5.89	0.475	1	1.33	1.33	14.9	11.3	0.331	1	1.44	1.44	17.1	11.8	0.0134	0.0949	0.336	-2.98	6.87	20.5
GSTM1	550	0.000373	0.02	34.2	34.2	35.7	1.04	0.00596	0.066	0.112	-8.96	1.75	15.7	0.00064	0.00842	0.0258	-38.8	0.894	34.6	0.515	1	2.49	2.49	1.78	0.712	0.78	0.947	1.07	1.07	38.9	36.5	9.52e-07	5.61e-05	0.0268	-37.3	1.88	70.2	1.09e-07	4.13e-06	0.027	-37	2.22	82.2	0.00222	0.0214	0.00213	-470	0.248	116
KIAA1462	3750	0.000374	0.02	0.695	-1.44	162	233	1.89e-08	9.56e-07	1.83	1.83	244	133	2.35e-06	5.45e-05	0.636	-1.57	178	280	0.0272	0.276	1.26	1.26	212	169	0.000826	0.00769	0.727	-1.38	190	262	0.107	0.74	0.848	-1.18	176	207	0.248	0.934	0.903	-1.11	244	270	0.407	0.904	0.899	-1.11	116	129
COL3A1	1240	0.000377	0.0201	0.438	-2.28	26.7	61	0.521	1	0.896	-1.12	64.2	71.7	7.87e-06	0.000167	2.87	2.87	69.6	24.3	6.55e-09	3.73e-07	3.15	3.15	106	33.7	3.95e-05	0.000577	1.88	1.88	122	64.5	8.88e-06	0.000433	2.47	2.47	84	34.1	6.72e-07	2.3e-05	4.94	4.94	57.5	11.6	3.06e-16	1.94e-14	0.144	-6.93	20.4	141
PEG3	6600	0.000386	0.0205	1.5	1.5	193	129	0.00132	0.02	0.762	-1.31	246	323	4.01e-17	3.01e-15	0.503	-1.99	225	448	0.000149	0.00366	1.32	1.32	435	330	2.43e-28	3.76e-26	0.428	-2.33	243	566	0.00981	0.148	1.26	1.26	277	219	0.889	1	0.992	-1.01	564	568	1.67e-36	2.86e-34	0.332	-3.01	175	526
FZD7	847	0.000405	0.0214	2.22	2.22	63.2	28.4	0.161	0.658	0.713	-1.4	29.5	41.4	0.242	0.71	0.679	-1.47	15.4	22.6	0.104	0.666	1.58	1.58	32.7	20.7	1.49e-12	8.61e-11	0.214	-4.67	25.6	120	0.215	1	0.75	-1.33	32.5	43.3	0.00105	0.0178	0.465	-2.15	26.8	57.7	1.92e-06	3.97e-05	5.87	5.87	49.7	8.47
NR2F1	1060	0.000406	0.0214	0.566	-1.77	60.6	107	0.188	0.713	0.76	-1.32	40.2	53	0.00131	0.0153	0.355	-2.82	13	36.7	8.58e-05	0.00227	2	2	96.8	48.5	5.97e-05	0.000824	0.496	-2.02	48.9	98.6	0.283	1	0.786	-1.27	35.4	45.1	0.33	1	0.777	-1.29	26.6	34.2	7.66e-08	2.02e-06	0.161	-6.21	10.1	62.5
COL8A2	1710	0.00042	0.0221	1.61	1.61	142	87.8	0.761	1	0.954	-1.05	80	83.9	5.51e-07	1.44e-05	0.418	-2.39	46.7	112	7.42e-06	0.000249	0.428	-2.34	39.9	93.1	0.661	0.912	0.923	-1.08	58	62.8	0.0353	0.368	1.37	1.37	104	75.9	0.0123	0.139	1.56	1.56	81.5	52.3	0.563	0.985	1.1	1.1	78.8	71.7
ID2	1050	0.000423	0.0222	2.13	2.13	67.9	31.8	0.033	0.244	0.593	-1.69	26.6	44.8	2.55e-07	7.13e-06	0.464	-2.15	66.1	142	0.81	1	1.06	1.06	39.9	37.7	0.234	0.559	1.37	1.37	33.3	24.3	0.687	1	0.905	-1.11	30.8	34	0.0959	0.586	1.36	1.36	67.8	49.7	0.425	0.915	0.857	-1.17	49.3	57.6
TTYH3	3460	0.000436	0.0227	1.35	1.35	317	234	0.883	1	0.984	-1.02	160	163	0.00728	0.0621	0.704	-1.42	100	142	0.438	1	1.11	1.11	123	111	0.147	0.419	0.868	-1.15	197	227	0.161	0.909	0.854	-1.17	147	172	0.0162	0.17	0.769	-1.3	149	194	0.0167	0.114	1.31	1.31	180	137
NECAB2	3010	0.000436	0.0227	1.48	1.48	201	136	0.595	1	1.06	1.06	169	159	0.0688	0.333	0.755	-1.32	73.6	97.5	0.158	0.825	1.19	1.19	143	120	9.56e-09	3.2e-07	2.37	2.37	149	63.1	0.0592	0.517	1.23	1.23	180	146	0.3	0.986	0.871	-1.15	106	121	0.000192	0.00256	1.53	1.53	193	126
ACADVL	11700	0.000445	0.0231	0.82	-1.22	569	694	0.0174	0.154	1.14	1.14	708	621	1.09e-08	3.73e-07	1.39	1.39	729	526	0.000566	0.012	0.808	-1.24	470	583	2.15e-09	8.05e-08	1.5	1.5	543	362	0.901	1	1.01	1.01	613	609	0.000138	0.00296	0.803	-1.25	543	677	1.17e-07	2.98e-06	1.39	1.39	610	437
CD59	14400	0.000455	0.0235	1.24	1.24	613	496	2.92e-09	1.74e-07	1.42	1.42	690	486	3.51e-17	2.66e-15	1.6	1.6	830	518	9.24e-34	2.88e-31	1.93	1.93	991	513	3.22e-05	0.000483	1.25	1.25	807	648	0.0119	0.172	0.887	-1.13	832	937	0.0517	0.401	1.1	1.1	810	733	1.57e-35	2.55e-33	0.508	-1.97	511	1000
GPAT3	3580	0.000456	0.0235	1.56	1.56	160	103	0.012	0.117	0.761	-1.31	149	196	8.4e-05	0.0014	1.53	1.53	218	143	0.000207	0.00494	0.696	-1.44	177	255	0.000165	0.00199	1.6	1.6	169	106	0.000142	0.00464	0.651	-1.54	130	199	0.00276	0.0407	1.39	1.39	198	143	0.509	0.961	1.06	1.06	238	224
AEBP1	4120	0.00046	0.0236	1.3	1.3	407	313	7.97e-11	6.04e-09	1.96	1.96	275	140	1.51e-18	1.26e-16	0.291	-3.43	65.6	225	0.0706	0.527	1.22	1.22	185	152	0.107	0.339	1.16	1.16	262	226	6.77e-06	0.00034	1.61	1.61	235	146	0.916	1	0.99	-1.01	203	205	3.36e-14	1.77e-12	0.331	-3.02	62.5	189
TUBA1B	11000	0.000471	0.0241	0.781	-1.28	358	458	2.45e-16	3.58e-14	1.67	1.67	678	405	0.00081	0.0102	1.23	1.23	584	475	1.31e-06	5.2e-05	1.38	1.38	526	380	0.0986	0.32	0.915	-1.09	662	724	0.00487	0.0856	1.19	1.19	558	468	2.85e-06	8.8e-05	0.76	-1.32	513	674	2.54e-08	7.28e-07	0.705	-1.42	433	615
SMAD7	375	0.000472	0.0241	2.72	2.72	45.5	16.8	0.812	1	0.917	-1.09	14.5	15.8	0.00224	0.0237	0.292	-3.43	7.94	27.2	0.181	0.879	0.668	-1.5	18.4	27.5	0.156	0.435	0.644	-1.55	17.1	26.5	0.628	1	1.18	1.18	18.5	15.7	0.638	1	1.2	1.2	14.6	12.1	0.901	1	0.938	-1.07	7.43	7.91
GABRA5	245	0.000479	0.0243	0.236	-4.25	7.21	30.6	0.179	0.695	0.592	-1.69	10.4	17.6	0.00151	0.0172	0.0982	-10.2	2.05	20.9	0.000238	0.00558	0.126	-7.92	3.55	28.1	0.303	0.646	0.628	-1.59	7.95	12.7	0.00133	0.0309	0.304	-3.29	9.49	31.2	0.264	0.95	1.76	1.76	10.8	6.14	0.0293	0.177	0.0871	-11.5	0.866	9.95
RPSA	6830	0.000482	0.0244	1.34	1.34	340	255	0.000367	0.00685	1.33	1.33	362	272	0.0588	0.299	1.19	1.19	266	224	1.77e-17	2.25e-15	2.03	2.03	436	215	2.85e-09	1.03e-07	0.684	-1.46	413	603	0.0291	0.323	1.2	1.2	322	269	0.119	0.665	1.13	1.13	334	295	4.31e-19	3.31e-17	0.502	-1.99	252	503
PHLDB1	2320	0.000495	0.025	0.693	-1.44	153	220	0.00169	0.0246	0.654	-1.53	90.5	138	0.109	0.452	1.36	1.36	63	46.2	0.864	1	1.02	1.02	126	123	0.00177	0.0146	0.669	-1.49	101	151	0.000368	0.0105	0.611	-1.64	84.1	138	0.944	1	0.99	-1.01	99.2	100	7.57e-10	2.64e-08	2.77	2.77	138	49.7
GANAB	10000	0.000501	0.0252	1.26	1.26	527	420	0.735	1	0.978	-1.02	479	489	0.00517	0.0473	1.18	1.18	603	509	0.0385	0.351	1.14	1.14	515	450	6.52e-08	1.89e-06	1.44	1.44	539	374	0.21	1	1.09	1.09	492	454	0.591	1	0.967	-1.03	492	509	0.646	1	1.03	1.03	556	540
FADS1	6010	0.000508	0.0255	1.29	1.29	421	326	1.23e-12	1.2e-10	0.521	-1.92	180	346	0.072	0.343	0.877	-1.14	356	405	0.394	1	0.934	-1.07	302	324	0.00105	0.00947	0.764	-1.31	261	342	0.125	0.808	0.879	-1.14	266	302	7.86e-17	7.81e-15	0.471	-2.12	181	383	0.0487	0.256	0.851	-1.18	274	323
NEDD4	1650	0.00052	0.026	0.531	-1.88	45.9	86.5	1.41e-11	1.2e-09	0.338	-2.96	52	154	1.35e-06	3.25e-05	0.368	-2.71	32	87	0.536	1	0.902	-1.11	68.1	75.5	3.18e-10	1.35e-08	0.385	-2.6	60.1	156	1.82e-07	1.22e-05	0.496	-2.01	83	167	0.0184	0.188	0.696	-1.44	71.9	103	0.00772	0.0607	0.614	-1.63	48.1	78.3
FDFT1	5820	0.000589	0.0294	1.29	1.29	410	317	5.12e-06	0.000162	0.652	-1.53	188	289	0.18	0.611	0.894	-1.12	272	305	0.000253	0.00591	1.36	1.36	332	244	0.0231	0.112	1.22	1.22	299	246	0.00103	0.0249	1.32	1.32	329	250	2.22e-35	5.76e-33	0.328	-3.05	165	502	6.89e-14	3.55e-12	0.48	-2.08	154	321
DPY19L3	4020	0.000594	0.0295	1.55	1.55	155	99.6	0.00041	0.00752	0.693	-1.44	157	227	0.0247	0.162	0.817	-1.22	224	275	0.318	1	1.1	1.1	215	194	0.312	0.657	0.908	-1.1	209	230	0.189	0.975	0.88	-1.14	199	227	1.67e-06	5.39e-05	1.62	1.62	259	160	0.851	1	1.02	1.02	240	236
AIM1	4410	0.000598	0.0296	1.35	1.35	306	227	9.85e-07	3.53e-05	1.59	1.59	290	183	7.41e-10	2.93e-08	0.482	-2.08	105	218	1.57e-12	1.3e-10	1.85	1.85	375	202	1.98e-32	3.68e-30	3.15	3.15	444	141	0.00843	0.132	0.794	-1.26	234	294	0.559	1	0.934	-1.07	142	152	0.222	0.684	1.15	1.15	157	136
CDKN1A	9480	0.000618	0.0304	1.23	1.23	632	516	1.8e-12	1.7e-10	1.58	1.58	615	389	1.23e-06	2.97e-05	1.4	1.4	497	355	0.275	1	0.934	-1.07	498	533	2.05e-06	4.21e-05	1.38	1.38	510	368	0.945	1	0.996	-1	511	513	0.0612	0.447	1.13	1.13	473	417	3.95e-34	6.04e-32	0.397	-2.52	244	613
HIF1A	48500	0.000618	0.0304	0.882	-1.13	1390	1570	1.65e-18	2.99e-16	0.776	-1.29	2120	2730	0.0804	0.369	0.952	-1.05	2490	2620	0.00117	0.0227	1.09	1.09	3190	2940	1.15e-07	3.19e-06	1.18	1.18	2240	1900	0.000109	0.00367	0.897	-1.11	2400	2680	1.96e-19	2.22e-17	1.26	1.26	3450	2740	4.95e-27	5.4e-25	0.734	-1.36	2100	2870
COL1A2	2050	0.000625	0.0307	1.6	1.6	136	85	0.598	1	1.08	1.08	93	86	0.000194	0.00291	0.51	-1.96	46.3	90.8	1.77e-08	9.39e-07	0.318	-3.15	31.9	100	6.16e-12	3.25e-10	2.46	2.46	202	82.2	1.04e-22	3e-20	3.25	3.25	295	90.8	1.92e-21	2.46e-19	5.56	5.56	202	36.3	2.45e-20	2.02e-18	0.153	-6.53	28	183
RPL10	15600	0.000631	0.0308	1.19	1.19	808	676	1.11e-11	9.58e-10	1.4	1.4	982	702	0.0011	0.0133	0.832	-1.2	576	692	0.292	1	1.06	1.06	750	709	9.79e-14	6.5e-12	0.719	-1.39	877	1220	2.1e-07	1.38e-05	1.31	1.31	839	639	0.00401	0.0555	0.859	-1.16	663	772	9.12e-12	3.92e-10	0.698	-1.43	613	878
TMEM8A	4680	0.000651	0.0317	1.31	1.31	377	288	0.0506	0.323	1.21	1.21	226	186	0.48	0.934	1.06	1.06	262	246	0.052	0.431	1.21	1.21	226	186	9.23e-06	0.00016	1.55	1.55	264	171	0.626	1	1.05	1.05	177	168	0.00813	0.1	1.28	1.28	260	203	0.103	0.434	1.17	1.17	244	210
APRT	1470	0.000652	0.0317	0.609	-1.64	76.1	125	0.0417	0.283	1.41	1.41	84.5	59.9	0.000128	0.00203	1.92	1.92	101	52.4	0.0137	0.168	1.57	1.57	76	48.3	0.011	0.0636	1.64	1.64	69.3	42.2	0.15	0.885	1.28	1.28	76.8	59.9	0.0218	0.216	0.652	-1.53	47.7	73	0.705	1	1.06	1.06	80.2	75.5
BET1L	1950	0.000657	0.0318	1.59	1.59	139	87.1	6.01e-07	2.24e-05	2.01	2.01	155	77.1	0.69	0.983	1.05	1.05	118	112	2.18e-11	1.6e-09	3.17	3.17	141	44.4	0.253	0.584	1.18	1.18	107	90.6	0.00668	0.111	1.41	1.41	153	109	0.367	1	1.14	1.14	97.7	85.4	6.43e-07	1.46e-05	2.48	2.48	104	42
UNC5B	1540	0.000672	0.0325	0.584	-1.71	63.5	109	0.687	1	1.06	1.06	105	99.2	0.0341	0.206	1.41	1.41	91.4	64.8	0.000146	0.00361	0.57	-1.75	71.6	126	0.0146	0.0792	0.625	-1.6	44	70.3	0.0636	0.541	0.708	-1.41	49.2	69.5	0.367	1	1.2	1.2	53.6	44.7	8.59e-15	4.73e-13	5.23	5.23	137	26.2
PAPPA	4440	0.000678	0.0326	0.697	-1.44	150	215	3.14e-10	2.2e-08	1.84	1.84	300	163	0.285	0.766	0.903	-1.11	209	231	1.88e-36	7.16e-34	3.34	3.34	475	142	0.00874	0.0535	1.25	1.25	308	246	0.0243	0.285	1.2	1.2	327	272	3.27e-12	2.23e-10	0.442	-2.26	105	237	0.00125	0.013	0.669	-1.49	108	161
AC013461.1	7450	0.000688	0.033	1.38	1.38	261	188	3.7e-16	5.29e-14	0.546	-1.83	280	513	0.000655	0.00856	1.26	1.26	506	403	5.68e-10	3.53e-08	0.64	-1.56	316	494	0.000103	0.00132	0.757	-1.32	343	453	0.391	1	0.938	-1.07	349	373	2.48e-10	1.39e-08	1.61	1.61	458	284	2.28e-12	1.05e-10	1.6	1.6	582	364
HTRA3	8460	0.00071	0.034	0.794	-1.26	388	488	0.00367	0.0455	1.25	1.25	380	304	0.0144	0.106	1.22	1.22	324	265	2.91e-71	2.16e-68	3.12	3.12	1020	326	0.0422	0.176	0.843	-1.19	262	311	0.206	1	1.09	1.09	419	383	3.91e-08	1.58e-06	1.65	1.65	321	195	0.655	1	0.97	-1.03	437	450
NECTIN2	6900	0.00076	0.0362	0.804	-1.24	431	536	6.63e-09	3.63e-07	1.59	1.59	407	256	0.0616	0.309	0.854	-1.17	259	304	0.502	1	0.947	-1.06	291	307	1.95e-06	4.05e-05	1.44	1.44	417	290	0.0242	0.285	1.19	1.19	361	303	0.0369	0.317	0.854	-1.17	326	382	0.107	0.444	0.871	-1.15	256	294
ALCAM	1250	0.000764	0.0363	0.442	-2.26	24.5	55.5	8.14e-10	5.33e-08	0.376	-2.66	54.3	144	0.778	0.987	0.941	-1.06	42.3	44.9	0.363	1	0.79	-1.27	26.6	33.7	0.0421	0.175	0.654	-1.53	37.9	57.9	1.52e-16	3e-14	0.2	-5	31.6	158	6.21e-05	0.00144	0.365	-2.74	21.6	59.1	5.73e-12	2.52e-10	3.58	3.58	134	37.3
IL1R1	8500	0.000765	0.0363	0.797	-1.26	393	494	0.000916	0.0148	1.25	1.25	491	393	1.01e-17	8e-16	0.517	-1.94	256	495	3.28e-10	2.13e-08	1.57	1.57	496	316	0.00508	0.0349	1.25	1.25	366	293	0.00131	0.0305	0.836	-1.2	588	703	8.44e-05	0.00189	1.31	1.31	492	376	0.00487	0.0414	1.24	1.24	376	302
AC004980.7	179	0.000791	0.0373	4.35	4.35	27.9	6.4	0.761	1	1.18	1.18	7.31	6.19	0.502	0.943	0.709	-1.41	6.55	9.24	0.225	0.954	1.94	1.94	9.83	5.07	0.21	0.525	0.544	-1.84	6.53	12	0.837	1	1.11	1.11	7.9	7.1	0.758	1	0.848	-1.18	6.41	7.56	0.922	1	1.05	1.05	9.78	9.35
JUN	4090	0.000791	0.0373	0.751	-1.33	241	320	1.23e-10	9.02e-09	0.516	-1.94	144	278	0.000249	0.00363	0.588	-1.7	75.8	129	5.08e-22	8.81e-20	0.425	-2.35	182	427	0.000185	0.0022	0.702	-1.42	190	271	0.000214	0.00671	0.64	-1.56	113	177	1.32e-05	0.000355	0.603	-1.66	119	197	3.6e-29	4.49e-27	4.28	4.28	314	73.3
PKD1P1	1990	0.000797	0.0375	1.41	1.41	230	163	6.91e-08	3.14e-06	0.448	-2.23	65.5	146	0.861	0.992	1.03	1.03	88.8	86.5	0.0129	0.16	0.669	-1.49	64.1	95.8	9.25e-10	3.64e-08	0.369	-2.71	51.7	140	0.553	1	0.897	-1.11	57	63.5	0.000459	0.00856	0.566	-1.77	59.5	105	0.000222	0.0029	1.75	1.75	121	69.2
MAML3	407	0.000805	0.0377	0.38	-2.63	16.5	43.5	0.338	0.92	0.709	-1.41	13.3	18.8	0.165	0.582	0.562	-1.78	9.04	16.1	0.0321	0.307	2.17	2.17	24.2	11.2	9.34e-05	0.00121	0.229	-4.36	8.66	37.8	7.9e-05	0.00278	0.253	-3.95	10.4	40.9	0.599	1	1.14	1.14	34.1	29.9	0.771	1	1.12	1.12	14.5	13
FAS	517	0.000814	0.038	0.296	-3.38	9.81	33.1	0.155	0.646	0.613	-1.63	13.6	22.2	0.12	0.483	0.495	-2.02	7.28	14.7	0.988	1	1	1	40.8	40.6	0.505	0.831	1.19	1.19	32.5	27.3	0.569	1	1.18	1.18	24.9	21.1	0.0263	0.246	2.04	2.04	29.4	14.4	0.00139	0.0142	0.404	-2.48	17.5	43.2
SHOX2	395	0.00082	0.0382	0.364	-2.75	15	41.1	0.122	0.564	0.605	-1.65	15.1	25	0.00407	0.0391	3.66	3.66	22.8	6.24	0.00929	0.125	3.84	3.84	18.1	4.71	0.0923	0.307	0.495	-2.02	8.56	17.3	0.38	1	0.757	-1.32	17.5	23.2	0.0174	0.181	0.248	-4.03	3.64	14.6	2.13e-05	0.000359	8.61	8.61	37.5	4.35
USP11	6310	0.000835	0.0388	1.27	1.27	454	359	0.103	0.511	1.15	1.15	296	258	1.6e-11	7.5e-10	0.599	-1.67	276	460	0.0189	0.208	1.2	1.2	350	291	1.86e-12	1.07e-10	1.88	1.88	358	190	0.000163	0.00528	1.37	1.37	337	245	0.322	1	1.09	1.09	304	280	2.37e-08	6.8e-07	0.623	-1.61	225	362
MT-ND1	69900	0.000867	0.0401	1.09	1.09	2890	2640	1.28e-132	4e-129	0.557	-1.8	2740	4920	0.37	0.861	1.02	1.02	4610	4520	1.27e-29	3.2e-27	0.725	-1.38	2130	2940	0.9	0.977	1	1	3340	3330	1.66e-09	1.51e-07	1.15	1.15	3990	3470	5.85e-28	1.07e-25	0.738	-1.35	2270	3080	2e-303	1.04e-299	2.26	2.26	6820	3010
CAMK1D	647	0.000879	0.0405	0.505	-1.98	35.6	70.6	6.81e-05	0.00159	0.249	-4.02	10.3	41.2	0.152	0.555	0.672	-1.49	21.7	32.3	0.000202	0.00485	2.83	2.83	48.8	17.2	0.0832	0.286	0.539	-1.85	12.1	22.5	0.195	0.985	0.736	-1.36	31.2	42.3	0.205	0.859	0.684	-1.46	18.7	27.4	0.164	0.581	0.65	-1.54	17.2	26.5
APCDD1L	220	0.000891	0.041	4.53	4.53	26.7	5.9	0.659	1	0.751	-1.33	4.14	5.51	0.877	0.993	1.1	1.1	5.76	5.25	0.000894	0.018	5.27	5.27	25	4.75	0.00594	0.0394	3.13	3.13	24	7.67	0.793	1	0.862	-1.16	5.8	6.73	0.984	1	1.01	1.01	5.98	5.91	0.465	0.941	1.59	1.59	6.47	4.07
GLUL	3850	0.000925	0.0424	0.676	-1.48	120	178	0.0136	0.128	1.3	1.3	205	158	3.95e-13	2.16e-11	1.83	1.83	406	222	3.65e-10	2.34e-08	0.516	-1.94	136	264	0.249	0.578	1.11	1.11	243	218	0.313	1	1.12	1.12	159	141	0.615	1	1.05	1.05	225	214	0.0568	0.285	1.24	1.24	181	146
CARD11	513	0.000938	0.0429	0.493	-2.03	32.7	66.4	0.9	1	0.964	-1.04	23.3	24.1	0.0144	0.106	0.426	-2.35	11.7	27.5	0.351	1	0.763	-1.31	20.9	27.4	0.0592	0.224	1.93	1.93	24.2	12.5	0.66	1	0.901	-1.11	33.7	37.4	0.0523	0.404	1.84	1.84	28.8	15.7	0.404	0.901	0.732	-1.37	12.4	17
CALR	11800	0.000969	0.0442	1.2	1.2	697	579	0.213	0.758	1.08	1.08	570	529	0.285	0.766	1.06	1.06	667	629	2.89e-07	1.26e-05	1.4	1.4	551	393	4.36e-22	5.03e-20	1.83	1.83	725	396	0.00983	0.148	1.16	1.16	637	548	9.52e-09	4.26e-07	0.71	-1.41	481	678	0.004	0.0352	0.848	-1.18	565	667
SCD	66200	0.000972	0.0442	0.92	-1.09	3000	3260	2.89e-134	1.13e-130	0.514	-1.95	2080	4050	4.09e-89	3.04e-86	1.54	1.54	5400	3490	1.36e-47	6.64e-45	0.667	-1.5	2140	3210	7.36e-104	6.04e-101	0.595	-1.68	2780	4670	0.000126	0.00421	0.909	-1.1	3110	3420	1.16e-146	1.51e-143	0.531	-1.88	2550	4800	1.16e-53	3.13e-51	1.47	1.47	3930	2670
TBC1D4	1880	0.00101	0.0456	0.588	-1.7	61	104	0.0906	0.47	1.25	1.25	126	101	1.12e-08	3.81e-07	0.399	-2.5	54.2	136	1.7e-07	7.77e-06	0.487	-2.05	78.5	161	1.63e-05	0.000265	0.512	-1.95	62.7	122	0.000292	0.00863	0.572	-1.75	66.1	116	3e-05	0.000753	0.584	-1.71	95.1	163	0.00623	0.0509	0.603	-1.66	46.9	77.7
RPL13	15000	0.00102	0.0461	1.15	1.15	1130	981	5.37e-33	2.54e-30	1.9	1.9	1010	532	0.15	0.551	1.08	1.08	678	626	0.0318	0.306	1.13	1.13	614	541	0.798	0.951	1.01	1.01	770	760	3.96e-11	4.58e-09	1.45	1.45	766	527	0.7	1	1.02	1.02	639	625	6.18e-05	0.000929	0.796	-1.26	553	695
GBP2	990	0.00102	0.0462	0.397	-2.52	17.7	44.5	0.0791	0.434	1.46	1.46	52.6	35.9	0.706	0.985	0.894	-1.12	21.2	23.8	0.132	0.754	1.28	1.28	82.9	64.6	0.0719	0.258	1.38	1.38	75	54.4	0.572	1	1.12	1.12	51.7	46.1	4.2e-06	0.000126	2.33	2.33	98.6	42.3	2.9e-05	0.000471	0.34	-2.94	20.1	59.2
SPATC1L	566	0.00103	0.0463	1.91	1.91	75.3	39.5	0.0142	0.133	2.1	2.1	33.8	16.1	0.0729	0.345	1.78	1.78	26.9	15.1	0.0013	0.025	4.4	4.4	25.4	5.78	0.642	0.902	1.12	1.12	35.9	32.1	0.589	1	0.878	-1.14	32.2	36.7	0.0151	0.163	0.502	-1.99	18.7	37.2	0.18	0.611	1.54	1.54	24.6	16
PTGIS	348	0.00104	0.0464	0.356	-2.81	13.7	38.5	0.48	1	0.751	-1.33	10.6	14.2	0.00406	0.0391	0.176	-5.69	3.21	18.3	0.657	1	1.15	1.15	22.6	19.7	1.69e-09	6.42e-08	0.15	-6.67	11.6	77.3	0.9	1	0.949	-1.05	11.1	11.7	0.251	0.936	1.44	1.44	24.2	16.8	0.883	1	1.1	1.1	5.14	4.67
IDI1	7050	0.00104	0.0464	1.34	1.34	297	222	4.22e-05	0.00104	0.714	-1.4	252	354	0.0044	0.0418	0.814	-1.23	348	427	1.9e-06	7.21e-05	1.38	1.38	516	373	0.464	0.802	1.06	1.06	297	279	0.0288	0.32	0.864	-1.16	416	481	2.93e-24	4.57e-22	0.421	-2.37	196	466	4.64e-26	4.86e-24	0.405	-2.47	192	475
JUNB	5490	0.00107	0.0477	1.29	1.29	387	301	1.53e-09	9.65e-08	0.534	-1.87	143	267	5.13e-06	0.000112	0.545	-1.84	87	160	5.61e-42	2.5e-39	0.274	-3.64	141	512	0.319	0.663	1.12	1.12	175	156	3.26e-10	3.44e-08	0.526	-1.9	147	278	0.015	0.161	1.33	1.33	171	129	0.46	0.938	0.949	-1.05	390	411
VGF	2390	0.00113	0.0502	0.722	-1.39	172	238	8.24e-15	1.03e-12	4.74	4.74	143	30.2	0.157	0.564	0.798	-1.25	70.7	88.6	1.5e-08	8.06e-07	2.61	2.61	126	48.2	0.985	0.996	1	1	49.5	49.3	0.134	0.839	1.19	1.19	156	131	0.0827	0.537	0.821	-1.22	141	172	1.74e-05	0.000298	0.486	-2.06	52.7	108
MAGED1	4770	0.00114	0.0505	0.743	-1.35	210	282	0.00607	0.0671	0.766	-1.31	188	245	0.000257	0.00372	1.35	1.35	357	265	0.754	1	0.971	-1.03	224	231	0.0516	0.204	1.2	1.2	254	212	0.42	1	0.923	-1.08	197	214	0.895	1	1.01	1.01	210	208	0.126	0.494	1.15	1.15	271	236
SLC38A5	211	0.00115	0.0508	0.157	-6.38	3.56	22.7	0.049	0.318	2.25	2.25	19.2	8.56	0.298	0.785	1.79	1.79	8.84	4.92	0.883	1	1.09	1.09	6.62	6.09	0.0414	0.173	3.45	3.45	12.1	3.51	0.281	1	1.41	1.41	24.1	17.1	0.239	0.915	0.502	-1.99	4.39	8.74	0.803	1	0.88	-1.14	7.21	8.19
ADAMTSL4	1350	0.00117	0.0514	0.606	-1.65	67.4	111	1.08e-05	0.000316	2.08	2.08	111	53.4	1.26e-07	3.67e-06	0.352	-2.84	34.7	98.4	0.919	1	1.02	1.02	61.6	60.4	0.276	0.615	0.829	-1.21	61.5	74.3	0.000507	0.0138	1.95	1.95	80	41.1	0.00183	0.0291	0.582	-1.72	52.5	90.2	0.129	0.502	0.716	-1.4	35.3	49.4
MRAS	907	0.00123	0.0542	0.55	-1.82	45.2	82.3	0.16	0.653	1.38	1.38	46.3	33.7	0.169	0.591	1.59	1.59	23	14.5	0.685	1	1.08	1.08	54.4	50.3	2.69e-11	1.3e-09	0.262	-3.81	31.3	119	0.000142	0.00464	0.372	-2.69	20.4	54.7	0.564	1	0.892	-1.12	47.7	53.5	0.00288	0.0267	2.18	2.18	46.4	21.3
CCNI	7930	0.00125	0.055	1.29	1.29	377	293	0.48	1	1.05	1.05	433	412	0.78	0.987	0.98	-1.02	394	402	0.712	1	0.974	-1.03	384	394	2.16e-05	0.000338	0.745	-1.34	363	487	0.601	1	0.964	-1.04	397	412	0.0644	0.462	1.13	1.13	460	405	0.0451	0.243	0.872	-1.15	403	462
NME2	2230	0.00126	0.0551	0.666	-1.5	105	158	0.0958	0.488	1.25	1.25	123	97.8	0.00962	0.0778	1.44	1.44	124	85.9	0.954	1	1.01	1.01	93.2	92.4	0.0532	0.208	1.32	1.32	111	83.6	0.00809	0.128	1.46	1.46	122	83.5	0.625	1	1.08	1.08	89.3	82.9	0.029	0.175	1.34	1.34	129	96.2
ACSS2	1900	0.00131	0.0569	1.48	1.48	166	112	0.0179	0.157	0.689	-1.45	68.3	99.1	0.693	0.983	1.07	1.07	76.9	72	0.00261	0.0442	1.54	1.54	125	81.3	0.397	0.745	1.14	1.14	90	79	0.039	0.393	1.37	1.37	103	75.6	3.75e-10	2.01e-08	0.365	-2.74	52.8	145	0.108	0.447	0.777	-1.29	71.7	92.4
SLC22A23	746	0.00131	0.0569	0.578	-1.73	54.1	93.6	0.0483	0.314	0.614	-1.63	26.5	43.1	0.0673	0.328	0.515	-1.94	11.5	22.3	0.73	1	1.09	1.09	35.2	32.3	0.381	0.732	0.808	-1.24	30.6	37.8	9.02e-05	0.00313	0.377	-2.65	22.2	58.9	0.23	0.904	1.39	1.39	32.1	23.1	0.00171	0.017	2.45	2.45	42.2	17.2
ZNF469	2750	0.00131	0.0569	0.745	-1.34	208	279	0.226	0.78	1.17	1.17	131	112	4.33e-06	9.59e-05	0.451	-2.22	48.3	107	0.73	1	1.04	1.04	142	136	2.33e-09	8.67e-08	0.54	-1.85	145	268	0.523	1	0.916	-1.09	102	111	7.23e-05	0.00165	1.69	1.69	153	90.3	0.685	1	0.936	-1.07	74	79
SFRP4	286	0.00137	0.059	0.28	-3.58	8.08	28.9	0.0933	0.48	0.52	-1.92	10	19.3	0.332	0.822	0.497	-2.01	2.88	5.8	9.22e-09	5.2e-07	0.145	-6.9	10.1	69.9	0.114	0.352	0.645	-1.55	21.5	33.3	0.831	1	1.11	1.11	9.35	8.45	0.383	1	1.67	1.67	7.79	4.68	0.013	0.0931	0.158	-6.31	2.1	13.3
MT1X	1040	0.00137	0.059	0.565	-1.77	49.4	87.3	0.00123	0.0189	2.18	2.18	54.8	25.1	0.144	0.538	0.74	-1.35	40.8	55.2	0.00165	0.0305	1.97	1.97	63.6	32.2	0.000451	0.0047	2.3	2.3	58.7	25.6	0.0371	0.38	1.56	1.56	56.9	36.6	0.116	0.654	1.46	1.46	43.1	29.6	1.36e-10	5.24e-09	0.15	-6.66	13.2	87.8
VASN	356	0.00138	0.059	0.468	-2.14	26	55.7	0.224	0.776	1.52	1.52	21.1	13.8	0.155	0.559	0.556	-1.8	9.13	16.4	0.081	0.577	0.561	-1.78	14.2	25.3	0.13	0.385	1.67	1.67	23.2	13.9	0.897	1	1.05	1.05	12.3	11.7	0.0623	0.453	2.68	2.68	13.2	4.91	0.858	1	0.921	-1.09	9.03	9.81
LINC01057	432	0.00138	0.059	0.372	-2.69	14.3	38.6	3.28e-05	0.000833	5.64	5.64	38.3	6.79	0.00327	0.0325	0.308	-3.24	8.18	26.5	0.109	0.687	1.61	1.61	29.6	18.4	0.772	0.945	1.08	1.08	32.9	30.6	0.75	1	1.1	1.1	24.5	22.3	0.044	0.358	0.586	-1.71	22.5	38.5	0.00149	0.015	0.186	-5.37	4.24	22.8
TEKT4P2	438	0.00144	0.0614	2.58	2.58	40.5	15.7	0.0849	0.451	1.65	1.65	31.2	18.9	0.388	0.874	1.52	1.52	10.8	7.14	0.000359	0.00803	4.87	4.87	29.8	6.13	0.595	0.881	0.819	-1.22	12.8	15.7	0.0108	0.16	2.33	2.33	30.2	12.9	0.571	1	1.26	1.26	13.4	10.6	0.0226	0.144	0.55	-1.82	22.6	41
GSTP1	4280	0.00144	0.0614	0.766	-1.3	254	331	0.00274	0.0362	1.33	1.33	254	191	0.00885	0.0728	1.31	1.31	212	161	0.00105	0.0206	0.711	-1.41	158	222	2.85e-15	2.17e-13	2.45	2.45	268	110	0.0656	0.55	0.836	-1.2	195	233	1.55e-09	7.79e-08	0.522	-1.92	131	252	0.54	0.975	0.941	-1.06	196	209
KLF6	9600	0.00145	0.0618	1.25	1.25	457	366	9.54e-14	1.04e-11	0.605	-1.65	353	583	5.97e-42	1.45e-39	0.405	-2.47	317	783	1.22e-18	1.61e-16	0.578	-1.73	409	707	1.02e-08	3.39e-07	0.704	-1.42	456	647	0.199	0.993	0.92	-1.09	461	501	0.338	1	0.935	-1.07	388	416	0.000766	0.00852	1.25	1.25	503	401
DHCR7	8520	0.00154	0.0651	1.18	1.18	786	666	7.11e-14	7.87e-12	0.53	-1.89	212	401	0.139	0.526	0.912	-1.1	496	544	0.139	0.776	1.11	1.11	414	372	0.315	0.659	1.07	1.07	430	401	0.000411	0.0114	1.31	1.31	399	305	9.94e-51	3.61e-48	0.282	-3.55	179	637	6.64e-05	0.00099	0.73	-1.37	278	381
METTL7B	364	0.00155	0.0654	0.408	-2.45	17.6	43.1	0.000393	0.00727	0.186	-5.37	5.27	28.3	0.139	0.526	0.387	-2.58	3.38	8.71	0.00535	0.0797	0.375	-2.67	11.1	29.6	0.000436	0.00458	0.106	-9.42	2.72	25.6	2.7e-05	0.00113	0.162	-6.16	6.2	38.2	0.0916	0.571	1.91	1.91	19.8	10.4	0.296	0.797	0.685	-1.46	12.9	18.8
MT-CO3	96900	0.00157	0.0661	1.07	1.07	4530	4240	2.39e-114	5.34e-111	1.58	1.58	6420	4070	1.03e-100	1.01e-97	1.49	1.49	7170	4820	6.11e-16	6.86e-14	0.847	-1.18	4360	5150	9.49e-215	1.23e-211	2.13	2.13	5380	2520	8.36e-26	2.84e-23	0.827	-1.21	5560	6720	2.24e-171	4.38e-168	2.24	2.24	3890	1740	0.00824	0.0642	1.05	1.05	5970	5680
GPT2	2860	0.00158	0.0664	0.732	-1.37	178	243	0.000433	0.00785	1.48	1.48	202	137	0.905	0.995	0.985	-1.02	120	122	0.00852	0.116	0.7	-1.43	92.3	132	1.44e-07	3.91e-06	0.46	-2.17	67.1	146	0.178	0.955	0.868	-1.15	169	195	4.66e-09	2.15e-07	0.462	-2.16	84.4	183	0.642	0.999	1.06	1.06	120	112
AK4	4200	0.0016	0.0672	0.652	-1.53	89.8	138	0.246	0.81	0.888	-1.13	179	201	0.149	0.549	1.14	1.14	246	215	7.82e-07	3.2e-05	0.6	-1.67	149	249	4.7e-08	1.41e-06	0.606	-1.65	191	315	0.0028	0.0558	1.3	1.3	292	224	2.78e-17	2.81e-15	0.405	-2.47	123	304	7.01e-07	1.58e-05	0.627	-1.6	183	292
HYOU1	4470	0.00161	0.0674	1.3	1.3	324	249	0.981	1	0.998	-1	202	203	0.0629	0.313	0.854	-1.17	258	302	0.0275	0.279	1.24	1.24	239	193	5.97e-08	1.75e-06	1.79	1.79	242	136	0.524	1	0.936	-1.07	179	191	0.0549	0.418	1.22	1.22	200	163	0.316	0.822	0.911	-1.1	221	242
GDF7	1100	0.00162	0.0678	1.62	1.62	111	68.3	0.467	1	1.15	1.15	60.7	52.9	9.87e-05	0.00161	0.278	-3.59	11.8	42.6	0.309	1	0.835	-1.2	58.2	69.8	4e-09	1.42e-07	0.361	-2.77	45.5	126	0.0333	0.353	1.52	1.52	65.9	43.5	0.718	1	1.06	1.06	74.1	69.7	0.00199	0.0194	0.33	-3.03	10.3	31.3
ZMIZ1	2950	0.00164	0.0681	0.737	-1.36	185	251	0.968	1	0.995	-1	136	137	0.103	0.435	1.27	1.27	105	82.9	1.8e-14	1.75e-12	2.63	2.63	228	86.6	1.07e-06	2.36e-05	0.562	-1.78	112	199	0.134	0.838	0.838	-1.19	131	157	8.08e-06	0.000228	0.609	-1.64	130	214	7.17e-05	0.00106	1.69	1.69	153	90.5
MT-ND4L	15400	0.00164	0.0682	1.21	1.21	583	480	0.327	0.908	1.05	1.05	836	796	2.63e-10	1.1e-08	1.36	1.36	983	721	0.00243	0.0419	0.846	-1.18	606	716	6.4e-08	1.86e-06	1.32	1.32	865	653	2.3e-10	2.48e-08	0.746	-1.34	816	1090	0.799	1	0.985	-1.02	583	592	2.37e-26	2.5e-24	0.646	-1.55	970	1500
NUDT10	1090	0.00169	0.0701	0.475	-2.1	26.3	55.3	1.5e-08	7.73e-07	0.182	-5.5	13.1	71.7	8.89e-07	2.22e-05	0.0642	-15.6	3.41	53.1	0.0344	0.322	1.42	1.42	89.1	62.9	5.42e-08	1.61e-06	3	3	97.9	32.6	0.338	1	1.16	1.16	89.1	76.7	0.166	0.791	1.22	1.22	105	86.1	1.42e-08	4.21e-07	0.228	-4.38	18.1	79.3
MTHFD1L	1630	0.00171	0.0706	0.571	-1.75	49.1	86	0.489	1	0.899	-1.11	81	90	0.44	0.912	0.898	-1.11	97.2	108	0.148	0.799	0.803	-1.25	78.1	97.3	0.0259	0.123	1.49	1.49	77.3	51.8	0.578	1	0.911	-1.1	67.3	73.9	0.284	0.971	0.859	-1.16	91.8	107	0.418	0.91	0.867	-1.15	60.1	69.3
ZFP36	4180	0.00174	0.0718	1.32	1.32	302	230	0.0364	0.259	0.806	-1.24	170	211	0.0138	0.103	0.753	-1.33	132	175	2.98e-22	5.28e-20	0.38	-2.63	139	365	0.0566	0.218	1.25	1.25	168	135	0.488	1	1.08	1.08	176	164	0.000446	0.00837	1.55	1.55	162	104	9.65e-06	0.000175	1.51	1.51	288	191
EEF1G	15100	0.0018	0.0741	0.855	-1.17	732	857	3.51e-18	6.08e-16	1.56	1.56	970	620	0.314	0.803	1.05	1.05	740	702	0.0582	0.465	0.899	-1.11	600	667	1.64e-10	7.29e-09	0.747	-1.34	837	1120	0.00193	0.0418	1.19	1.19	714	601	0.037	0.318	1.12	1.12	732	654	0.608	0.996	1.03	1.03	743	723
WBP2	4010	0.00187	0.0766	1.29	1.29	343	266	0.221	0.771	1.13	1.13	204	180	0.0157	0.113	1.28	1.28	214	166	0.257	0.992	1.13	1.13	189	168	0.0338	0.149	1.26	1.26	186	147	0.0659	0.553	1.21	1.21	208	172	0.098	0.595	0.838	-1.19	161	193	0.00234	0.0223	1.39	1.39	201	144
PI4KAP1	726	0.0019	0.0777	1.93	1.93	65.7	34.1	0.0984	0.495	1.41	1.41	56.7	40.3	0.51	0.946	0.855	-1.17	32.6	38.1	0.0329	0.311	0.54	-1.85	18.5	34.3	0.000241	0.00274	3.03	3.03	44.3	14.6	0.00864	0.134	1.63	1.63	76.7	47.2	0.612	1	0.913	-1.1	59.4	65.1	0.921	1	1.05	1.05	9.59	9.16
PMEPA1	1670	0.00194	0.0791	0.668	-1.5	98.5	147	0.352	0.931	0.858	-1.17	68.2	79.5	0.252	0.722	0.829	-1.21	68.3	82.4	0.000713	0.0147	0.596	-1.68	68.1	114	0.748	0.94	0.938	-1.07	49.4	52.7	0.131	0.83	0.784	-1.28	68.4	87.3	5.74e-05	0.00135	2.43	2.43	70.3	28.9	0.0798	0.363	0.773	-1.29	81.7	106
FKBP11	5460	0.00195	0.0791	0.795	-1.26	329	413	0.474	1	0.934	-1.07	212	227	4.23e-29	6.1e-27	2.44	2.44	541	221	0.335	1	0.899	-1.11	157	175	3.7e-07	9.13e-06	1.89	1.89	184	97	1.58e-05	0.000707	1.44	1.44	345	240	0.891	1	1.01	1.01	178	176	1.06e-22	9.81e-21	2.22	2.22	488	220
NUDT16	7120	0.00195	0.0791	1.26	1.26	412	328	0.00875	0.0907	1.21	1.21	404	333	0.763	0.987	0.978	-1.02	360	368	0.00966	0.129	1.26	1.26	282	223	8.66e-05	0.00113	1.37	1.37	376	275	0.317	1	0.938	-1.07	471	502	0.262	0.947	0.923	-1.08	373	405	0.000305	0.00383	1.31	1.31	416	318
TMEM229B	2410	0.00197	0.0797	0.7	-1.43	128	183	8.74e-07	3.17e-05	1.95	1.95	160	81.9	6.79e-09	2.39e-07	0.394	-2.54	54.1	137	0.934	1	1.01	1.01	113	112	0.188	0.489	0.869	-1.15	164	189	0.159	0.907	1.19	1.19	146	123	0.0322	0.287	0.789	-1.27	145	184	9.86e-10	3.38e-08	0.321	-3.11	38.3	119
RASA4	1190	0.00198	0.0799	1.57	1.57	122	77.7	0.744	1	0.943	-1.06	61	64.6	1.17e-08	3.98e-07	0.224	-4.47	17.8	79.4	0.0319	0.307	1.45	1.45	82.2	56.8	0.000826	0.00769	0.531	-1.88	42.7	80.5	0.0342	0.361	0.626	-1.6	33.3	53.1	0.27	0.956	1.25	1.25	55	44	0.157	0.566	0.717	-1.4	31	43.3
GPAT4	3510	0.00199	0.0801	1.45	1.45	171	118	4.27e-05	0.00105	1.62	1.62	190	117	0.901	0.994	1.01	1.01	143	141	2.06e-27	4.79e-25	3.4	3.4	346	102	0.164	0.449	1.17	1.17	180	154	0.248	1	1.15	1.15	154	135	0.341	1	0.896	-1.12	142	159	1.03e-15	6.13e-14	0.432	-2.32	131	303
FAM153B	545	0.00205	0.0823	3.02	3.02	31.3	10.3	7.32e-06	0.000226	3.15	3.15	63.3	20.1	0.23	0.693	0.701	-1.43	19.4	27.7	0.183	0.886	0.654	-1.53	16.2	24.8	0.000217	0.00251	0.449	-2.23	31	69	0.164	0.921	1.55	1.55	25.6	16.5	0.143	0.737	0.745	-1.34	43.2	57.9	0.0476	0.251	0.436	-2.29	8.17	18.7
ARF3	11200	0.00206	0.0823	1.2	1.2	634	529	0.438	1	0.954	-1.05	534	560	0.909	0.996	0.994	-1.01	721	725	0.00508	0.0769	0.845	-1.18	507	601	0.000846	0.00784	0.811	-1.23	462	569	0.173	0.941	0.919	-1.09	500	544	0.995	1	1	1	536	536	0.0487	0.256	1.12	1.12	597	531
UBC	29400	0.00206	0.0824	0.885	-1.13	1190	1350	1.52e-07	6.23e-06	0.816	-1.23	1210	1480	9.37e-46	2.66e-43	1.67	1.67	2060	1230	8.37e-29	2.04e-26	0.652	-1.53	1120	1720	2.77e-37	6.09e-35	0.623	-1.61	1180	1890	0.178	0.955	0.949	-1.05	1290	1360	1.61e-10	9.24e-09	0.778	-1.28	1160	1490	4e-05	0.000627	0.868	-1.15	1570	1810
CPEB4	7020	0.00209	0.083	0.759	-1.32	219	289	1.12e-08	5.9e-07	0.604	-1.66	206	341	3.54e-08	1.12e-06	0.655	-1.53	281	430	0.0225	0.238	0.843	-1.19	327	388	1.96e-15	1.5e-13	0.456	-2.19	149	327	4.99e-14	7.55e-12	0.563	-1.78	269	478	0.124	0.681	1.11	1.11	490	443	1.38e-12	6.46e-11	0.609	-1.64	329	540
MTCL1	1010	0.0021	0.0833	0.637	-1.57	76.1	120	0.892	1	0.972	-1.03	45.6	46.9	0.0336	0.204	0.566	-1.77	21.8	38.6	0.00365	0.0581	0.562	-1.78	39.7	70.6	0.00663	0.0429	0.627	-1.59	55.1	87.8	0.206	1	1.3	1.3	53.2	40.9	0.715	1	1.07	1.07	56.8	52.9	0.385	0.886	0.785	-1.27	23	29.2
MTRNR2L1	5380	0.00212	0.0839	0.718	-1.39	148	206	0.00138	0.0207	0.76	-1.32	239	315	0.000435	0.00591	1.27	1.27	479	376	0.74	1	1.03	1.03	277	269	1.24e-11	6.27e-10	1.88	1.88	330	175	0.0206	0.255	0.813	-1.23	226	278	9.25e-19	1.02e-16	3.18	3.18	244	76.8	4.31e-27	4.74e-25	2.41	2.41	512	212
EPHA4	891	0.00212	0.0839	1.89	1.89	67.5	35.8	0.121	0.561	0.733	-1.36	43.1	58.8	6.48e-06	0.000139	0.395	-2.53	32.8	83.1	0.346	1	0.791	-1.26	28.9	36.5	0.126	0.377	0.718	-1.39	36.7	51.1	0.15	0.887	1.33	1.33	58	43.5	0.494	1	1.16	1.16	47.8	41.3	0.246	0.725	0.76	-1.32	31.6	41.5
CCDC3	156	0.00214	0.0844	0.239	-4.19	5.69	23.8	0.818	1	0.877	-1.14	5.71	6.51	0.383	0.871	0.325	-3.08	0.794	2.45	0.18	0.879	1.94	1.94	12	6.21	0.193	0.498	0.523	-1.91	6.12	11.7	0.00823	0.13	0.243	-4.11	4.35	17.9	0.394	1	0.581	-1.72	3.9	6.71	0.88	1	0.897	-1.12	3.65	4.07
ARHGAP17	4950	0.00215	0.0845	1.28	1.28	354	276	0.00296	0.0383	0.768	-1.3	224	292	0.024	0.159	1.23	1.23	263	214	0.669	1	1.04	1.04	228	219	0.0995	0.322	1.18	1.18	213	180	0.629	1	0.955	-1.05	220	230	0.594	1	1.05	1.05	244	232	0.138	0.524	1.15	1.15	254	222
PRPS2	1890	0.0022	0.0864	0.517	-1.93	32.6	63.2	0.00942	0.0965	0.654	-1.53	61.9	94.6	0.182	0.614	0.721	-1.39	28.6	39.7	1.97e-08	1.03e-06	2.43	2.43	137	56.7	2.5e-28	3.82e-26	0.194	-5.16	54	279	0.0888	0.67	1.3	1.3	94.3	72.3	0.279	0.966	0.908	-1.1	242	266	2.46e-06	4.97e-05	0.337	-2.97	25.1	74.5
GNAS	19200	0.00235	0.0915	1.13	1.13	1280	1130	0.804	1	0.988	-1.01	909	920	2.5e-14	1.46e-12	1.41	1.41	1180	833	0.00967	0.129	1.13	1.13	926	818	2.15e-32	3.94e-30	1.91	1.91	971	507	7.6e-05	0.00269	1.21	1.21	987	818	0.0359	0.311	0.898	-1.11	729	811	0.00601	0.0494	1.13	1.13	1100	974
MXD4	2530	0.00235	0.0915	0.738	-1.36	174	236	0.533	1	1.08	1.08	128	118	0.402	0.884	0.901	-1.11	124	137	0.999	1	1	-1	98.3	98.4	0.0167	0.088	1.36	1.36	142	105	0.00249	0.0514	1.55	1.55	121	77.8	0.00318	0.0458	1.53	1.53	121	78.6	4.41e-05	0.000688	1.66	1.66	171	103
TRAM2	6240	0.00235	0.0915	1.27	1.27	359	281	4.43e-09	2.52e-07	0.617	-1.62	239	387	1.52e-06	3.62e-05	1.42	1.42	459	324	0.255	0.99	0.905	-1.11	245	271	0.642	0.902	0.961	-1.04	264	274	0.00757	0.122	1.26	1.26	295	233	7.84e-15	6.68e-13	1.93	1.93	411	213	8.89e-20	7.08e-18	2.1	2.1	467	222
C14ORF132	500	0.00239	0.0929	2.88	2.88	32	11.1	0.0133	0.127	0.494	-2.02	18.4	37.3	0.0196	0.136	0.395	-2.53	8.8	22.3	0.811	1	0.903	-1.11	10.5	11.6	0.0129	0.0723	0.404	-2.48	10.5	26.1	0.0124	0.177	0.497	-2.01	19.1	38.5	0.476	1	1.21	1.21	32.1	26.6	0.00155	0.0155	2.35	2.35	46.1	19.7
MBD6	2410	0.0025	0.0968	1.38	1.38	207	150	0.107	0.521	1.22	1.22	145	119	0.233	0.697	0.86	-1.16	116	135	0.638	1	0.933	-1.07	89.3	95.7	0.306	0.649	0.874	-1.14	109	125	0.0946	0.695	1.26	1.26	115	90.7	0.556	1	0.923	-1.08	105	113	0.000492	0.00586	1.62	1.62	135	83.2
NOTCH2NL	885	0.00254	0.0979	2.03	2.03	55.3	27.3	0.0788	0.432	1.49	1.49	48.4	32.5	4.42e-08	1.38e-06	0.294	-3.4	25.9	88.1	0.696	1	0.922	-1.08	44.9	48.6	1.5e-06	3.23e-05	0.295	-3.39	20.1	68.2	0.0485	0.459	0.648	-1.54	34.2	52.8	0.00311	0.0449	1.9	1.9	61.8	32.6	0.036	0.206	0.64	-1.56	36.1	56.5
GAS7	433	0.00254	0.0979	0.31	-3.22	8.73	28.1	0.173	0.68	0.504	-1.98	5.94	11.8	0.00267	0.0273	0.187	-5.35	3.81	20.4	0.115	0.705	1.69	1.69	24.4	14.4	2.31e-07	6.02e-06	0.251	-3.98	17.5	69.8	0.0938	0.692	1.8	1.8	22.9	12.8	0.775	1	0.945	-1.06	49.6	52.4	0.426	0.916	0.706	-1.42	8.88	12.6
FHL2	3410	0.00258	0.0992	0.705	-1.42	127	180	0.846	1	0.979	-1.02	159	163	0.033	0.201	0.765	-1.31	111	146	0.404	1	0.928	-1.08	242	261	0.394	0.742	1.1	1.1	179	163	0.148	0.88	1.16	1.16	196	168	6.74e-05	0.00155	1.57	1.57	199	126	5.5e-07	1.26e-05	0.553	-1.81	111	201
HNRNPH1	7120	0.0026	0.0997	1.35	1.35	242	180	0.754	1	1.02	1.02	425	416	3.52e-08	1.12e-06	0.671	-1.49	319	476	0.25	0.984	1.08	1.08	419	386	0.0139	0.0765	0.833	-1.2	330	396	0.0386	0.391	1.16	1.16	417	359	0.0124	0.14	1.19	1.19	467	393	0.264	0.75	0.912	-1.1	280	307
FSTL4	849	0.00261	0.1	1.76	1.76	77.8	44.1	2.61e-05	0.000691	0.211	-4.75	8.83	41.9	2.75e-07	7.66e-06	0.205	-4.88	12.7	61.8	0.121	0.72	0.71	-1.41	35.1	49.5	0.0887	0.299	1.57	1.57	37	23.7	2.47e-07	1.6e-05	4.65	4.65	63.7	13.7	0.0373	0.319	1.48	1.48	70.1	47.4	5.3e-05	0.000813	0.3	-3.34	14.6	48.8
RRBP1	4770	0.00263	0.1	0.802	-1.25	334	417	0.158	0.651	1.15	1.15	214	186	0.527	0.952	0.942	-1.06	217	231	0.0129	0.16	1.26	1.26	258	205	5.03e-13	3.14e-11	2.2	2.2	268	122	0.841	1	0.982	-1.02	229	233	0.482	1	1.07	1.07	211	197	0.373	0.875	1.09	1.09	203	185
SEMA3A	19200	0.00269	0.102	1.19	1.19	653	549	0.0677	0.395	1.09	1.09	899	823	2.08e-89	1.63e-86	0.303	-3.3	368	1210	9.82e-52	5.28e-49	1.9	1.9	1610	845	7.61e-64	3.6e-61	2.08	2.08	1630	785	0.000232	0.00718	1.16	1.16	1310	1130	1.67e-07	6.24e-06	1.25	1.25	1280	1020	1.74e-67	6.3e-65	0.392	-2.55	478	1220
GRB10	252	0.00271	0.103	3.44	3.44	26.2	7.62	0.445	1	0.734	-1.36	10.6	14.4	0.02	0.138	0.179	-5.59	2.15	12	0.647	1	1.3	1.3	6.86	5.26	0.026	0.123	0.314	-3.18	4.85	15.5	0.00318	0.0612	0.227	-4.41	4.86	21.4	0.00447	0.0608	0.318	-3.14	8.14	25.6	0.607	0.996	1.21	1.21	15.6	12.8
RTN4	8880	0.00272	0.103	0.823	-1.22	431	524	6.17e-11	4.72e-09	0.62	-1.61	304	490	0.00635	0.0558	1.24	1.24	351	282	1.19e-08	6.51e-07	0.687	-1.46	389	567	0.516	0.838	1.04	1.04	502	482	0.000173	0.00552	0.783	-1.28	420	536	1.85e-16	1.78e-14	0.588	-1.7	382	650	9.51e-06	0.000173	1.38	1.38	450	326
SLC46A3	3450	0.00277	0.105	0.709	-1.41	130	183	0.34	0.922	1.11	1.11	188	170	4.41e-10	1.79e-08	0.488	-2.05	112	230	0.0181	0.203	1.22	1.22	313	256	5.91e-07	1.4e-05	2.08	2.08	143	69	0.000327	0.00956	0.709	-1.41	186	262	2.41e-24	3.84e-22	3.89	3.89	275	70.7	0.0376	0.213	1.31	1.31	136	104
EMILIN2	1930	0.00278	0.105	0.699	-1.43	119	170	0.579	1	0.925	-1.08	96.6	104	0.559	0.962	1.11	1.11	70.6	63.8	6.94e-08	3.42e-06	2.22	2.22	148	66.5	0.000109	0.00138	1.96	1.96	98.4	50.3	0.675	1	0.94	-1.06	88.6	94.2	0.68	1	1.09	1.09	45.1	41.2	0.636	0.999	0.921	-1.09	63.5	68.9
S100A10	18900	0.00281	0.106	1.14	1.14	1130	995	0.000218	0.00436	1.18	1.18	1090	920	1.32e-18	1.11e-16	1.61	1.61	895	557	1.7e-11	1.27e-09	0.691	-1.45	561	812	1.43e-25	2.02e-23	1.69	1.69	1060	628	1.98e-28	7.55e-26	1.61	1.61	1400	869	4.17e-09	1.94e-07	0.738	-1.35	653	885	1.07e-18	7.81e-17	1.51	1.51	1140	752
EGR1	7210	0.00281	0.106	1.24	1.24	423	340	3.58e-75	4.3e-72	0.103	-9.72	71.9	699	9.25e-10	3.59e-08	1.92	1.92	259	135	9.55e-121	2.13e-117	0.0511	-19.6	65.1	1270	0.0497	0.198	0.73	-1.37	67.3	92.2	1.81e-40	1.57e-37	0.207	-4.83	86.3	417	0.89	1	1.02	1.02	76.9	75.2	3.24e-42	6.48e-40	2.21	2.21	950	431
ATXN2L	3770	0.00284	0.106	1.29	1.29	322	251	0.619	1	0.952	-1.05	202	212	0.13	0.504	0.848	-1.18	156	184	0.441	1	1.09	1.09	161	148	0.808	0.954	0.974	-1.03	162	167	0.725	1	1.04	1.04	176	169	6.8e-06	0.000197	0.605	-1.65	129	213	0.000125	0.00172	1.57	1.57	184	117
B2M	23500	0.00284	0.106	1.18	1.18	678	572	2.57e-09	1.56e-07	0.772	-1.3	934	1210	2.84e-92	2.61e-89	2.38	2.38	1860	782	1.77e-37	7.08e-35	1.73	1.73	1480	856	1.91e-39	4.57e-37	1.82	1.82	1370	752	0.0185	0.237	0.911	-1.1	1210	1330	3.68e-11	2.32e-09	1.36	1.36	1100	812	0.00261	0.0245	1.12	1.12	1550	1380
CLK2	1410	0.0029	0.108	1.66	1.66	91.6	55.1	0.00185	0.0263	1.64	1.64	105	63.9	0.505	0.944	1.12	1.12	70.1	62.4	0.82	1	1.04	1.04	67.4	64.7	0.575	0.873	1.09	1.09	82.9	75.9	0.0103	0.154	1.52	1.52	93.6	61.5	0.00733	0.0916	0.616	-1.62	49.5	80.3	0.345	0.851	1.19	1.19	61.8	51.7
WDR1	14300	0.00292	0.108	0.868	-1.15	823	948	0.27	0.844	1.06	1.06	742	700	0.504	0.944	0.959	-1.04	507	528	0.413	1	1.04	1.04	816	783	5.94e-23	7.3e-21	1.77	1.77	823	464	0.0028	0.0558	0.858	-1.17	705	822	1.81e-10	1.03e-08	1.43	1.43	771	539	0.0127	0.0913	0.87	-1.15	601	690
PRR9	87.4	0.00297	0.11	0.102	-9.8	1.87	18.3	0.339	0.921	0.576	-1.74	4.72	8.2	0.0285	0.18	0.0175	-57.3	0.298	17.1	0.594	1	0.52	-1.92	1.01	1.94	0.699	0.925	0.785	-1.27	4.52	5.77	0.135	0.842	0.212	-4.71	1.12	5.3	0.558	1	0.319	-3.14	0.347	1.09	0.474	0.946	0.116	-8.59	0.124	1.06
MSN	6220	0.00299	0.11	0.788	-1.27	278	353	0.911	1	1.01	1.01	335	332	0.0422	0.238	1.21	1.21	260	216	0.118	0.713	0.878	-1.14	270	308	0.384	0.735	0.938	-1.07	354	378	0.0225	0.27	0.832	-1.2	283	340	0.0142	0.155	1.22	1.22	333	272	0.201	0.648	1.11	1.11	323	291
SHISA6	210	0.003	0.11	10.5	10.5	18.3	1.75	0.349	0.929	2.89	2.89	3.03	1.05	0.0517	0.275	0.0877	-11.4	0.695	7.93	0.0146	0.175	5.46	5.46	13.4	2.45	0.000128	0.00159	0.0701	-14.3	2.22	31.7	0.302	1	0.393	-2.54	1.7	4.33	0.999	1	1	1	18.9	18.9	0.000719	0.00808	0.03	-33.3	0.959	31.9
LMCD1	3490	0.00311	0.114	0.777	-1.29	243	313	6.27e-14	6.99e-12	0.442	-2.26	122	276	0.00406	0.0391	0.719	-1.39	131	182	0.512	1	0.925	-1.08	134	145	0.0336	0.149	0.757	-1.32	102	135	0.000396	0.0111	0.667	-1.5	128	191	0.00932	0.112	1.48	1.48	110	74.1	1.13e-30	1.51e-28	4.24	4.24	333	78.6
DAB2IP	1240	0.00314	0.115	0.677	-1.48	96.2	142	0.273	0.85	1.23	1.23	63.8	52	0.53	0.953	0.851	-1.18	28	32.9	0.382	1	1.2	1.2	52.4	43.8	0.0014	0.012	0.606	-1.65	65.4	108	0.62	1	1.1	1.1	60.8	55.5	0.464	1	0.888	-1.13	71	79.9	0.819	1	1.05	1.05	38.3	36.3
ZFP36L2	3320	0.00316	0.116	1.39	1.39	192	138	0.21	0.752	1.15	1.15	164	142	0.862	0.992	0.982	-1.02	182	186	0.00522	0.0784	0.753	-1.33	169	225	0.19	0.492	0.865	-1.16	152	176	5.41e-05	0.00203	1.6	1.6	191	120	1.09e-12	7.74e-11	2.51	2.51	211	84.1	0.175	0.602	1.16	1.16	184	159
FAM20C	167	0.00317	0.116	3.36	3.36	25.8	7.68	0.818	1	1.14	1.14	6.2	5.42	0.00693	0.0597	0.122	-8.17	1.85	15.2	0.118	0.713	2.55	2.55	9.88	3.88	0.0069	0.0443	0.252	-3.97	4.81	19.1	0.616	1	0.741	-1.35	4.89	6.6	0.0103	0.122	0.316	-3.17	6.52	20.6	0.471	0.945	1.84	1.84	3.99	2.17
LURAP1L	1190	0.00322	0.117	1.76	1.76	75	42.6	0.397	0.971	1.17	1.17	63.7	54.5	1.7e-05	0.000338	2.63	2.63	72	27.4	0.996	1	0.999	-1	56.2	56.2	0.353	0.702	0.831	-1.2	46.4	55.8	0.299	1	1.21	1.21	63.8	52.6	0.285	0.971	0.795	-1.26	39	49.1	0.786	1	1.05	1.05	60.9	57.9
CAP1	15700	0.00324	0.118	0.856	-1.17	662	774	0.138	0.603	0.93	-1.08	812	873	0.00441	0.0418	1.15	1.15	844	731	0.016	0.186	0.875	-1.14	605	692	0.00795	0.0495	1.16	1.16	715	618	4.18e-06	0.000222	0.8	-1.25	761	952	3.46e-08	1.42e-06	1.32	1.32	933	708	0.227	0.692	1.06	1.06	878	828
AC145212.1	231	0.00327	0.119	0.27	-3.7	6.43	23.8	0.976	1	1.01	1.01	13.5	13.4	0.976	0.998	1.02	1.02	8.08	7.96	0.612	1	0.772	-1.3	6.81	8.82	0.0913	0.305	5.4	5.4	6.42	1.19	0.976	1	1.01	1.01	22.1	21.9	0.737	1	0.883	-1.13	13.6	15.4	0.306	0.812	2	2	6.56	3.29
GADD45B	1700	0.0033	0.12	1.46	1.46	148	101	0.305	0.883	1.19	1.19	75.2	63.1	0.00031	0.00441	0.52	-1.92	46.3	89	0.33	1	1.2	1.2	64.9	54.3	0.00429	0.0303	1.68	1.68	80.6	47.9	0.779	1	0.958	-1.04	85.2	88.9	4.06e-11	2.54e-09	3.59	3.59	122	34.1	3.52e-06	6.9e-05	2.06	2.06	126	61.1
ELL2	4320	0.00333	0.12	0.709	-1.41	125	176	1.9e-05	0.000519	0.633	-1.58	143	226	3.38e-37	6.95e-35	0.276	-3.63	125	453	7.36e-06	0.000247	0.641	-1.56	166	259	0.155	0.434	0.84	-1.19	122	145	4.01e-10	4.2e-08	0.554	-1.81	174	314	2.83e-19	3.15e-17	3.08	3.08	260	84.3	2.57e-15	1.47e-13	0.508	-1.97	206	406
NLGN2	3040	0.00333	0.12	1.33	1.33	248	187	0.0987	0.496	1.21	1.21	167	138	0.00205	0.022	0.699	-1.43	125	180	0.472	1	0.915	-1.09	124	136	0.0109	0.0634	0.762	-1.31	155	203	0.00167	0.0371	1.47	1.47	165	112	0.423	1	0.904	-1.11	119	131	0.0535	0.274	1.28	1.28	139	109
NSMCE3	746	0.00335	0.12	1.85	1.85	64.4	34.7	0.87	1	0.964	-1.04	40.1	41.5	0.99	0.999	1	1	33.5	33.4	0.0097	0.129	1.91	1.91	46.5	24.4	0.061	0.229	0.669	-1.49	36.2	54.2	0.144	0.866	1.44	1.44	39	27.1	0.463	1	1.19	1.19	38.7	32.5	0.186	0.623	1.45	1.45	31.1	21.5
ERRFI1	5240	0.00335	0.12	1.31	1.31	268	204	0.284	0.862	0.9	-1.11	197	218	5.67e-16	4e-14	0.562	-1.78	309	550	1.58e-05	0.000507	0.687	-1.46	223	324	4.07e-11	1.93e-09	0.527	-1.9	162	307	0.698	1	1.04	1.04	224	216	3.54e-14	2.93e-12	2.21	2.21	294	133	8.48e-17	5.63e-15	0.5	-2	216	433
FHOD3	6480	0.00336	0.12	0.803	-1.24	323	403	0.000573	0.00995	1.33	1.33	346	261	6.94e-07	1.77e-05	0.66	-1.51	237	360	0.0237	0.249	0.85	-1.18	357	421	0.113	0.351	1.14	1.14	309	271	0.0541	0.49	0.862	-1.16	316	366	0.306	0.991	0.932	-1.07	402	432	1.21e-09	4.11e-08	0.565	-1.77	178	314
KCNH2	3350	0.00352	0.126	0.791	-1.26	279	352	0.00535	0.0606	1.43	1.43	146	102	9.79e-12	4.74e-10	0.379	-2.64	68	179	0.428	1	0.919	-1.09	171	186	7.41e-20	7.71e-18	3.48	3.48	240	69	0.622	1	0.951	-1.05	191	200	2.45e-23	3.53e-21	3.94	3.94	260	66	7.12e-17	4.76e-15	0.269	-3.72	51.1	190
CECR2	155	0.00361	0.129	5.82	5.82	18.6	3.2	0.332	0.914	0.514	-1.95	3.2	6.24	0.00157	0.0178	0.126	-7.96	2.61	20.8	0.404	1	1.76	1.76	6.04	3.44	0.0223	0.109	0.145	-6.92	1.6	11.1	0.391	1	1.74	1.74	6.52	3.74	0.0689	0.48	2.29	2.29	15.8	6.9	0.347	0.853	0.648	-1.54	7.74	11.9
DCTN4	4290	0.00363	0.129	0.744	-1.34	168	226	0.438	1	0.927	-1.08	201	217	1.08e-18	9.14e-17	0.44	-2.27	166	378	0.0168	0.193	1.27	1.27	234	185	0.122	0.371	0.853	-1.17	174	205	0.000106	0.00361	0.718	-1.39	235	328	0.0025	0.0374	1.38	1.38	208	150	2.31e-05	0.000384	0.637	-1.57	144	226
OSBP2	1510	0.00365	0.13	1.46	1.46	144	98.1	0.0162	0.147	1.68	1.68	57.4	34.2	3.87e-09	1.41e-07	0.271	-3.69	25.8	95.4	0.585	1	0.924	-1.08	91.4	98.9	0.00113	0.01	0.595	-1.68	62.8	106	0.141	0.859	0.768	-1.3	55	71.7	0.00507	0.0677	0.633	-1.58	61.5	97.1	3.82e-09	1.21e-07	0.279	-3.58	27.3	97.7
CIRBP	3410	0.0037	0.131	1.37	1.37	198	144	5.11e-05	0.00123	1.54	1.54	224	145	0.408	0.886	1.09	1.09	192	176	0.0553	0.449	1.24	1.24	183	148	0.311	0.656	1.11	1.11	188	169	0.0111	0.164	1.32	1.32	190	144	0.113	0.644	0.836	-1.2	145	173	0.422	0.914	1.1	1.1	155	141
POLR2J3	592	0.0037	0.131	2.32	2.32	39.6	17.1	0.499	1	0.843	-1.19	28.9	34.2	0.000312	0.00442	0.405	-2.47	22.4	55.3	0.034	0.32	1.79	1.79	37.1	20.7	0.00417	0.0296	0.452	-2.21	18.8	41.7	0.836	1	1.07	1.07	22.2	20.9	0.812	1	1.07	1.07	28.5	26.7	0.371	0.872	0.778	-1.29	22.5	29
LRIG1	1360	0.00373	0.131	1.71	1.71	78.6	45.8	0.0719	0.41	0.732	-1.37	57.7	78.8	0.00491	0.0455	1.47	1.47	130	88.4	0.0291	0.289	0.635	-1.58	37.6	59.3	0.503	0.83	0.871	-1.15	44	50.5	0.219	1	0.782	-1.28	44.7	57.2	0.0541	0.413	1.41	1.41	75.8	53.8	0.499	0.958	0.9	-1.11	77.6	86.3
TINAGL1	109	0.00376	0.132	0.27	-3.71	6.21	23	0.354	0.931	1.89	1.89	6.12	3.23	0.129	0.503	0.165	-6.06	0.828	5.01	0.502	1	0.636	-1.57	3.6	5.66	0.446	0.788	0.634	-1.58	4.56	7.19	0.227	1	0.428	-2.33	2.9	6.77	0.528	1	0.714	-1.4	6	8.41	0.625	0.999	0.511	-1.96	0.805	1.57
RALGAPA2	1730	0.00379	0.133	0.643	-1.56	70.7	110	0.597	1	0.926	-1.08	91.4	98.6	2.37e-05	0.000456	0.551	-1.82	77.8	141	1.94e-10	1.32e-08	0.387	-2.58	62.4	161	0.0455	0.186	0.732	-1.37	71.2	97.3	0.00227	0.0474	0.623	-1.61	67.4	108	0.207	0.863	1.2	1.2	105	87.5	0.389	0.89	0.859	-1.16	59.6	69.4
CCNL2	4360	0.00381	0.133	1.32	1.32	247	187	2.43e-05	0.000649	1.46	1.46	304	208	0.574	0.966	0.947	-1.06	205	216	0.532	1	0.944	-1.06	226	240	0.415	0.762	0.929	-1.08	235	253	0.00796	0.127	1.29	1.29	255	199	0.0431	0.352	0.819	-1.22	187	228	0.614	0.997	1.05	1.05	183	174
DDAH2	833	0.00381	0.133	1.75	1.75	74.1	42.5	0.117	0.548	1.38	1.38	55.4	40	0.519	0.949	0.848	-1.18	28.1	33.2	0.256	0.991	0.764	-1.31	31.4	41.1	0.0305	0.138	1.6	1.6	55.3	34.6	0.859	1	1.04	1.04	37.5	36	0.277	0.963	1.28	1.28	44.4	34.7	0.825	1	1.05	1.05	37.1	35.2
SPTLC2	2950	0.00386	0.134	1.45	1.45	149	103	0.128	0.579	0.828	-1.21	118	143	0.138	0.523	1.16	1.16	210	181	0.296	1	1.14	1.14	138	121	0.41	0.758	0.909	-1.1	143	157	0.125	0.808	1.18	1.18	187	159	1.8e-05	0.000471	1.58	1.58	227	144	0.00822	0.0641	0.738	-1.36	131	178
JDP2	576	0.00387	0.134	1.84	1.84	63.3	34.3	0.0184	0.16	0.573	-1.74	28.3	49.3	0.0879	0.391	0.509	-1.96	9.66	19	0.499	1	0.81	-1.24	18.5	22.9	0.882	0.972	1.04	1.04	31.5	30.3	0.635	1	0.868	-1.15	21	24.2	0.597	1	1.17	1.17	25.1	21.5	0.0163	0.111	2.07	2.07	33.6	16.2
JUND	11800	0.00395	0.137	1.14	1.14	991	867	8.64e-27	2.93e-24	2.08	2.08	661	318	3.11e-13	1.7e-11	0.599	-1.67	323	540	3.27e-07	1.42e-05	1.34	1.34	698	519	1.25e-15	9.78e-14	1.6	1.6	748	467	6.37e-29	2.62e-26	2.19	2.19	648	296	0.7	1	0.974	-1.03	412	423	3.56e-55	1.01e-52	0.352	-2.84	305	865
DCHS1	1550	0.00399	0.138	1.46	1.46	142	97.1	0.00369	0.0457	0.595	-1.68	49.8	83.7	1.54e-14	9.3e-13	0.0709	-14.1	9.04	127	0.0239	0.25	1.47	1.47	86.2	58.8	3.8e-07	9.35e-06	0.479	-2.09	70.6	147	0.133	0.835	1.34	1.34	61.8	46.2	5.45e-06	0.000161	1.98	1.98	132	67	2.55e-07	6.18e-06	0.328	-3.05	28.4	86.6
CEBPB	5370	0.004	0.138	1.21	1.21	507	419	0.00838	0.0878	1.34	1.34	190	142	0.000695	0.00901	0.712	-1.4	171	240	0.00631	0.0906	1.32	1.32	224	170	0.621	0.894	1.06	1.06	130	123	9.67e-05	0.00331	0.689	-1.45	184	268	0.203	0.857	1.14	1.14	193	169	0.000194	0.00258	0.757	-1.32	314	414
ATF6B	1900	0.00409	0.141	1.47	1.47	137	93.4	0.0234	0.19	1.43	1.43	98.7	69.1	0.549	0.959	1.1	1.1	83.1	75.6	0.0935	0.626	1.29	1.29	102	79.2	7.75e-07	1.76e-05	2.28	2.28	118	51.6	0.506	1	1.1	1.1	97.5	88.4	0.166	0.792	0.819	-1.22	87.8	107	0.979	1	0.996	-1	95	95.4
URB1	3170	0.00419	0.144	0.752	-1.33	177	235	0.000736	0.0123	0.68	-1.47	129	190	5.48e-05	0.000956	0.676	-1.48	177	263	2.77e-05	0.000842	0.62	-1.61	124	201	0.195	0.501	0.836	-1.2	95.9	115	2.26e-08	1.7e-06	0.526	-1.9	116	220	0.00464	0.0627	1.35	1.35	209	155	6.2e-06	0.000116	1.79	1.79	169	94.5
AFF3	587	0.0042	0.144	0.549	-1.82	35.3	64.2	9.22e-05	0.00207	0.305	-3.28	14.2	46.4	1.7e-05	0.000338	0.0388	-25.8	1.82	46.9	0.548	1	1.14	1.14	43.7	38.3	0.000124	0.00154	0.179	-5.58	5.89	32.8	2.81e-05	0.00117	0.166	-6.03	6.34	38.2	0.017	0.178	2.11	2.11	31.7	15	0.00876	0.0677	0.213	-4.69	3.5	16.4
FURIN	1910	0.00429	0.147	0.742	-1.35	160	215	0.657	1	0.934	-1.07	82.6	88.4	0.809	0.989	0.959	-1.04	67	69.8	0.233	0.963	1.2	1.2	95.2	79.5	0.46	0.799	1.13	1.13	74.9	66.1	0.0516	0.477	0.742	-1.35	73.9	99.6	0.165	0.79	1.26	1.26	79.1	62.6	0.000499	0.00593	1.8	1.8	98.5	54.8
TMEM158	179	0.0043	0.147	2.81	2.81	29.1	10.3	0.00238	0.0326	0.209	-4.79	4.54	21.8	0.495	0.941	0.54	-1.85	1.89	3.5	0.026	0.266	4.83	4.83	11.7	2.41	0.142	0.41	0.495	-2.02	6.5	13.1	0.0511	0.474	0.298	-3.36	3.37	11.3	0.308	0.992	0.515	-1.94	3.58	6.95	0.155	0.563	0.418	-2.39	3.77	9.02
OSGIN1	3060	0.0043	0.147	1.25	1.25	360	288	0.891	1	0.984	-1.02	141	143	4.96e-09	1.77e-07	2.26	2.26	168	74.5	0.683	1	1.05	1.05	123	116	0.0886	0.299	1.33	1.33	84.6	63.8	0.00729	0.118	0.742	-1.35	140	189	0.029	0.265	0.757	-1.32	108	143	4.06e-13	1.99e-11	2.62	2.62	205	78.1
ACTA1	44.4	0.00442	0.15	0.124	-8.09	2.08	16.9	0.375	0.949	0.4	-2.5	1.31	3.28	0.405	0.884	0.189	-5.28	0.298	1.57	0.758	1	0.732	-1.37	1.68	2.3	0.263	0.598	2.9	2.9	4.31	1.49	0.299	1	0.283	-3.53	0.87	3.07	0.683	1	0.5	-2	0.52	1.04	0.92	1	0.764	-1.31	0.248	0.324
BIN1	5360	0.00444	0.15	0.833	-1.2	444	533	6.95e-08	3.15e-06	1.65	1.65	305	184	0.000917	0.0114	1.45	1.45	195	135	0.0892	0.611	1.16	1.16	275	237	1.6e-13	1.04e-11	2.66	2.66	208	78.1	0.0284	0.318	0.836	-1.2	274	328	0.0001	0.0022	0.706	-1.42	213	302	0.00429	0.0373	1.32	1.32	250	190
E2F7	1350	0.00444	0.15	0.342	-2.93	9.42	27.6	0.00921	0.0947	1.96	1.96	44.1	22.5	1.42e-13	8.03e-12	0.156	-6.39	18.4	117	0.505	1	0.892	-1.12	64	71.8	0.812	0.956	1.06	1.06	35.9	33.9	0.0518	0.477	1.5	1.5	58.1	38.8	0.0287	0.263	1.57	1.57	60.2	38.3	1.06e-22	9.81e-21	0.0286	-35	7.83	274
PPA1	2020	0.00448	0.151	0.592	-1.69	46.9	79.2	0.448	1	1.11	1.11	111	99.7	0.785	0.987	0.961	-1.04	91	94.7	0.436	1	1.11	1.11	124	112	0.0247	0.118	1.45	1.45	90.3	62.4	0.00654	0.109	0.701	-1.43	99.6	142	0.905	1	0.985	-1.02	118	120	0.146	0.543	0.798	-1.25	74.7	93.6
RPL13P12	120	0.0045	0.152	0.0159	-63	0.478	30.1	0.0387	0.27	0.037	-27	0.408	11	0.978	0.998	0.954	-1.05	0.695	0.729	0.0321	0.307	0.0671	-14.9	0.672	10	0.146	0.417	0.612	-1.64	14.1	23.1	0.978	1	1.04	1.04	0.834	0.799	0.859	1	1.43	1.43	0.606	0.425	0.0187	0.124	14.4	14.4	12	0.833
RBFOX1	353	0.00453	0.152	3.11	3.11	25.7	8.26	0.202	0.738	0.658	-1.52	15.4	23.5	0.00176	0.0194	0.432	-2.31	19.9	46.1	0.00305	0.05	0.277	-3.61	6.81	24.6	0.427	0.772	1.42	1.42	12.5	8.8	0.274	1	0.66	-1.52	11.5	17.4	0.0537	0.411	2.08	2.08	21.5	10.3	0.0559	0.282	1.93	1.93	24.9	12.9
NOTCH2	8170	0.00464	0.156	0.829	-1.21	416	502	7e-06	0.000217	0.731	-1.37	356	487	3.2e-21	3.06e-19	0.499	-2.01	277	555	1.04e-09	6.32e-08	0.661	-1.51	360	545	0.00867	0.0531	0.838	-1.19	405	484	0.000327	0.00956	0.783	-1.28	383	489	2.26e-06	7.1e-05	1.4	1.4	479	343	0.226	0.69	1.09	1.09	403	369
WHRN	1770	0.00472	0.158	0.719	-1.39	126	175	0.00488	0.0566	1.49	1.49	125	83.9	0.0623	0.311	0.675	-1.48	37.6	55.7	2.41e-05	0.000739	0.524	-1.91	65.3	124	4.04e-12	2.19e-10	0.319	-3.14	48.6	152	0.00177	0.0391	0.607	-1.65	62.8	104	0.00036	0.00692	0.587	-1.7	71.1	121	0.025	0.156	1.61	1.61	58.1	36.1
ITGA1	1320	0.00477	0.159	0.481	-2.08	22	45.8	0.539	1	1.1	1.1	82.7	75	7.04e-08	2.13e-06	0.309	-3.23	27.6	89.3	0.0065	0.0928	0.691	-1.45	91.6	133	0.0134	0.0746	0.697	-1.43	79.9	115	0.149	0.883	0.783	-1.28	61.7	78.8	0.0399	0.335	1.39	1.39	93.8	67.6	1.42e-08	4.21e-07	0.219	-4.56	17	77.7
OLFML2B	1360	0.00483	0.161	1.88	1.88	57.2	30.4	3.5e-12	3.12e-10	0.273	-3.66	36.5	134	0.0272	0.174	1.51	1.51	71.3	47.1	9.76e-09	5.44e-07	0.22	-4.54	17.5	79.6	0.00529	0.0359	1.77	1.77	66.1	37.3	0.00105	0.0254	1.98	1.98	68.2	34.3	0.000662	0.0118	2.98	2.98	38.7	13	1.33e-27	1.53e-25	7.83	7.83	247	31.6
PQLC1	1490	0.00486	0.162	0.661	-1.51	76.6	116	0.00722	0.0773	1.55	1.55	95.6	61.7	0.782	0.987	0.951	-1.05	60.1	63.1	0.196	0.912	0.783	-1.28	49.8	63.6	0.325	0.671	1.18	1.18	76	64.3	0.25	1	1.23	1.23	68.2	55.4	0.574	1	1.11	1.11	65.4	59.1	0.396	0.895	1.16	1.16	74.7	64.7
SAMD11	113	0.00487	0.162	0.344	-2.9	9.38	27.2	0.942	1	0.957	-1.05	5.36	5.6	0.228	0.691	0.0344	-29	0.132	3.85	0.81	1	1.13	1.13	8.06	7.12	0.671	0.914	1.73	1.73	1.64	0.951	0.06	0.522	0.315	-3.18	3.48	11.1	0.557	1	2.25	2.25	1.7	0.756	0.661	1	1.88	1.88	1.39	0.74
GLIPR1	2240	0.00516	0.171	0.606	-1.65	50.2	82.8	0.842	1	0.972	-1.03	96.9	99.6	0.381	0.869	0.866	-1.15	69.1	79.8	7.47e-16	8.32e-14	2.84	2.84	229	80.6	4.78e-05	0.00068	1.67	1.67	169	101	0.00365	0.0686	0.675	-1.48	91.8	136	1.92e-10	1.09e-08	2.7	2.7	152	56.4	2.18e-09	7.24e-08	0.46	-2.17	86.8	189
RASA4B	320	0.00532	0.176	2.35	2.35	35.6	15.2	0.119	0.554	0.553	-1.81	10.7	19.4	0.0233	0.155	0.289	-3.46	4.3	14.9	0.187	0.895	1.54	1.54	23.7	15.4	0.278	0.617	0.638	-1.57	9.56	15	0.197	0.989	0.59	-1.7	9.49	16.1	0.862	1	1.08	1.08	11.1	10.3	0.0135	0.0957	0.382	-2.62	9.13	23.9
CLDN3	672	0.0055	0.182	1.62	1.62	87.4	54.1	0.000983	0.0157	2.73	2.73	40.2	14.8	0.000853	0.0107	0.4	-2.5	18.6	46.4	0.000522	0.0111	0.372	-2.68	16.9	45.5	0.00978	0.058	0.454	-2.2	15.6	34.3	0.00217	0.0459	2.4	2.4	41.7	17.4	0.155	0.766	0.664	-1.51	20.1	30.3	0.000473	0.00567	0.334	-2.99	13.6	40.6
SAMD4A	555	0.00553	0.182	0.444	-2.25	16.8	37.9	0.774	1	0.928	-1.08	28	30.1	0.84	0.989	0.93	-1.08	14.8	15.9	0.632	1	1.16	1.16	23.2	20.1	0.0237	0.114	0.57	-1.75	25.5	44.7	0.163	0.916	1.54	1.54	26.6	17.3	0.0235	0.227	1.76	1.76	44.6	25.4	0.0618	0.303	2.22	2.22	17.7	7.96
ITGB5	1490	0.00554	0.182	0.704	-1.42	106	151	0.258	0.826	1.2	1.2	87.2	72.8	3.37e-10	1.39e-08	0.221	-4.52	21.2	95.7	0.000315	0.00711	0.516	-1.94	44.9	87.1	0.655	0.909	1.08	1.08	65.8	60.8	1.82e-07	1.22e-05	0.42	-2.38	51.2	122	0.138	0.722	1.27	1.27	90.3	71.3	0.353	0.859	0.797	-1.25	30.2	37.9
LPAR3	426	0.00554	0.182	3.77	3.77	20.8	5.53	0.583	1	0.873	-1.15	30.4	34.9	0.0222	0.149	1.87	1.87	38.2	20.4	0.441	1	1.45	1.45	10.4	7.12	0.193	0.498	0.587	-1.7	9.46	16.1	0.378	1	0.739	-1.35	14.9	20.1	0.011	0.127	0.334	-3	7.16	21.5	1.2e-06	2.59e-05	5.19	5.19	53.8	10.4
CBLB	2160	0.00562	0.184	0.683	-1.47	88.5	130	0.00538	0.0609	0.687	-1.45	93	135	0.0939	0.41	0.72	-1.39	44.9	62.3	0.000701	0.0145	1.54	1.54	156	101	2.62e-10	1.12e-08	0.461	-2.17	97.6	212	0.0651	0.548	0.791	-1.26	111	140	5.95e-06	0.000174	0.571	-1.75	103	180	0.802	1	1.04	1.04	71.3	68.3
ITPKA	721	0.0057	0.186	0.591	-1.69	44.1	74.5	0.581	1	1.14	1.14	38.2	33.6	0.0018	0.0199	0.569	-1.76	48.2	84.7	0.000128	0.00322	0.175	-5.72	5.66	32.4	0.0744	0.264	0.565	-1.77	15.2	27	0.00366	0.0687	0.499	-2	26.2	52.5	0.988	1	1	1	26.6	26.5	2.5e-07	6.06e-06	4.82	4.82	62.6	13
LMNB2	1800	0.00576	0.188	1.41	1.41	156	110	0.00713	0.0765	1.49	1.49	114	76.8	0.099	0.425	1.29	1.29	95.3	73.8	0.791	1	0.957	-1.05	70.4	73.6	0.185	0.484	0.827	-1.21	89.1	108	0.452	1	0.884	-1.13	70	79.2	0.861	1	1.03	1.03	80.2	78	0.0203	0.133	1.45	1.45	95.9	66.2
CCDC57	1350	0.0058	0.189	1.56	1.56	99.2	63.7	0.312	0.893	0.843	-1.19	64.2	76.2	0.00596	0.053	1.47	1.47	126	85.9	0.631	1	1.1	1.1	57.5	52.4	0.823	0.959	1.05	1.05	43.7	41.7	0.127	0.815	1.35	1.35	60	44.4	0.186	0.829	1.31	1.31	56.3	43.1	1.26e-08	3.77e-07	2.71	2.71	121	44.5
UBASH3B	404	0.00582	0.189	0.491	-2.04	22.4	45.6	0.00263	0.0351	0.388	-2.58	14	36.1	0.000162	0.00249	0.127	-7.86	3.77	29.7	0.0437	0.383	0.559	-1.79	18.8	33.6	0.0134	0.0743	0.361	-2.77	8.03	22.2	0.0251	0.291	0.511	-1.96	16.8	33	0.0978	0.594	1.74	1.74	24.7	14.2	0.0542	0.276	0.299	-3.34	3.31	11.1
TMEM123	9370	0.00583	0.189	0.792	-1.26	250	316	0.000153	0.00318	1.32	1.32	421	318	0.114	0.466	0.887	-1.13	330	372	2.05e-30	5.42e-28	2.13	2.13	722	340	1.82e-16	1.54e-14	0.627	-1.59	507	809	0.0163	0.216	0.858	-1.17	459	535	0.117	0.657	0.928	-1.08	844	910	1.9e-22	1.73e-20	0.466	-2.14	240	514
AQP3	347	0.00586	0.189	0.371	-2.69	10.6	28.5	0.00144	0.0214	3.34	3.34	30.3	9.06	0.567	0.964	1.39	1.39	7.25	5.22	0.423	1	1.28	1.28	23.7	18.4	2.51e-05	0.000386	4.27	4.27	44.4	10.4	0.813	1	1.09	1.09	17.2	15.9	0.989	1	0.994	-1.01	9.67	9.73	0.0016	0.016	0.237	-4.22	5.94	25.1
C2CD2	7310	0.00596	0.192	0.814	-1.23	324	399	3.08e-14	3.59e-12	0.554	-1.8	258	465	5.09e-40	1.17e-37	2.13	2.13	961	451	2.21e-17	2.76e-15	0.535	-1.87	283	528	1.27e-15	9.93e-14	0.429	-2.33	127	297	0.0269	0.304	1.22	1.22	281	231	1.76e-06	5.65e-05	1.51	1.51	338	224	2.26e-46	4.96e-44	2.91	2.91	702	241
KDM6B	4450	0.00597	0.192	1.27	1.27	294	231	0.27	0.845	1.13	1.13	176	155	1.7e-16	1.24e-14	0.451	-2.22	156	345	0.000217	0.00516	0.688	-1.45	166	241	0.126	0.378	0.842	-1.19	147	174	0.0955	0.697	1.2	1.2	190	159	3.03e-06	9.34e-05	1.59	1.59	260	163	1.85e-06	3.84e-05	0.66	-1.52	218	331
MT1E	2280	0.00602	0.193	1.36	1.36	186	136	1.45e-06	5.09e-05	2.21	2.21	118	53.6	0.000748	0.00958	0.643	-1.56	95.6	149	1.59e-09	9.54e-08	2.47	2.47	154	62.4	3.47e-05	0.000515	1.86	1.86	128	68.8	4.01e-07	2.51e-05	2.07	2.07	149	72.2	0.851	1	1.03	1.03	84.7	82.3	1.02e-21	8.87e-20	0.236	-4.24	54.4	230
STOM	7730	0.00603	0.193	1.25	1.25	345	277	3.34e-08	1.61e-06	0.661	-1.51	296	448	1.66e-08	5.49e-07	1.41	1.41	661	470	0.000177	0.00427	0.762	-1.31	334	439	0.105	0.334	1.15	1.15	301	262	0.00032	0.00938	0.76	-1.32	302	398	0.567	1	0.956	-1.05	313	328	5.58e-09	1.73e-07	1.48	1.48	556	377
F8A3	87.2	0.00608	0.195	8.28	8.28	15.6	1.89	0.945	1	1.04	1.04	7.92	7.65	0.0481	0.261	13	13	8.31	0.641	0.724	1	3.23	3.23	0.384	0.119	0.0978	0.318	0.0468	-21.4	0.306	6.54	0.803	1	0.517	-1.93	0.218	0.42	0.31	0.993	0.0637	-15.7	0.144	2.27	0.0597	0.295	0.158	-6.33	1.21	7.64
PALLD	2640	0.00612	0.195	0.702	-1.43	102	145	0.00172	0.0248	0.679	-1.47	110	162	0.0149	0.108	1.5	1.5	89	59.1	7.49e-12	5.75e-10	0.485	-2.06	133	275	0.42	0.766	0.912	-1.1	145	160	3.29e-05	0.00133	0.507	-1.97	56.4	111	5.51e-13	4.05e-11	2.96	2.96	175	59.1	0.0145	0.102	1.34	1.34	163	121
PFKP	8510	0.00622	0.198	0.837	-1.19	435	520	6.73e-05	0.00157	1.33	1.33	447	335	6.78e-09	2.39e-07	1.46	1.46	570	390	0.000307	0.00697	0.748	-1.34	269	360	6.22e-07	1.46e-05	1.56	1.56	320	205	2.2e-08	1.66e-06	1.43	1.43	601	421	2.64e-29	5.22e-27	0.422	-2.37	242	573	2.37e-05	0.000395	0.725	-1.38	297	410
ZDHHC8P1	589	0.00633	0.201	0.536	-1.87	29.3	54.8	0.0966	0.49	1.52	1.52	39.5	26	0.000106	0.00172	0.229	-4.37	8.47	37.1	1.35e-07	6.19e-06	0.129	-7.75	7.48	58	2.57e-05	0.000395	0.33	-3.03	19.2	58.1	0.476	1	1.23	1.23	27.4	22.4	0.000311	0.00605	2.83	2.83	46	16.3	0.529	0.97	1.25	1.25	17.5	14
DDX11	249	0.00649	0.206	4.09	4.09	19	4.65	0.482	1	1.26	1.26	21.4	17	0.736	0.986	1.13	1.13	16.5	14.6	0.0513	0.428	2.8	2.8	13.6	4.87	0.0342	0.15	0.34	-2.94	5.18	15.2	0.177	0.951	0.627	-1.6	13.6	21.7	0.131	0.701	0.576	-1.74	11.8	20.5	0.0178	0.119	3.73	3.73	15.3	4.12
PDLIM4	2130	0.00654	0.207	0.752	-1.33	159	211	0.000833	0.0136	1.63	1.63	123	75.3	0.802	0.988	1.05	1.05	45.9	43.5	1.48e-05	0.000478	1.92	1.92	129	67	0.297	0.639	1.17	1.17	98.5	84.4	1.16e-05	0.000548	0.548	-1.82	82.5	150	0.0663	0.47	0.772	-1.29	89.5	116	0.173	0.599	1.26	1.26	77.9	61.8
FAM117B	2050	0.00657	0.207	1.57	1.57	94.3	60.2	1.62e-05	0.000451	0.533	-1.88	71.9	135	0.0344	0.207	0.794	-1.26	151	190	0.119	0.715	0.796	-1.26	83.4	105	0.0717	0.257	1.34	1.34	89.1	66.5	0.00349	0.0661	1.62	1.62	95.3	58.7	0.000171	0.00356	1.83	1.83	109	59.3	0.178	0.608	1.16	1.16	171	147
VSTM2L	687	0.00658	0.207	1.6	1.6	87.3	54.7	1.55e-06	5.4e-05	3.43	3.43	67.3	19.6	0.722	0.986	1.17	1.17	11.1	9.44	0.000121	0.00307	5.31	5.31	33.4	6.29	0.000131	0.00161	2.83	2.83	51.8	18.3	0.461	1	1.16	1.16	51.5	44.3	0.133	0.707	1.63	1.63	25.1	15.4	0.00476	0.0406	2.31	2.31	37.6	16.2
PDPR	683	0.00662	0.208	2.14	2.14	40.1	18.8	0.847	1	1.05	1.05	34.7	33.1	0.207	0.657	1.34	1.34	44.4	33.2	0.0439	0.385	1.64	1.64	43.8	26.7	0.622	0.894	0.894	-1.12	36.4	40.7	0.0139	0.194	1.88	1.88	43.9	23.4	0.0254	0.24	1.72	1.72	46.4	27	0.89	1	1.03	1.03	37.8	36.6
SLC35D1	3270	0.00669	0.21	1.44	1.44	136	95	2.17e-05	0.000586	0.644	-1.55	153	237	0.0227	0.152	1.27	1.27	200	157	0.014	0.17	0.755	-1.32	134	178	1.44e-12	8.38e-11	0.498	-2.01	154	310	0.0107	0.158	0.735	-1.36	119	162	0.62	1	0.951	-1.05	190	200	0.013	0.093	1.32	1.32	189	144
FBLN2	109	0.00675	0.211	0.172	-5.81	2.78	16.1	0.909	1	0.936	-1.07	5.8	6.19	0.134	0.513	0.211	-4.74	1.13	5.33	0.135	0.766	0.399	-2.51	3.69	9.26	0.472	0.807	0.602	-1.66	3.22	5.35	0.0863	0.659	0.357	-2.8	3.77	10.6	0.939	1	0.944	-1.06	3.44	3.64	0.1	0.425	0.237	-4.23	1.61	6.8
CTIF	5650	0.00677	0.212	0.835	-1.2	414	496	8.56e-07	3.11e-05	1.5	1.5	371	247	7.63e-07	1.93e-05	0.635	-1.58	193	305	0.00462	0.0715	0.78	-1.28	230	295	0.00265	0.0202	1.31	1.31	291	223	0.0221	0.269	1.2	1.2	360	301	0.0784	0.519	0.858	-1.17	246	287	0.034	0.198	0.79	-1.27	145	183
INPP5A	627	0.00684	0.214	1.82	1.82	57.3	31.4	0.276	0.855	0.754	-1.33	26	34.5	0.0394	0.227	0.512	-1.95	14.4	28	0.303	1	0.73	-1.37	18.5	25.4	0.137	0.4	0.682	-1.47	25.5	37.3	0.342	1	0.762	-1.31	21.5	28.2	0.401	1	1.21	1.21	43.8	36.3	0.999	1	1	1	34.9	34.9
UNC5C	1810	0.00697	0.217	0.563	-1.77	34.6	61.4	0.745	1	1.04	1.04	113	108	0.454	0.922	0.9	-1.11	95.8	106	4.44e-16	5.09e-14	0.346	-2.89	78.8	228	0.317	0.661	0.866	-1.15	90.7	105	0.0587	0.516	0.747	-1.34	73.3	98.1	0.413	1	0.88	-1.14	77.4	87.9	4.51e-07	1.05e-05	0.444	-2.25	55.9	126
ASIC3	459	0.00699	0.217	1.87	1.87	53.3	28.5	0.375	0.949	1.29	1.29	28.1	21.8	0.0002	0.003	0.385	-2.6	21	54.5	0.469	1	0.779	-1.28	15	19.3	0.304	0.647	1.48	1.48	16.9	11.4	0.368	1	1.33	1.33	23.7	17.9	0.0462	0.37	2.14	2.14	21.5	10	0.252	0.733	1.56	1.56	17.2	11.1
PLOD3	3380	0.00702	0.218	0.767	-1.3	183	239	0.214	0.761	1.15	1.15	167	145	0.000496	0.00668	1.49	1.49	189	127	0.000621	0.013	1.5	1.5	179	119	2.44e-09	9e-08	2.05	2.05	211	103	0.328	1	1.11	1.11	181	163	0.0107	0.125	0.737	-1.36	122	166	0.87	1	1.02	1.02	174	171
MTA1	2850	0.00716	0.222	1.31	1.31	232	178	0.0141	0.132	1.32	1.32	179	136	0.0836	0.379	1.22	1.22	165	135	0.158	0.828	1.2	1.2	136	113	0.0235	0.114	1.36	1.36	126	92.4	0.0637	0.542	1.26	1.26	144	114	0.509	1	0.919	-1.09	116	126	5.86e-08	1.58e-06	2.03	2.03	177	87.2
FBRSL1	5270	0.00735	0.227	1.19	1.19	524	441	3.31e-08	1.61e-06	1.64	1.64	327	199	0.19	0.628	0.895	-1.12	264	295	0.115	0.705	1.17	1.17	229	197	0.00391	0.0279	1.34	1.34	228	170	0.026	0.298	1.26	1.26	211	167	0.471	1	0.927	-1.08	174	187	7.2e-07	1.62e-05	1.56	1.56	320	205
ARF1	12800	0.00735	0.227	1.15	1.15	833	727	0.000195	0.00396	1.23	1.23	709	576	0.0165	0.118	1.14	1.14	674	589	0.0157	0.183	1.15	1.15	618	536	0.4	0.748	1.05	1.05	560	532	0.808	1	0.986	-1.01	603	612	0.529	1	0.963	-1.04	559	580	0.17	0.592	0.924	-1.08	578	626
NPIPA1	2290	0.00743	0.229	1.44	1.44	132	92	0.14	0.61	0.843	-1.19	138	163	0.226	0.688	1.19	1.19	109	91.6	0.0365	0.337	0.742	-1.35	85.5	115	0.0137	0.0755	0.721	-1.39	98.1	136	0.000944	0.0232	1.56	1.56	141	90.4	0.0103	0.122	0.714	-1.4	99.6	139	3.31e-10	1.21e-08	2.8	2.8	142	50.6
ABL2	1750	0.00749	0.23	0.65	-1.54	63.7	98	0.0123	0.119	0.681	-1.47	71.5	105	0.199	0.644	1.24	1.24	81.3	65.7	0.326	1	1.15	1.15	103	88.9	1.58e-10	7.07e-09	0.354	-2.83	51.4	145	5.1e-07	3.14e-05	0.475	-2.1	67.3	142	0.443	1	0.884	-1.13	73.3	82.9	8.53e-05	0.00124	1.9	1.9	108	56.7
SDC3	2790	0.00749	0.23	0.744	-1.34	143	192	0.753	1	1.04	1.04	116	111	0.0164	0.118	0.664	-1.51	56.9	85.8	0.00195	0.0348	1.56	1.56	124	79.2	1.99e-10	8.71e-09	0.536	-1.87	160	298	0.341	1	1.13	1.13	137	122	0.864	1	1.02	1.02	213	209	0.816	1	0.971	-1.03	125	129
MUC20	154	0.00756	0.231	3.77	3.77	19.3	5.12	0.676	1	0.822	-1.22	8.27	10.1	0.00596	0.053	0.13	-7.7	2.05	15.8	0.621	1	0.693	-1.44	3.07	4.43	0.172	0.462	0.497	-2.01	5.7	11.5	0.623	1	1.37	1.37	5.76	4.2	0.561	1	1.41	1.41	6.81	4.82	0.189	0.627	0.497	-2.01	5.29	10.6
LGALS3BP	7500	0.0076	0.232	0.846	-1.18	468	553	0.148	0.627	1.12	1.12	345	308	2.39e-24	2.89e-22	2.16	2.16	555	257	3.37e-07	1.45e-05	1.49	1.49	407	273	9e-16	7.24e-14	2.02	2.02	396	196	0.0137	0.192	1.21	1.21	368	304	3.36e-06	0.000103	1.52	1.52	314	207	1.52e-13	7.66e-12	1.71	1.71	510	297
PABPC1	14300	0.00777	0.237	1.15	1.15	756	656	0.518	1	1.03	1.03	733	708	0.00715	0.0612	1.16	1.16	721	622	3.16e-08	1.6e-06	0.743	-1.35	606	815	7.45e-05	0.000992	1.24	1.24	782	632	0.0197	0.248	1.14	1.14	694	610	1.73e-09	8.58e-08	1.38	1.38	837	607	2.51e-05	0.000414	1.25	1.25	830	667
ECEL1	965	0.00778	0.237	1.9	1.9	50	26.4	0.000356	0.00669	2	2	79.6	39.8	1.22e-21	1.19e-19	0.121	-8.29	22.9	190	0.268	1	1.68	1.68	12.2	7.28	2.26e-05	0.000351	0.254	-3.94	12	47.2	0.000726	0.0187	0.423	-2.36	22	51.9	0.000747	0.0132	0.579	-1.73	60.1	104	0.32	0.826	0.7	-1.43	13.2	18.8
AKR1C1	943	0.00782	0.237	0.593	-1.69	41.2	69.6	4.53e-05	0.00111	0.318	-3.14	16.7	52.6	0.000256	0.00371	0.276	-3.63	10.3	37.2	0.649	1	0.88	-1.14	23.7	27	8.09e-06	0.000144	3.15	3.15	62.9	20	0.544	1	0.891	-1.12	51.9	58.2	0.146	0.743	1.81	1.81	16.8	9.26	0.0105	0.0783	0.554	-1.8	29.3	52.8
MSMO1	16500	0.00787	0.238	1.17	1.17	655	562	1.13e-14	1.39e-12	0.656	-1.52	556	847	1.29e-11	6.12e-10	1.34	1.34	1250	932	6.4e-25	1.3e-22	1.68	1.68	1070	635	0.167	0.454	0.937	-1.07	868	927	0.031	0.336	1.11	1.11	884	796	7.24e-124	7.06e-121	0.259	-3.85	389	1500	7.29e-22	6.39e-20	0.591	-1.69	530	898
GLUD1	4030	0.00787	0.238	1.36	1.36	179	132	0.000511	0.00903	0.705	-1.42	169	239	8.13e-09	2.84e-07	1.84	1.84	255	139	0.0281	0.282	0.794	-1.26	162	204	6.56e-07	1.52e-05	0.585	-1.71	137	234	0.478	1	0.93	-1.07	187	201	0.904	1	1.01	1.01	226	223	1.89e-08	5.51e-07	1.7	1.7	302	178
BRD4	4260	0.0079	0.238	1.24	1.24	338	273	0.683	1	1.04	1.04	233	225	0.834	0.989	0.98	-1.02	205	209	0.239	0.972	0.887	-1.13	182	205	0.672	0.915	1.04	1.04	209	200	0.0546	0.492	1.22	1.22	209	172	0.35	1	1.1	1.1	211	193	0.00163	0.0163	1.39	1.39	218	156
TRPC6	665	0.00799	0.241	0.569	-1.76	34.7	61	0.00121	0.0186	0.402	-2.49	17.7	44.1	0.00111	0.0134	0.334	-2.99	11.8	35.3	0.832	1	1.05	1.05	34.3	32.6	0.61	0.889	0.882	-1.13	31.3	35.4	0.0932	0.689	0.669	-1.49	29.2	43.6	0.197	0.847	1.47	1.47	27.9	19	0.101	0.426	0.648	-1.54	23.6	36.5
PER1	4190	0.00803	0.241	1.35	1.35	186	138	0.0121	0.118	1.33	1.33	180	135	8.06e-17	6.02e-15	0.514	-1.94	238	462	0.83	1	1.02	1.02	223	219	2.94e-05	0.000443	1.85	1.85	132	71.6	4.72e-06	0.000245	1.78	1.78	174	97.7	8.15e-11	4.89e-09	2.14	2.14	229	107	1.33e-31	1.86e-29	0.334	-2.99	152	455
BMPER	269	0.00803	0.241	0.257	-3.9	4.78	18.6	0.87	1	1.07	1.07	12.7	11.9	0.307	0.795	0.503	-1.99	3.31	6.59	0.00968	0.129	3.01	3.01	22.1	7.32	0.994	0.999	0.998	-1	17.3	17.3	0.307	1	1.34	1.34	29.1	21.8	0.772	1	0.89	-1.12	11.8	13.2	0.0239	0.151	0.197	-5.06	2.32	11.8
IGF2BP2	2450	0.00808	0.242	1.39	1.39	155	111	0.101	0.503	0.815	-1.23	116	142	0.00485	0.0451	0.678	-1.47	88.4	130	0.00145	0.0273	0.601	-1.66	62.8	104	0.00765	0.0481	0.696	-1.44	92	132	0.281	1	0.87	-1.15	112	129	0.199	0.852	1.17	1.17	151	130	4.03e-05	0.000631	1.66	1.66	174	105
NCAM1	1690	0.00818	0.244	1.6	1.6	81.7	50.9	0.333	0.915	1.15	1.15	98.9	85.7	0.0222	0.149	0.584	-1.71	28.7	49.1	0.152	0.811	1.24	1.24	101	81.4	0.000115	0.00145	0.632	-1.58	115	182	0.148	0.878	1.27	1.27	82	64.4	0.774	1	0.961	-1.04	99.6	104	0.0143	0.101	1.48	1.48	96.9	65.5
ACTB	196000	0.00826	0.246	0.969	-1.03	13500	13900	1.08e-105	1.88e-102	1.36	1.36	12100	8880	9.56e-20	8.52e-18	0.859	-1.16	6620	7710	1.03e-34	3.5e-32	1.2	1.2	9690	8050	4.53e-206	5.05e-203	1.53	1.53	13000	8500	1.1e-25	3.65e-23	1.16	1.16	10200	8790	6.41e-130	7.14e-127	1.47	1.47	9810	6670	0.102	0.431	0.975	-1.03	8160	8370
LRRC3	556	0.00827	0.246	1.9	1.9	48.9	25.7	0.162	0.659	0.681	-1.47	22.4	32.8	0.311	0.799	0.734	-1.36	18.6	25.4	0.132	0.753	0.618	-1.62	15.9	25.7	0.00681	0.0438	0.469	-2.13	18.8	40	0.298	1	1.44	1.44	19.6	13.6	0.918	1	1.03	1.03	26.4	25.6	0.00843	0.0655	2	2	43.3	21.6
ATHL1	228	0.00833	0.247	2.58	2.58	27.7	10.8	0.00207	0.0289	4.41	4.41	23.3	5.28	0.622	0.973	0.803	-1.25	9.1	11.3	0.0147	0.176	4	4	15.5	3.88	0.0496	0.198	2.42	2.42	16.9	6.96	0.0291	0.323	2.52	2.52	19.6	7.78	0.106	0.623	2.16	2.16	13.9	6.43	0.941	1	1.04	1.04	7.46	7.17
DSG2	1360	0.00836	0.248	0.565	-1.77	33.3	59	0.00201	0.0281	0.584	-1.71	52.2	89.4	4.45e-05	0.000796	1.82	1.82	131	71.9	0.0103	0.135	0.607	-1.65	42.3	69.7	0.0192	0.0982	0.682	-1.47	63.1	92.5	0.12	0.792	0.76	-1.32	56.6	74.4	0.535	1	0.907	-1.1	77	84.9	0.00491	0.0416	1.61	1.61	91.3	56.7
IGSF3	579	0.0084	0.249	0.555	-1.8	31.2	56.2	0.574	1	0.858	-1.17	25.1	29.2	0.0625	0.311	0.423	-2.36	6.69	15.8	0.193	0.909	1.41	1.41	34.2	24.2	0.000583	0.0058	0.485	-2.06	33.5	69.1	0.00983	0.148	0.481	-2.08	18.4	38.3	0.0488	0.384	0.621	-1.61	27.7	44.6	0.0919	0.401	0.559	-1.79	13.1	23.4
ANO8	1310	0.00844	0.249	1.44	1.44	126	87.6	0.00256	0.0345	1.72	1.72	84.2	49	0.0533	0.279	0.675	-1.48	40.5	60.1	0.00577	0.0846	1.78	1.78	63.9	36	0.00837	0.0517	1.56	1.56	90.8	58.3	0.341	1	1.18	1.18	68.9	58.1	0.13	0.697	0.772	-1.3	60.9	78.8	0.227	0.692	0.802	-1.25	53.7	67
MAT2A	18000	0.00847	0.25	0.874	-1.14	712	815	0.199	0.733	1.07	1.07	779	729	7.39e-30	1.11e-27	0.515	-1.94	442	860	7.34e-19	9.79e-17	1.54	1.54	1070	694	3.93e-19	3.88e-17	0.652	-1.53	723	1110	0.139	0.851	1.06	1.06	1210	1140	0.255	0.94	0.954	-1.05	1130	1190	8.69e-33	1.27e-30	0.555	-1.8	639	1150
LAMC3	253	0.00848	0.25	0.47	-2.13	17.8	38	0.255	0.823	1.87	1.87	9.47	5.06	0.0061	0.054	0.19	-5.26	3.24	17.1	0.735	1	0.848	-1.18	7.82	9.22	0.0104	0.0611	3.05	3.05	21.4	7.02	0.196	0.986	1.64	1.64	18	11	0.674	1	1.17	1.17	15.6	13.3	0.00892	0.0688	0.199	-5.01	3.16	15.8
TRIP10	1030	0.00863	0.253	0.634	-1.58	54.4	85.7	0.53	1	1.13	1.13	57.2	50.7	0.816	0.989	0.953	-1.05	46.3	48.6	0.287	1	0.791	-1.26	36.9	46.7	0.734	0.936	1.07	1.07	46.8	43.5	0.556	1	1.13	1.13	51.6	45.8	0.523	1	1.15	1.15	46.2	40.3	5.85e-06	0.000111	3.02	3.02	67.5	22.3
BACE2	639	0.00864	0.253	2.14	2.14	37.4	17.5	0.912	1	1.03	1.03	31.1	30.2	0.357	0.847	1.29	1.29	30.5	23.7	0.883	1	1.04	1.04	23.3	22.3	0.00242	0.0188	0.494	-2.03	27.6	55.8	0.343	1	1.3	1.3	30.6	23.6	0.000232	0.00467	0.4	-2.5	22.5	56.4	0.708	1	1.1	1.1	34.2	31.2
SLC16A3	9130	0.00875	0.256	0.853	-1.17	500	587	0.779	1	0.98	-1.02	369	377	1.98e-30	3.09e-28	2.09	2.09	744	355	0.61	1	1.04	1.04	294	281	0.00535	0.0362	1.22	1.22	434	355	1.89e-12	2.57e-10	1.62	1.62	564	350	2.04e-23	3.04e-21	0.455	-2.2	234	514	0.00016	0.00216	1.28	1.28	546	428
PDK4	478	0.00876	0.256	0.331	-3.02	7.47	22.6	2.81e-06	9.4e-05	0.228	-4.39	12.3	54.1	3.84e-07	1.03e-05	3.46	3.46	74.6	21.5	0.000205	0.0049	0.171	-5.84	5.18	30.3	0.0912	0.305	0.559	-1.79	13.1	23.5	1.12e-05	0.00053	0.19	-5.26	8.33	43.8	0.192	0.839	0.627	-1.6	12.7	20.2	7.04e-07	1.59e-05	6.57	6.57	52.6	8.01
CTAGE4	167	0.00883	0.257	0.166	-6.03	2.47	14.9	0.508	1	0.601	-1.66	2.71	4.51	0.103	0.436	0.348	-2.88	3.21	9.24	5.03e-05	0.00141	4.59	4.59	39.6	8.63	0.0875	0.297	6.93	6.93	6.18	0.892	0.299	1	1.85	1.85	8.15	4.41	0.288	0.974	2.31	2.31	5.34	2.32	0.876	1	1.09	1.09	6.37	5.83
TPM1	973	0.00901	0.262	0.58	-1.72	36.4	62.8	0.553	1	1.13	1.13	53.2	47.3	0.0189	0.132	0.553	-1.81	24.4	44.1	0.158	0.827	1.33	1.33	56.5	42.4	0.751	0.941	0.941	-1.06	52.4	55.7	0.152	0.893	0.743	-1.35	40.3	54.3	0.000145	0.00309	1.95	1.95	95.4	48.9	0.174	0.6	0.723	-1.38	30.2	41.8
NPY1R	216	0.00904	0.262	5.41	5.41	15.3	2.83	0.356	0.934	0.728	-1.37	14.6	20.1	0.00141	0.0162	0.232	-4.31	5.89	25.4	0.113	0.699	2.66	2.66	9.59	3.6	3.77e-05	0.000554	0.0629	-15.9	2.36	37.5	0.262	1	0.632	-1.58	9.75	15.4	0.341	1	0.634	-1.58	7.13	11.2	0.62	0.999	1.38	1.38	5.57	4.03
RFTN1	254	0.00904	0.262	4.74	4.74	16.2	3.4	0.949	1	0.971	-1.03	9.55	9.84	0.0583	0.298	0.175	-5.7	1.39	7.93	0.000871	0.0175	12.3	12.3	23.4	1.9	0.00034	0.00369	5.85	5.85	28.2	4.82	0.000681	0.0177	7.84	7.84	24.1	3.07	5.61e-06	0.000165	21.2	21.2	49.1	2.32	0.00553	0.0459	0.217	-4.6	4.02	18.5
PI4KAP2	739	0.0091	0.263	1.68	1.68	67.3	40	0.0682	0.397	1.53	1.53	47.1	30.9	0.527	0.952	0.856	-1.17	30.5	35.7	0.297	1	1.27	1.27	43.3	34.1	0.121	0.368	1.49	1.49	38.1	25.7	0.000888	0.0222	2.44	2.44	47.7	19.5	0.168	0.796	1.4	1.4	40.8	29.2	0.481	0.949	1.2	1.2	32	26.6
RYR2	1500	0.00914	0.264	0.588	-1.7	38.3	65.1	0.44	1	1.13	1.13	88.2	78.2	0.00101	0.0124	0.462	-2.16	26.5	57.4	9.53e-12	7.26e-10	2.47	2.47	197	80.1	0.0824	0.284	1.26	1.26	128	101	1.75e-08	1.36e-06	2.42	2.42	139	57.5	6.47e-10	3.39e-08	0.279	-3.58	30	107	9.19e-12	3.94e-10	0.129	-7.76	12.5	97
HMCN1	1070	0.00919	0.265	0.517	-1.94	23.6	45.7	0.509	1	0.889	-1.13	59	66.4	0.00645	0.0564	0.572	-1.75	37.4	65.3	0.328	1	1.18	1.18	76.8	65.1	1.04e-06	2.3e-05	0.32	-3.12	24.3	75.9	0.0311	0.336	0.686	-1.46	55.3	80.6	0.162	0.782	0.801	-1.25	71.2	88.9	3.82e-05	0.000602	0.367	-2.72	23.1	62.9
FAM189B	1280	0.00926	0.266	1.4	1.4	142	101	0.191	0.716	1.27	1.27	67.9	53.4	0.182	0.615	0.769	-1.3	45.7	59.4	0.0983	0.642	1.4	1.4	57.6	41.1	0.8	0.952	1.04	1.04	73.7	70.7	0.802	1	1.05	1.05	53.8	51.3	0.00292	0.0426	0.559	-1.79	40.7	72.9	0.605	0.996	0.905	-1.1	51.4	56.8
CCBE1	1750	0.00932	0.268	0.517	-1.94	23.5	45.5	2.45e-07	9.82e-06	0.458	-2.18	63.7	139	7.23e-07	1.84e-05	2.09	2.09	139	66.6	0.00183	0.0332	0.5	-2	30.4	60.7	0.341	0.689	1.24	1.24	44.7	36.1	0.0271	0.306	0.691	-1.45	60.5	87.6	0.0741	0.502	1.24	1.24	155	125	1.6e-27	1.81e-25	5.38	5.38	266	49.5
SLC47A1	18100	0.00938	0.269	0.878	-1.14	750	854	8.61e-10	5.6e-08	1.36	1.36	927	680	2.04e-05	0.000398	0.829	-1.21	942	1140	0.000509	0.0109	1.15	1.15	1310	1140	0.0721	0.258	0.908	-1.1	665	732	1.21e-08	9.69e-07	0.784	-1.28	975	1240	2.17e-08	9.09e-07	0.795	-1.26	1060	1340	2.65e-06	5.29e-05	0.773	-1.29	591	764
MGAT4A	825	0.00959	0.274	2.34	2.34	31	13.2	0.0666	0.39	0.654	-1.53	30.8	47.1	0.00078	0.0099	1.84	1.84	86.2	46.9	0.408	1	0.827	-1.21	34.5	41.8	0.645	0.903	1.11	1.11	43.4	39.2	0.258	1	1.34	1.34	35.1	26.2	0.179	0.815	0.722	-1.39	29.2	40.4	0.621	0.999	1.09	1.09	64.9	59.4
PLEKHA7	879	0.0096	0.274	0.598	-1.67	40.4	67.6	0.0425	0.287	0.668	-1.5	42.1	63	0.273	0.75	0.828	-1.21	61.9	74.8	7.87e-05	0.00209	0.363	-2.76	20.7	57	0.0155	0.0833	0.542	-1.85	24	44.4	0.445	1	0.84	-1.19	35.1	41.8	0.385	1	1.19	1.19	54	45.4	4.08e-07	9.58e-06	5.22	5.22	58.4	11.2
INHA	12400	0.00965	0.275	1.15	1.15	781	682	0.0269	0.212	0.864	-1.16	426	493	3.24e-12	1.64e-10	1.39	1.39	1090	786	4.32e-14	4.02e-12	1.72	1.72	525	305	6.17e-21	6.64e-19	0.535	-1.87	346	646	0.941	1	0.995	-1	463	465	2.71e-24	4.27e-22	0.539	-1.85	418	774	3.83e-32	5.49e-30	1.99	1.99	880	442
XYLT1	787	0.00973	0.277	0.578	-1.73	35.2	60.9	0.771	1	0.931	-1.07	32.5	34.9	0.00288	0.0292	0.503	-1.99	28.2	56.2	0.166	0.845	1.27	1.27	74.2	58.2	0.0113	0.0647	0.53	-1.89	24.4	46	0.0167	0.219	0.551	-1.81	25	45.4	0.0338	0.297	1.55	1.55	60.5	39.2	0.492	0.952	0.825	-1.21	23.5	28.4
HNRNPU	17200	0.00976	0.277	1.14	1.14	816	715	5.12e-05	0.00123	0.817	-1.22	728	891	7.42e-05	0.00125	0.834	-1.2	877	1050	7.22e-07	2.98e-05	0.793	-1.26	817	1030	0.788	0.95	1.01	1.01	838	827	0.00105	0.0253	1.17	1.17	918	783	0.972	1	0.998	-1	916	917	0.822	1	1.01	1.01	802	793
ABCD1	1220	0.00989	0.28	0.692	-1.44	83.4	120	0.64	1	1.09	1.09	56.7	51.8	0.00578	0.0518	1.66	1.66	78.4	47.1	0.414	1	0.855	-1.17	50.7	59.3	0.143	0.413	1.37	1.37	50.9	37.2	0.408	1	0.856	-1.17	52.8	61.7	0.279	0.965	1.24	1.24	57.3	46.3	0.0107	0.0793	1.62	1.62	73.3	45.3
C14ORF1	2250	0.0099	0.28	1.39	1.39	145	104	0.313	0.894	0.867	-1.15	94.1	109	0.235	0.699	0.846	-1.18	93.5	111	0.0481	0.412	1.3	1.3	131	101	0.0035	0.0256	1.44	1.44	158	110	0.112	0.762	1.26	1.26	108	85.4	5.57e-12	3.71e-10	0.37	-2.71	65.6	178	0.0217	0.139	0.728	-1.37	90.4	124
IFI30	140	0.00993	0.281	0.251	-3.99	4.34	17.3	0.506	1	0.623	-1.61	3.2	5.15	0.0252	0.164	5.68	5.68	11.1	1.95	0.0305	0.298	4.1	4.1	12	2.93	0.961	0.99	0.947	-1.06	1.58	1.66	0.0132	0.186	0.328	-3.05	6.56	20	0.0116	0.133	23.8	23.8	15.7	0.662	0.0155	0.107	6	6	12.8	2.13
DDX17	15200	0.00995	0.281	1.16	1.16	638	549	0.00547	0.0616	0.862	-1.16	653	757	0.000741	0.00951	0.85	-1.18	799	940	0.702	1	1.02	1.02	877	861	6.43e-14	4.44e-12	0.682	-1.47	644	945	0.925	1	0.995	-1	818	822	3.36e-05	0.000829	1.22	1.22	999	822	1.41e-05	0.000247	1.25	1.25	830	662
SRPX	14400	0.00998	0.281	1.15	1.15	774	676	0.32	0.902	1.05	1.05	773	735	1.5e-13	8.41e-12	0.591	-1.69	314	531	0.682	1	0.98	-1.02	840	857	4.85e-72	2.7e-69	2.56	2.56	1300	507	8.28e-06	0.000406	1.24	1.24	966	779	6.25e-05	0.00145	1.26	1.26	698	556	4.93e-35	7.85e-33	0.463	-2.16	376	813
KANK1	856	0.0101	0.283	0.605	-1.65	42.1	69.6	0.000123	0.00265	0.439	-2.28	31.4	71.5	0.871	0.993	1.03	1.03	49	47.4	1.73e-06	6.68e-05	0.346	-2.89	27.4	79.1	0.000278	0.00309	0.439	-2.28	28.1	63.9	0.0374	0.381	0.592	-1.69	25.1	42.5	0.202	0.857	1.35	1.35	43.1	32	5.96e-06	0.000113	4.24	4.24	51.5	12.1
RGPD6	1480	0.0101	0.283	2.06	2.06	38.9	18.9	0.121	0.561	1.24	1.24	117	94.8	0.389	0.874	0.857	-1.17	58	67.7	0.000291	0.00662	0.594	-1.68	77.1	130	1.18e-05	0.0002	0.488	-2.05	55.4	114	0.123	0.802	1.28	1.28	91	71.3	0.802	1	1.04	1.04	103	99.7	0.0411	0.226	1.44	1.44	76.4	53
CD81	4750	0.0102	0.285	1.24	1.24	318	256	0.00769	0.0818	1.27	1.27	283	223	0.0333	0.202	1.24	1.24	226	183	0.0713	0.529	1.19	1.19	237	200	1.87e-07	4.93e-06	1.62	1.62	307	190	0.0329	0.351	1.23	1.23	234	190	0.524	1	0.942	-1.06	219	232	0.0243	0.152	1.24	1.24	240	193
RUSC1	718	0.0104	0.29	1.74	1.74	58.9	33.9	0.625	1	1.12	1.12	38.1	34	0.703	0.985	0.892	-1.12	20.9	23.5	0.0386	0.351	1.8	1.8	34.7	19.3	0.0406	0.171	0.664	-1.51	41.6	62.7	0.603	1	1.13	1.13	36.2	31.9	0.0237	0.228	0.582	-1.72	27.7	47.5	0.408	0.904	0.812	-1.23	28.5	35.1
FAT1	7390	0.0104	0.291	0.793	-1.26	218	275	4.55e-12	4.03e-10	0.532	-1.88	184	346	1.04e-07	3.07e-06	0.673	-1.49	301	447	0.878	1	1.01	1.01	446	441	4.96e-16	4.11e-14	0.528	-1.89	247	468	0.00274	0.055	0.799	-1.25	319	399	0.0433	0.354	1.14	1.14	543	478	3.11e-05	0.000502	0.745	-1.34	350	470
PTK7	1190	0.0105	0.292	0.702	-1.42	89.1	127	0.388	0.96	0.853	-1.17	54.3	63.7	1.3e-05	0.000265	0.344	-2.91	22.4	65.1	0.202	0.922	0.78	-1.28	47.1	60.3	0.0453	0.185	0.705	-1.42	55.8	79.2	0.109	0.748	0.729	-1.37	44.4	60.9	0.389	1	1.19	1.19	53.7	45.2	0.00764	0.0602	0.567	-1.76	34.6	61
YWHAZ	19200	0.0108	0.301	1.16	1.16	618	532	0.132	0.591	0.934	-1.07	928	994	0.649	0.978	0.978	-1.02	811	829	0.316	1	1.05	1.05	996	952	3.7e-17	3.26e-15	0.707	-1.42	1000	1420	0.678	1	0.982	-1.02	993	1010	0.971	1	0.998	-1	1120	1120	2.96e-08	8.32e-07	0.778	-1.29	865	1110
HSP90B1	17400	0.0108	0.301	1.16	1.16	638	550	0.000207	0.00414	0.834	-1.2	765	917	0.122	0.487	0.937	-1.07	1100	1180	0.755	1	1.02	1.02	844	831	9.17e-23	1.1e-20	1.67	1.67	971	580	0.84	1	1.01	1.01	886	878	0.529	1	1.03	1.03	844	819	0.534	0.97	1.03	1.03	952	925
ARHGEF4	3560	0.0109	0.301	1.21	1.21	407	338	2.53e-12	2.31e-10	0.427	-2.34	96.5	226	3.03e-31	4.87e-29	0.184	-5.42	56.1	304	9.74e-06	0.000323	1.66	1.66	204	123	0.00463	0.0322	0.683	-1.46	92.7	136	2.29e-05	0.000984	0.67	-1.49	187	278	0.859	1	1.02	1.02	179	176	8.89e-09	2.71e-07	0.403	-2.48	56.3	140
NAV1	827	0.0109	0.302	0.591	-1.69	37.3	63.1	0.312	0.893	0.804	-1.24	38.9	48.3	2.3e-05	0.000444	0.29	-3.45	15.1	52	0.00713	0.1	0.544	-1.84	30.1	55.4	0.00398	0.0284	0.551	-1.81	36.2	65.8	0.334	1	1.24	1.24	46.8	37.9	0.302	0.988	1.21	1.21	63.2	52.1	0.903	1	0.97	-1.03	31.3	32.3
SLC26A6	977	0.011	0.304	1.62	1.62	73.4	45.4	0.413	0.984	0.845	-1.18	43.5	51.5	0.976	0.998	0.994	-1.01	49.7	50	0.0128	0.16	0.592	-1.69	36	60.7	0.891	0.975	0.973	-1.03	47.8	49.1	0.154	0.897	1.35	1.35	51.8	38.3	0.0125	0.141	0.601	-1.67	38.4	63.9	0.945	1	1.01	1.01	45.8	45.2
TSPAN14	1490	0.0111	0.305	1.49	1.49	100	67	0.512	1	0.898	-1.11	70.2	78.2	0.491	0.939	0.887	-1.13	62.4	70.4	0.455	1	0.872	-1.15	55.8	64	0.0555	0.215	0.758	-1.32	84.4	111	0.269	1	1.2	1.2	79.1	65.8	0.509	1	1.1	1.1	99.7	90.6	0.392	0.893	1.16	1.16	73.8	63.7
EEF1A2	397	0.0111	0.306	0.575	-1.74	33.2	57.7	0.547	1	1.2	1.2	23	19.1	0.0018	0.0198	0.181	-5.53	3.94	21.8	0.646	1	1.22	1.22	11.6	9.5	0.905	0.979	1.04	1.04	16.2	15.5	0.0356	0.369	1.91	1.91	30.6	16	0.000176	0.00365	0.205	-4.88	6.75	32.9	0.572	0.988	1.33	1.33	9.22	6.94
POMZP3	171	0.0111	0.306	3.1	3.1	20.7	6.67	0.114	0.542	0.428	-2.34	4.95	11.6	0.0778	0.36	0.321	-3.12	3.18	9.91	0.00353	0.0565	5.3	5.3	19.3	3.64	0.153	0.43	0.456	-2.19	4.83	10.6	0.275	1	0.514	-1.95	4.06	7.9	0.215	0.878	0.48	-2.09	4.21	8.79	0.129	0.503	2.51	2.51	9.53	3.79
H3F3B	8990	0.0112	0.306	1.19	1.19	458	384	0.343	0.925	1.06	1.06	502	472	0.00742	0.0629	0.823	-1.21	346	421	0.00088	0.0177	0.806	-1.24	430	533	0.0185	0.0957	1.16	1.16	569	492	1.52e-07	1.03e-05	1.43	1.43	529	370	3.54e-05	0.000868	1.31	1.31	530	403	9.19e-10	3.16e-08	0.639	-1.56	307	480
RCBTB1	1440	0.0112	0.308	1.65	1.65	67.9	41.2	0.199	0.732	0.814	-1.23	70.3	86.4	1.15e-07	3.38e-06	0.463	-2.16	69.2	150	0.194	0.909	0.797	-1.25	59	74	0.123	0.372	0.763	-1.31	57.3	75	0.15	0.887	1.27	1.27	84.1	66.4	1.54e-05	0.000406	1.98	1.98	119	60.2	0.0662	0.319	1.39	1.39	75.3	54.3
MLLT6	2320	0.0113	0.309	1.35	1.35	171	127	0.843	1	1.03	1.03	125	122	0.0128	0.0968	0.701	-1.43	83.7	119	0.841	1	0.974	-1.03	112	115	2.65e-05	0.000405	0.589	-1.7	99.9	170	0.247	1	1.18	1.18	108	91.2	0.935	1	1.01	1.01	128	127	0.0102	0.0764	1.46	1.46	115	78.7
BMP8B	383	0.0114	0.31	2.39	2.39	28.7	12	0.911	1	1.04	1.04	14.9	14.3	0.0327	0.2	0.385	-2.6	6.95	18	0.425	1	1.38	1.38	14.5	10.5	0.0701	0.253	0.554	-1.81	14.6	26.3	0.077	0.613	1.98	1.98	19.9	10	0.148	0.749	1.46	1.46	36.3	24.9	0.628	0.999	0.844	-1.18	15.2	18
CST3	7510	0.0114	0.311	1.16	1.16	664	575	0.000294	0.00567	1.33	1.33	369	277	0.00217	0.0231	1.33	1.33	269	202	3.18e-15	3.33e-13	1.91	1.91	432	226	8.09e-15	5.87e-13	1.89	1.89	430	227	0.0115	0.168	1.21	1.21	377	310	0.079	0.521	0.861	-1.16	257	299	0.565	0.985	1.04	1.04	358	343
SRGN	4130	0.0115	0.312	0.683	-1.46	73.9	108	7.42e-05	0.00171	0.583	-1.71	85.6	147	4.12e-05	0.000751	0.721	-1.39	270	375	0.0575	0.461	1.34	1.34	98.2	73.2	2.23e-20	2.35e-18	0.333	-3	94.3	283	6.32e-15	1.08e-12	2.35	2.35	280	119	5.8e-54	2.45e-51	5.7	5.7	530	93	4.31e-21	3.68e-19	0.387	-2.59	136	353
TUBA1A	9700	0.0115	0.312	1.21	1.21	401	333	2.92e-06	9.73e-05	1.38	1.38	497	359	6.02e-13	3.25e-11	0.53	-1.89	196	371	0.201	0.922	1.09	1.09	425	389	1.25e-12	7.44e-11	0.696	-1.44	653	937	1.87e-21	4.79e-19	1.87	1.87	666	357	4.84e-12	3.27e-10	0.687	-1.46	572	833	2.39e-14	1.27e-12	0.572	-1.75	294	513
TCF21	244	0.0115	0.312	2.33	2.33	29.7	12.7	0.731	1	0.88	-1.14	13.5	15.4	0.707	0.985	1.29	1.29	5.03	3.9	0.309	1	1.47	1.47	17.1	11.6	0.0506	0.201	2.1	2.1	21.5	10.2	0.863	1	0.935	-1.07	12.9	13.8	0.842	1	1.17	1.17	3.64	3.12	0.674	1	1.25	1.25	7.83	6.25
ARHGAP6	4680	0.0117	0.315	1.22	1.22	351	287	0.0335	0.246	0.804	-1.24	171	213	4.62e-16	3.29e-14	0.441	-2.27	142	321	0.000114	0.00291	1.41	1.41	300	212	0.000391	0.00416	0.702	-1.42	171	244	0.0126	0.179	1.24	1.24	292	234	0.652	1	1.05	1.05	209	200	8e-09	2.44e-07	0.542	-1.84	137	252
FILIP1L	1240	0.0117	0.316	0.559	-1.79	29.3	52.5	0.00315	0.0402	0.567	-1.76	42.4	74.7	8.57e-05	0.00142	0.438	-2.28	32.6	74.4	0.122	0.722	0.779	-1.28	68	87.3	1.27e-06	2.78e-05	0.492	-2.03	69.7	142	0.424	1	0.86	-1.16	52	60.5	0.187	0.83	1.32	1.32	52.6	39.9	8.05e-05	0.00118	2.4	2.4	69	28.7
GNS	5860	0.0117	0.316	0.76	-1.31	149	196	6.31e-22	1.49e-19	0.434	-2.31	190	439	2e-53	7.45e-51	3.38	3.38	701	207	0.0125	0.156	0.798	-1.25	220	276	0.732	0.936	0.964	-1.04	175	181	6.94e-09	5.92e-07	0.593	-1.69	196	330	0.082	0.534	1.18	1.18	252	214	1.72e-76	8.14e-74	4.52	4.52	833	184
SUN1	2520	0.0118	0.318	1.39	1.39	138	98.9	0.13	0.586	0.83	-1.2	121	146	0.962	0.998	0.994	-1.01	106	107	0.0945	0.629	0.817	-1.22	124	152	0.097	0.316	0.814	-1.23	118	145	0.794	1	0.967	-1.03	122	126	0.0294	0.268	0.77	-1.3	123	160	0.499	0.958	1.09	1.09	134	123
CDK16	20000	0.0119	0.318	1.09	1.09	1620	1480	2.04e-06	7.06e-05	1.25	1.25	1000	798	2.25e-05	0.000435	0.838	-1.19	1060	1260	0.0912	0.618	0.921	-1.09	803	872	7.97e-14	5.4e-12	1.49	1.49	875	588	1.66e-06	9.41e-05	1.25	1.25	1040	830	6.27e-05	0.00145	0.826	-1.21	805	974	0.72	1	1.02	1.02	980	964
HLA-DRA	291	0.0119	0.319	0.334	-2.99	7.03	21	0.664	1	0.815	-1.23	8.24	10.1	0.136	0.518	2.38	2.38	10	4.2	0.261	0.997	0.711	-1.41	18.6	26.1	0.0649	0.239	2.41	2.41	15	6.24	0.166	0.925	0.575	-1.74	9.86	17.1	5.77e-06	0.00017	10.3	10.3	42.7	4.16	0.467	0.942	1.38	1.38	12.4	9.02
CTSB	10500	0.012	0.32	1.18	1.18	500	424	0.00152	0.0223	0.814	-1.23	428	526	1.05e-09	4.03e-08	1.53	1.53	521	341	3.42e-08	1.72e-06	1.44	1.44	558	387	0.735	0.936	1.02	1.02	472	462	0.11	0.755	0.909	-1.1	534	588	1.53e-07	5.74e-06	1.37	1.37	650	474	4.93e-19	3.75e-17	1.78	1.78	665	374
FNDC3B	3780	0.0124	0.331	0.749	-1.34	131	175	1.22e-08	6.4e-07	0.535	-1.87	128	239	0.645	0.977	0.955	-1.05	196	205	0.0731	0.538	1.19	1.19	229	193	6.66e-07	1.54e-05	0.58	-1.72	132	227	2.12e-07	1.39e-05	0.582	-1.72	146	250	0.0939	0.579	0.847	-1.18	187	221	0.186	0.624	1.14	1.14	209	183
AHDC1	1160	0.0126	0.336	0.708	-1.41	89.3	126	0.265	0.839	1.23	1.23	63.1	51.1	0.00454	0.0428	2.07	2.07	46.9	22.7	0.218	0.948	0.777	-1.29	42.5	54.7	0.00523	0.0357	1.65	1.65	83	50.4	0.649	1	0.916	-1.09	52	56.8	0.178	0.814	1.29	1.29	63.6	49.3	4.89e-05	0.000757	2.39	2.39	73.5	30.7
BNIP3L	9800	0.0129	0.343	1.23	1.23	331	270	0.3	0.878	0.934	-1.07	443	474	0.0394	0.227	0.884	-1.13	531	600	0.0016	0.0297	0.823	-1.21	481	584	0.553	0.861	1.04	1.04	500	481	7.34e-13	1.02e-10	1.6	1.6	611	383	2.78e-09	1.33e-07	1.45	1.45	634	439	2.86e-07	6.87e-06	0.74	-1.35	507	685
PCDH19	1130	0.0129	0.343	1.51	1.51	90.6	59.9	9.65e-09	5.16e-07	0.333	-3	36.3	109	1.51e-15	1.02e-13	0.229	-4.37	35.9	157	6.21e-10	3.84e-08	0.24	-4.18	23.2	96.9	0.664	0.913	0.918	-1.09	49.8	54.2	0.889	1	0.973	-1.03	52.7	54.1	0.0667	0.472	1.43	1.43	62.8	43.8	0.000296	0.00374	4.39	4.39	32.3	7.36
ALPL	95.3	0.0129	0.343	0.122	-8.22	1.56	12.8	0.477	1	0.503	-1.99	1.6	3.19	0.000971	0.012	16.7	16.7	24.3	1.46	0.321	1	2.51	2.51	4.08	1.62	0.529	0.846	2.88	2.88	1.37	0.476	0.676	1	1.63	1.63	1.92	1.18	0.0613	0.447	10.3	10.3	7.27	0.709	0.0621	0.304	3.62	3.62	9.72	2.68
ABCC4	3320	0.013	0.343	1.38	1.38	141	102	2.74e-07	1.08e-05	0.549	-1.82	114	207	0.27	0.746	0.918	-1.09	320	349	3.23e-10	2.11e-08	0.454	-2.2	92.1	203	0.089	0.3	0.774	-1.29	78.4	101	4.23e-05	0.00164	0.596	-1.68	100	168	2.66e-08	1.1e-06	1.86	1.86	231	125	2.98e-09	9.59e-08	1.8	1.8	284	157
ELN	161	0.013	0.345	0.429	-2.33	12.3	28.7	0.023	0.188	2.72	2.72	19.2	7.06	0.178	0.607	0.26	-3.85	1.26	4.84	0.417	1	1.5	1.5	9.98	6.65	0.0772	0.271	2.54	2.54	12.7	4.99	0.0287	0.319	4.68	4.68	11.4	2.44	0.0227	0.221	6.68	6.68	11.1	1.65	0.464	0.941	1.77	1.77	4.52	2.55
ITIH5	734	0.0131	0.346	1.82	1.82	48.6	26.8	0.0292	0.224	1.83	1.83	37.1	20.3	9.57e-05	0.00156	0.286	-3.49	12.5	43.7	0.0136	0.167	0.477	-2.09	16.5	34.5	0.479	0.813	0.845	-1.18	32.5	38.5	1.56e-05	0.000699	4.31	4.31	46.4	10.8	8.8e-05	0.00196	3.65	3.65	42.6	11.7	2.12e-13	1.06e-11	0.0892	-11.2	10.1	113
SREBF2	9860	0.0131	0.346	1.15	1.15	716	625	0.000977	0.0156	0.802	-1.25	402	501	0.276	0.754	0.934	-1.07	493	528	0.659	1	1.03	1.03	471	458	0.00426	0.0301	0.837	-1.2	473	565	0.0671	0.559	1.14	1.14	445	392	1.01e-20	1.24e-18	0.546	-1.83	367	673	0.195	0.638	0.912	-1.1	380	417
G6PD	3100	0.0134	0.353	1.26	1.26	264	210	0.943	1	0.991	-1.01	124	125	0.738	0.987	1.04	1.04	145	139	0.574	1	0.935	-1.07	133	142	4.44e-07	1.08e-05	2.03	2.03	153	75.3	0.555	1	0.932	-1.07	134	143	0.00135	0.0221	0.665	-1.5	102	154	0.00688	0.0553	0.747	-1.34	150	201
MVP	6600	0.0135	0.353	0.848	-1.18	413	487	0.00442	0.0524	1.26	1.26	354	282	0.00183	0.02	1.31	1.31	316	242	0.101	0.652	1.14	1.14	332	291	3.28e-16	2.74e-14	2.08	2.08	383	184	0.0169	0.222	1.21	1.21	336	277	0.274	0.959	0.916	-1.09	301	329	0.000104	0.00147	1.37	1.37	365	267
HSBP1L1	258	0.0136	0.356	0.272	-3.68	4.56	16.8	0.143	0.617	1.74	1.74	19.2	11	0.52	0.95	0.772	-1.3	11	14.2	0.177	0.872	0.484	-2.07	5.13	10.6	0.632	0.898	1.25	1.25	10.5	8.44	0.342	1	1.46	1.46	15.7	10.8	0.515	1	1.28	1.28	16.2	12.7	0.751	1	0.874	-1.14	10.5	12
FLNC	553	0.0137	0.359	0.593	-1.69	35.4	59.7	0.0238	0.193	0.534	-1.87	19.9	37.3	0.0582	0.298	0.305	-3.28	3.31	10.9	0.247	0.983	0.677	-1.48	14.8	21.9	3.03e-07	7.69e-06	0.24	-4.17	15.9	66.5	6.61e-06	0.000332	0.242	-4.13	12.5	51.8	4.32e-05	0.00104	3.22	3.22	51.7	16.1	0.0202	0.133	2.57	2.57	21.6	8.42
PRR12	1860	0.0139	0.364	1.32	1.32	187	142	0.928	1	1.01	1.01	84	82.8	0.00247	0.0257	1.55	1.55	123	79.4	0.0396	0.358	0.707	-1.41	60.3	85.2	0.375	0.724	1.16	1.16	77.7	67.1	0.652	1	0.93	-1.07	75.5	81.2	0.506	1	1.12	1.12	69.4	61.8	6.39e-07	1.45e-05	2.14	2.14	135	63
CALB2	1980	0.0141	0.366	0.739	-1.35	114	155	0.101	0.502	1.24	1.24	131	106	1.42e-11	6.68e-10	0.269	-3.72	33.6	125	0.0552	0.448	0.766	-1.31	91.2	119	0.000456	0.00475	0.602	-1.66	76.4	127	0.00196	0.0424	0.625	-1.6	70.5	113	5.11e-07	1.78e-05	0.51	-1.96	84	165	3.52e-11	1.43e-09	0.196	-5.11	19.7	101
MDK	1710	0.0141	0.366	1.4	1.4	130	93.4	0.0792	0.434	1.31	1.31	99.9	76.6	0.248	0.717	1.28	1.28	50.2	39.2	0.000942	0.0188	1.61	1.61	127	79.1	8.37e-17	7.21e-15	4.39	4.39	171	38.9	4.66e-05	0.00178	2.14	2.14	90.4	42.3	8.27e-13	5.95e-11	3.91	3.91	135	34.6	0.48	0.949	1.13	1.13	72.9	64.6
DDIT4	6610	0.0143	0.373	1.17	1.17	516	440	4.74e-09	2.66e-07	1.69	1.69	336	199	1.89e-11	8.72e-10	0.476	-2.1	121	254	2.22e-19	3.11e-17	2.85	2.85	284	99.5	0.0257	0.122	0.82	-1.22	231	282	2.18e-06	0.000123	1.48	1.48	360	243	1.33e-28	2.53e-26	0.405	-2.47	212	524	1.53e-35	2.52e-33	0.347	-2.88	186	536
IL4R	1470	0.0144	0.374	1.46	1.46	103	70.4	1.22e-07	5.12e-06	2.67	2.67	106	39.8	0.00515	0.0471	0.673	-1.49	83.5	124	7.92e-13	6.68e-11	4.48	4.48	125	27.9	0.433	0.777	0.85	-1.18	43.2	50.8	0.0878	0.666	1.34	1.34	79.1	59	0.227	0.9	1.23	1.23	78.6	64.1	0.0696	0.33	0.66	-1.52	31.6	47.8
ADRB1	91.5	0.0144	0.374	4.24	4.24	15	3.54	0.857	1	1.13	1.13	4.78	4.24	0.0313	0.194	0.148	-6.76	1.46	9.85	0.372	1	2.24	2.24	3.98	1.78	0.545	0.856	1.42	1.42	7.33	5.17	0.201	0.998	3.28	3.28	4.96	1.51	0.178	0.814	0.243	-4.11	1.13	4.63	0.544	0.977	0.574	-1.74	1.89	3.29
H1FX	5840	0.0145	0.376	1.17	1.17	546	468	0.0844	0.45	1.17	1.17	257	219	0.551	0.959	0.939	-1.06	174	186	0.313	1	1.11	1.11	198	178	0.000246	0.00279	0.755	-1.33	297	394	0.462	1	0.935	-1.07	229	246	2.78e-12	1.91e-10	0.541	-1.85	200	369	0.359	0.865	1.09	1.09	248	228
GPX1	2730	0.0146	0.376	1.32	1.32	183	139	0.749	1	1.04	1.04	134	128	1.26e-09	4.79e-08	2.19	2.19	191	87.2	0.0889	0.61	1.27	1.27	114	89.9	0.63	0.898	1.06	1.06	132	124	0.566	1	0.93	-1.08	119	128	0.0253	0.24	1.35	1.35	132	97.8	0.0165	0.112	1.32	1.32	174	132
TSC22D3	5560	0.0148	0.381	1.2	1.2	377	313	0.292	0.871	0.909	-1.1	233	257	1.2e-08	4.05e-07	1.63	1.63	361	222	0.0634	0.49	1.2	1.2	232	194	3.48e-31	5.96e-29	0.354	-2.83	169	479	0.0438	0.426	1.2	1.2	260	216	6.21e-25	1.02e-22	0.345	-2.9	126	366	0.000175	0.00236	1.4	1.4	297	212
TMEM45A	1280	0.0148	0.381	0.539	-1.86	23.9	44.4	0.0999	0.499	1.34	1.34	72.9	54.3	0.0749	0.352	0.704	-1.42	44	62.4	0.604	1	0.902	-1.11	48.6	53.9	0.0376	0.161	0.71	-1.41	63.2	89	2.88e-05	0.00119	1.96	1.96	114	57.9	1.58e-11	1.02e-09	0.314	-3.19	44.5	142	0.000696	0.00785	0.512	-1.95	38.7	75.7
CRYAB	254	0.0151	0.388	0.388	-2.58	9.12	23.5	0.504	1	1.26	1.26	18.7	14.8	0.054	0.282	0.367	-2.72	5.06	13.8	0.165	0.84	0.44	-2.27	4.13	9.38	0.0504	0.2	0.478	-2.09	10.4	21.8	0.00213	0.0453	0.287	-3.49	7.79	27.2	0.00415	0.0572	0.293	-3.41	7.07	24.1	0.747	1	0.817	-1.22	4.61	5.65
FRMD5	896	0.0154	0.395	0.565	-1.77	28.3	50	0.694	1	0.921	-1.09	43.9	47.6	0.581	0.967	0.851	-1.17	21.8	25.6	5.06e-05	0.00142	2.4	2.4	73	30.4	0.000991	0.00897	0.522	-1.91	39.2	75	0.00837	0.132	0.58	-1.72	37.1	63.9	0.000609	0.0109	0.542	-1.85	48.3	89.1	0.384	0.885	0.793	-1.26	25.3	31.9
CSDC2	4000	0.0154	0.395	0.826	-1.21	294	356	0.0372	0.262	1.22	1.22	248	204	3.24e-06	7.34e-05	1.72	1.72	202	118	2.02e-26	4.57e-24	0.3	-3.34	101	338	1.79e-06	3.76e-05	0.63	-1.59	175	277	0.0294	0.325	0.79	-1.27	152	193	3.15e-05	0.000782	1.54	1.54	235	152	2.79e-11	1.15e-09	2.18	2.18	231	106
GALC	3330	0.0155	0.396	1.45	1.45	104	71.8	0.112	0.536	0.82	-1.22	116	142	0.279	0.758	1.12	1.12	202	181	2.5e-06	9.19e-05	1.72	1.72	205	119	0.00955	0.057	1.32	1.32	198	150	0.0051	0.0886	0.761	-1.31	185	243	0.0712	0.489	1.23	1.23	172	140	7.8e-15	4.33e-13	0.408	-2.45	106	260
NOMO3	2250	0.0155	0.396	0.644	-1.55	49.8	77.2	1.73e-12	1.64e-10	0.358	-2.79	64.2	179	2.14e-12	1.1e-10	1.98	1.98	314	159	0.835	1	0.969	-1.03	88.8	91.6	4.07e-09	1.44e-07	0.165	-6.05	12.4	75.3	0.0474	0.452	0.696	-1.44	50.6	72.7	0.348	1	0.869	-1.15	83.1	95.6	1.87e-09	6.28e-08	1.9	1.9	255	134
NT5DC3	1730	0.0158	0.403	0.676	-1.48	63.4	93.9	0.273	0.849	0.853	-1.17	88.4	104	1.42e-05	0.000288	0.379	-2.64	27.6	72.8	0.00191	0.0343	0.585	-1.71	53.1	90.7	0.346	0.694	0.884	-1.13	111	125	0.186	0.966	1.23	1.23	93.2	76	5.94e-06	0.000174	1.78	1.78	171	95.8	0.585	0.992	0.919	-1.09	79.9	86.9
HNRNPC	8770	0.0158	0.403	1.2	1.2	373	310	0.277	0.856	1.07	1.07	493	459	8.47e-06	0.000179	1.37	1.37	475	347	0.084	0.592	0.888	-1.13	401	451	0.194	0.5	0.923	-1.08	505	547	0.166	0.927	1.1	1.1	421	382	0.999	1	1	1	468	468	0.315	0.822	1.07	1.07	441	411
DDAH1	1060	0.016	0.406	0.629	-1.59	44.1	70	0.15	0.631	0.761	-1.31	49.1	64.5	0.00262	0.0269	0.52	-1.92	32.2	61.9	0.164	0.839	0.734	-1.36	35	47.7	8.03e-16	6.53e-14	0.201	-4.98	30.3	151	9.69e-05	0.00331	0.422	-2.37	29	68.7	0.798	1	1.05	1.05	59.5	56.7	0.647	1	0.898	-1.11	34.7	38.6
PLCB1	712	0.016	0.406	2.19	2.19	30.2	13.8	0.0286	0.221	0.552	-1.81	21	38.1	0.0195	0.135	0.607	-1.65	35.2	58	0.0206	0.223	0.598	-1.67	32.3	54.1	0.581	0.875	0.878	-1.14	33.9	38.6	0.146	0.871	1.61	1.61	24.2	15	0.206	0.861	1.34	1.34	43.5	32.5	3.55e-05	0.000563	0.385	-2.6	25.9	67.4
TMEM150C	2030	0.0162	0.411	1.54	1.54	78.2	50.7	0.974	1	0.996	-1	127	128	0.000914	0.0114	0.707	-1.41	157	221	0.000406	0.00893	0.563	-1.77	59.4	105	0.327	0.673	0.872	-1.15	94.9	109	0.271	1	1.2	1.2	79.1	65.9	2.56e-07	9.32e-06	2.05	2.05	157	76.5	1.94e-07	4.79e-06	2.05	2.05	160	77.6
KCTD1	2550	0.0162	0.411	1.31	1.31	186	142	0.413	0.984	0.904	-1.11	126	140	0.000172	0.00262	0.623	-1.6	103	165	0.0118	0.15	0.715	-1.4	96.4	135	0.459	0.798	1.1	1.1	121	110	0.0193	0.243	1.34	1.34	153	114	0.00467	0.063	1.45	1.45	142	97.9	0.986	1	0.998	-1	116	116
VASP	4380	0.0164	0.413	0.835	-1.2	326	390	0.292	0.871	0.901	-1.11	196	217	0.348	0.838	1.11	1.11	173	156	0.00507	0.0769	0.75	-1.33	166	221	4.99e-06	9.34e-05	1.68	1.68	206	122	0.0299	0.328	0.81	-1.24	192	237	6.06e-07	2.09e-05	1.75	1.75	220	126	2.25e-07	5.5e-06	1.67	1.67	274	164
GRIN2A	263	0.0164	0.413	0.408	-2.45	10.1	24.7	0.000206	0.00413	0.0483	-20.7	1.57	32.6	0.0128	0.0969	0.0129	-77.8	0.331	25.8	0.00788	0.108	0.232	-4.31	4.08	17.6	0.0197	0.0995	0.346	-2.89	6.5	18.8	0.00133	0.0309	0.235	-4.25	6.09	25.9	0.276	0.961	0.621	-1.61	8.52	13.7	0.0412	0.226	0.314	-3.18	4.08	13
MGARP	3180	0.0165	0.416	1.37	1.37	138	101	0.041	0.28	1.25	1.25	184	147	1.66e-18	1.38e-16	2.23	2.23	387	174	1.21e-06	4.83e-05	0.561	-1.78	110	197	0.0119	0.0678	0.735	-1.36	115	157	0.0278	0.312	1.3	1.3	160	123	0.078	0.517	0.821	-1.22	146	178	0.381	0.883	1.1	1.1	175	159
SPSB1	2440	0.0166	0.416	1.38	1.38	132	95.8	3.5e-05	0.000877	1.9	1.9	121	63.8	0.215	0.67	1.22	1.22	89.1	73.3	2.84e-05	0.000859	0.604	-1.66	110	183	0.105	0.334	1.24	1.24	127	103	0.00389	0.0719	1.46	1.46	144	98.4	9.27e-31	1.93e-28	5.63	5.63	295	52.4	9.04e-15	4.96e-13	0.31	-3.22	57.5	185
NAPRT	901	0.0166	0.417	0.654	-1.53	52.5	80.3	0.398	0.971	1.18	1.18	59.6	50.7	0.0196	0.135	1.63	1.63	59.4	36.4	0.318	1	0.79	-1.27	32.2	40.8	0.000261	0.00293	2.5	2.5	55.6	22.2	0.0151	0.206	0.564	-1.77	28	49.8	0.0202	0.203	0.533	-1.88	20.8	39.1	0.000473	0.00567	2.25	2.25	60.5	26.9
CHGB	3340	0.0167	0.417	0.748	-1.34	119	159	2.77e-12	2.51e-10	0.393	-2.55	77.9	198	1.2e-41	2.88e-39	0.0971	-10.3	36.9	380	8.04e-20	1.17e-17	3.15	3.15	262	82.9	5.7e-12	3.03e-10	0.429	-2.33	94.5	220	0.0115	0.168	1.27	1.27	249	195	1.44e-08	6.31e-07	2.03	2.03	195	96.1	1.11e-06	2.41e-05	0.396	-2.53	38.5	97.4
TMEM176A	324	0.0169	0.423	2.21	2.21	29.2	13.2	0.289	0.868	1.54	1.54	15.3	9.93	0.0617	0.309	0.345	-2.9	4.14	12	0.377	1	0.747	-1.34	16	21.4	0.00321	0.0238	2.25	2.25	42.9	19.1	0.0474	0.452	2.83	2.83	13.9	4.92	0.393	1	1.28	1.28	27	21	0.34	0.845	0.669	-1.5	9.37	14
RHOU	13000	0.017	0.424	1.15	1.15	598	518	4.71e-08	2.22e-06	0.728	-1.37	512	704	3.13e-39	6.87e-37	0.531	-1.88	656	1240	3.36e-25	6.98e-23	0.548	-1.82	461	841	4.09e-10	1.7e-08	0.701	-1.43	529	754	1.16e-08	9.46e-07	1.39	1.39	715	514	2.89e-18	3.03e-16	1.58	1.58	948	601	5.36e-12	2.36e-10	0.651	-1.54	426	655
RPL3	23700	0.0171	0.425	0.91	-1.1	1230	1350	5.13e-23	1.36e-20	1.5	1.5	1500	1010	0.0528	0.278	1.09	1.09	1060	971	2.91e-12	2.33e-10	0.744	-1.34	973	1310	1.92e-25	2.69e-23	0.678	-1.48	1210	1780	1.32e-08	1.05e-06	1.28	1.28	1200	938	0.861	1	0.993	-1.01	1100	1110	0.0175	0.118	0.9	-1.11	972	1080
NPIPB3	1480	0.0173	0.43	1.48	1.48	92.9	63	0.45	1	1.12	1.12	100	89.8	0.0124	0.0941	0.618	-1.62	43.7	70.8	0.215	0.944	0.794	-1.26	51.8	65.2	0.01	0.0594	0.68	-1.47	74.8	110	0.00515	0.0893	1.56	1.56	102	65.2	0.00103	0.0176	0.59	-1.7	61.5	104	0.0189	0.125	1.57	1.57	69.9	44.6
OSMR	5140	0.0174	0.43	0.778	-1.28	161	206	0.624	1	1.05	1.05	228	217	0.0285	0.18	0.831	-1.2	255	307	0.000368	0.00817	1.35	1.35	324	239	0.286	0.626	0.908	-1.1	232	255	0.542	1	1.05	1.05	272	258	6e-07	2.08e-05	0.654	-1.53	228	349	0.00169	0.0168	0.761	-1.31	232	305
MT1A	603	0.0174	0.43	0.48	-2.09	15.5	32.3	0.000709	0.012	6.56	6.56	24.5	3.73	0.000152	0.00236	0.124	-8.05	3.71	29.8	8.69e-07	3.54e-05	9.83	9.83	50.2	5.1	0.459	0.798	0.762	-1.31	13	17.1	0.0103	0.154	3.55	3.55	18.7	5.25	0.302	0.988	1.5	1.5	16.2	10.8	9.74e-06	0.000177	0.0348	-28.7	1.79	51.6
CCDC92	3010	0.0174	0.43	1.25	1.25	250	199	0.00812	0.0855	1.34	1.34	194	145	0.0374	0.219	1.37	1.37	105	76.6	0.403	1	1.12	1.12	121	109	0.146	0.418	1.18	1.18	175	149	0.138	0.849	0.843	-1.19	139	165	0.00639	0.0823	0.699	-1.43	98.5	141	3.13e-06	6.19e-05	1.77	1.77	185	104
SBF1	3350	0.0174	0.43	1.22	1.22	317	260	0.871	1	1.02	1.02	164	161	0.00604	0.0536	0.724	-1.38	124	172	0.85	1	0.979	-1.02	153	156	0.0771	0.271	1.24	1.24	156	126	0.386	1	0.901	-1.11	133	147	0.543	1	1.07	1.07	172	161	0.114	0.465	1.21	1.21	150	124
CCDC80	401	0.0174	0.431	0.431	-2.32	11.4	26.5	0.422	0.989	0.796	-1.26	22.3	28.1	0.019	0.132	0.472	-2.12	14.3	30.4	0.0197	0.215	0.448	-2.23	12.2	27.2	0.082	0.283	0.597	-1.68	18.1	30.4	0.601	1	1.17	1.17	23.9	20.4	0.336	1	1.38	1.38	21.6	15.7	0.572	0.988	0.791	-1.26	10.4	13.1
FBLIM1	792	0.0175	0.432	0.639	-1.57	46.1	72.2	0.788	1	0.94	-1.06	36.9	39.3	0.000331	0.00466	0.253	-3.95	8.54	33.8	0.000997	0.0197	2.48	2.48	45.7	18.4	0.911	0.98	0.976	-1.02	43	44.1	0.7	1	0.925	-1.08	47.3	51.1	0.00276	0.0407	2	2	55.7	27.8	0.531	0.97	0.833	-1.2	21.5	25.8
PRMT1	3030	0.0176	0.433	1.28	1.28	208	162	0.0223	0.184	1.3	1.3	171	131	0.000516	0.00693	1.48	1.48	197	134	0.123	0.723	1.2	1.2	157	131	1.38e-06	2.98e-05	1.95	1.95	153	78.4	0.257	1	1.16	1.16	130	112	0.297	0.983	0.882	-1.13	131	148	0.783	1	1.03	1.03	160	155
SERPINH1	5840	0.0176	0.433	0.83	-1.21	295	356	0.000643	0.011	1.35	1.35	309	230	2.52e-21	2.42e-19	0.375	-2.67	129	343	0.0345	0.323	1.21	1.21	269	222	0.00806	0.05	1.19	1.19	500	420	0.0425	0.416	0.842	-1.19	255	303	0.255	0.94	0.903	-1.11	234	259	9.28e-29	1.15e-26	0.355	-2.82	156	440
PPM1L	1090	0.0177	0.433	1.97	1.97	36.5	18.5	1.63e-11	1.38e-09	0.108	-9.25	10.2	94	1.81e-27	2.48e-25	5.23	5.23	269	51.4	0.0105	0.137	0.494	-2.02	19.7	39.8	0.573	0.872	1.19	1.19	22	18.4	0.0516	0.477	0.542	-1.84	15.6	28.8	0.0137	0.151	2.03	2.03	36.9	18.2	4.87e-19	3.73e-17	4.54	4.54	193	42.4
HAS2	944	0.0177	0.433	1.69	1.69	55.4	32.9	0.00575	0.064	0.588	-1.7	43	73.1	2.98e-09	1.09e-07	0.272	-3.68	26.4	97.1	0.000416	0.00912	0.54	-1.85	50.6	93.6	0.533	0.848	0.888	-1.13	51.7	58.2	0.0549	0.494	1.56	1.56	47.8	30.7	0.217	0.882	1.37	1.37	36.7	26.8	8.95e-05	0.00129	0.331	-3.02	16.7	50.5
PPP1R13B	1360	0.0177	0.433	1.4	1.4	119	85.3	0.757	1	0.954	-1.05	83.7	87.7	0.175	0.602	0.734	-1.36	33.3	45.4	0.394	1	1.18	1.18	58.3	49.4	0.0846	0.29	0.759	-1.32	68.8	90.7	0.17	0.934	0.788	-1.27	59.1	75	0.000265	0.00523	0.515	-1.94	45.7	88.7	0.0014	0.0143	1.92	1.92	69.8	36.3
CAPN15	2610	0.0177	0.433	1.26	1.26	235	187	0.0014	0.0209	1.5	1.5	154	103	0.00132	0.0153	0.712	-1.4	153	215	0.976	1	1	1	108	107	0.0273	0.128	0.724	-1.38	80.5	111	0.0263	0.3	1.41	1.41	102	72.6	0.0731	0.497	1.3	1.3	110	84.8	4.05e-07	9.52e-06	2.02	2.02	158	78.2
FAM83H	2170	0.0179	0.435	0.785	-1.27	171	218	0.999	1	1	1	103	103	9.55e-07	2.36e-05	2.03	2.03	146	72	0.0623	0.484	1.33	1.33	97.4	73	0.176	0.468	0.813	-1.23	77.2	95	0.933	1	1.01	1.01	84.1	83.1	0.0318	0.284	0.702	-1.42	62.9	89.6	6.33e-14	3.29e-12	3	3	186	62
PLXNA3	3880	0.0179	0.435	1.23	1.23	294	239	0.884	1	0.986	-1.01	209	212	1.43e-05	0.000289	0.583	-1.72	102	176	0.693	1	1.04	1.04	178	170	0.00141	0.0121	0.73	-1.37	178	243	0.0565	0.503	1.21	1.21	224	186	4.62e-07	1.62e-05	0.612	-1.63	170	278	0.0164	0.112	1.35	1.35	147	109
TBL1X	5510	0.0179	0.435	0.813	-1.23	236	291	3.31e-05	0.000838	1.43	1.43	329	230	0.0883	0.393	0.873	-1.15	296	339	1.64e-09	9.82e-08	1.73	1.73	329	190	8.26e-05	0.00109	0.703	-1.42	213	303	2.58e-14	3.99e-12	1.9	1.9	409	216	0.857	1	0.986	-1.01	317	322	0.505	0.96	0.945	-1.06	269	284
SLC38A1	1510	0.018	0.435	1.55	1.55	74.4	48	0.0269	0.211	0.71	-1.41	71.5	101	0.00591	0.0527	0.566	-1.77	36.7	64.8	0.726	1	1.08	1.08	40.4	37.4	1.44e-12	8.38e-11	0.36	-2.78	65.5	182	0.00677	0.112	0.639	-1.57	59.8	93.6	7.43e-06	0.000213	0.545	-1.83	84.2	155	0.516	0.963	1.12	1.12	65.3	58.1
CTNNAL1	3440	0.018	0.435	0.743	-1.35	110	148	0.0129	0.123	1.33	1.33	176	133	0.13	0.505	0.831	-1.2	122	147	0.0708	0.527	1.2	1.2	213	177	0.114	0.354	1.2	1.2	158	131	0.529	1	1.07	1.07	189	177	0.288	0.973	1.08	1.08	363	335	0.00542	0.0452	0.722	-1.39	125	173
SSFA2	7730	0.018	0.435	1.24	1.24	268	216	1.12e-24	3.19e-22	0.439	-2.28	224	509	1.4e-08	4.68e-07	1.44	1.44	584	405	3.84e-14	3.59e-12	0.588	-1.7	323	549	0.73	0.936	0.973	-1.03	308	317	7.99e-07	4.76e-05	0.715	-1.4	370	518	1.21e-10	7.09e-09	0.542	-1.84	171	315	8.99e-05	0.00129	1.26	1.26	647	514
PTGFRN	1690	0.018	0.435	0.678	-1.47	62.2	91.7	0.768	1	0.954	-1.05	76.8	80.5	0.519	0.949	1.1	1.1	99	90.2	0.482	1	1.13	1.13	70.5	62.4	1.49e-05	0.000246	0.516	-1.94	65	126	0.0617	0.532	1.33	1.33	99.6	74.8	0.148	0.748	0.797	-1.25	73	91.6	0.00114	0.012	1.62	1.62	119	73.4
RNPEPL1	1360	0.018	0.435	1.37	1.37	136	99.8	0.0844	0.45	1.35	1.35	78	57.8	0.702	0.985	1.07	1.07	71.8	67.3	0.553	1	1.13	1.13	52.5	46.6	0.28	0.619	1.21	1.21	71.4	59	0.578	1	0.894	-1.12	46.6	52.2	0.43	1	1.16	1.16	62.5	54	0.0246	0.154	1.49	1.49	79.9	53.8
EHMT2	942	0.0183	0.44	1.51	1.51	82.9	55	0.339	0.92	1.21	1.21	54	44.5	0.794	0.987	0.945	-1.06	41.7	44.1	0.784	1	1.06	1.06	40.3	37.8	0.0336	0.148	1.54	1.54	60.9	39.5	0.561	1	1.14	1.14	43.2	37.9	0.585	1	0.89	-1.12	41.6	46.7	0.94	1	0.984	-1.02	43.7	44.4
TCEAL7	356	0.0183	0.441	0.373	-2.68	7.86	21.1	0.0453	0.3	1.84	1.84	30.4	16.5	0.662	0.981	1.23	1.23	9.9	8.04	0.016	0.186	0.46	-2.17	14.1	30.5	0.0798	0.278	0.571	-1.75	15.3	26.9	0.98	1	1.01	1.01	22.9	22.7	0.259	0.945	0.709	-1.41	18.4	25.9	0.0478	0.252	0.46	-2.17	9.5	20.6
KHSRP	4800	0.0185	0.445	1.19	1.19	388	325	0.0641	0.379	1.19	1.19	259	218	0.913	0.996	0.99	-1.01	236	238	0.144	0.789	0.873	-1.14	218	250	0.0347	0.152	1.23	1.23	241	196	0.858	1	1.02	1.02	202	198	0.7	1	0.963	-1.04	208	216	0.1	0.425	1.18	1.18	222	189
PTPRN	3190	0.0186	0.446	1.26	1.26	228	180	0.324	0.906	0.873	-1.15	98.9	113	7.72e-06	0.000164	0.555	-1.8	89.8	162	1.05e-20	1.64e-18	3.66	3.66	241	65.9	0.16	0.442	0.84	-1.19	121	143	0.459	1	0.912	-1.1	125	137	0.0119	0.135	0.767	-1.3	160	208	0.000188	0.00252	0.641	-1.56	116	180
SGK223	136	0.0188	0.449	0.373	-2.68	7.81	20.9	0.891	1	0.909	-1.1	3.93	4.33	0.289	0.772	0.472	-2.12	2.95	6.24	0.811	1	1.12	1.12	9.02	8.03	0.267	0.603	0.543	-1.84	5.1	9.39	0.911	1	0.945	-1.06	7.46	7.9	0.00133	0.0218	7.48	7.48	21.6	2.88	0.841	1	1.34	1.34	1.11	0.833
PGAP2	732	0.0188	0.449	0.508	-1.97	18.1	35.7	0.0385	0.269	0.598	-1.67	25.9	43.3	9.99e-10	3.87e-08	3.42	3.42	109	32	0.203	0.922	0.685	-1.46	19.1	27.9	0.543	0.855	1.24	1.24	18.3	14.8	0.908	1	1.03	1.03	33	32.1	0.0103	0.122	1.95	1.95	43.6	22.3	1.28e-11	5.4e-10	5.43	5.43	103	19
NREP	19000	0.0188	0.449	0.877	-1.14	604	689	5.59e-07	2.09e-05	1.25	1.25	1160	933	0.00169	0.0189	1.28	1.28	369	288	4.7e-05	0.00133	1.19	1.19	1210	1020	0.0233	0.113	1.1	1.1	1250	1140	1.31e-21	3.41e-19	1.45	1.45	1630	1130	0.708	1	0.986	-1.01	1340	1360	4.42e-16	2.78e-14	0.664	-1.51	655	987
FAM102A	607	0.019	0.453	0.617	-1.62	38	61.7	0.145	0.623	1.43	1.43	41	28.7	0.0638	0.316	0.554	-1.8	15.3	27.7	0.777	1	0.918	-1.09	21.1	23	0.23	0.553	0.76	-1.32	33.6	44.2	0.572	1	0.854	-1.17	23.8	27.9	0.012	0.137	0.532	-1.88	24.2	45.5	0.22	0.682	1.43	1.43	28.5	19.9
IRAK1	2640	0.0194	0.461	0.782	-1.28	161	206	0.995	1	0.999	-1	125	125	0.000104	0.00168	1.51	1.51	222	147	0.55	1	1.09	1.09	94.4	86.4	0.304	0.647	0.857	-1.17	82.4	96.2	0.332	1	0.877	-1.14	103	117	0.729	1	0.953	-1.05	102	107	2.91e-05	0.000473	1.65	1.65	185	112
ADA	481	0.0194	0.462	1.77	1.77	46.4	26.2	0.942	1	0.979	-1.02	23.2	23.7	0.932	0.997	1.03	1.03	17.1	16.6	0.638	1	0.857	-1.17	17.2	20.1	0.00513	0.0351	2.94	2.94	26.6	9.04	0.00486	0.0856	2.42	2.42	34.6	14.3	0.454	1	0.809	-1.24	22.6	28	0.0098	0.0741	2.2	2.2	34.3	15.5
LOXL2	636	0.0196	0.464	0.555	-1.8	24.4	44	0.793	1	1.09	1.09	21.1	19.4	0.375	0.865	0.662	-1.51	7.68	11.6	0.517	1	0.801	-1.25	15.3	19.1	8.67e-06	0.000152	0.364	-2.75	26.4	72.6	7.54e-06	0.000374	2.81	2.81	71.6	25.5	2.42e-08	1.01e-06	0.172	-5.82	11.7	68.4	0.00124	0.013	0.372	-2.69	14.6	39.3
TACC1	3590	0.0196	0.465	0.748	-1.34	113	151	0.00463	0.0542	0.739	-1.35	152	206	0.0263	0.17	1.26	1.26	210	167	0.103	0.661	0.855	-1.17	200	234	3.34e-12	1.83e-10	0.498	-2.01	149	300	0.0985	0.71	0.826	-1.21	136	165	0.0393	0.332	1.21	1.21	254	210	0.000731	0.0082	1.46	1.46	198	136
ITPR2	2240	0.02	0.472	0.686	-1.46	64.5	93.9	9.18e-05	0.00206	0.568	-1.76	74.9	132	0.0198	0.137	1.29	1.29	194	151	0.894	1	1.02	1.02	114	112	0.097	0.316	1.28	1.28	102	79.5	0.00808	0.128	0.702	-1.43	95.2	136	0.0742	0.502	0.792	-1.26	106	133	0.0223	0.143	1.32	1.32	159	121
FER1L4	692	0.0201	0.474	0.411	-2.43	9.64	23.5	0.0409	0.28	0.608	-1.65	27.1	44.5	0.0352	0.21	1.73	1.73	40	23.1	0.00284	0.047	0.318	-3.15	8.92	28.1	4.72e-05	0.000675	0.214	-4.67	8.47	39.5	9.47e-05	0.00325	2.81	2.81	54.4	19.4	8.43e-11	5.04e-09	0.0821	-12.2	7.3	88.9	2.11e-07	5.17e-06	13.9	13.9	58	4.16
GPSM1	3560	0.0202	0.475	1.22	1.22	296	242	0.0335	0.246	1.28	1.28	165	128	9.62e-13	5.16e-11	0.521	-1.92	182	350	0.0306	0.298	0.766	-1.3	117	152	0.0224	0.11	0.743	-1.35	103	138	2.57e-05	0.00109	1.72	1.72	164	95.7	7.85e-16	7.29e-14	2.48	2.48	274	111	0.155	0.564	1.18	1.18	161	136
SMYD3	412	0.0202	0.475	0.415	-2.41	9.9	23.8	0.0137	0.13	0.488	-2.05	17.6	36	0.855	0.991	0.947	-1.06	21.5	22.7	0.864	1	1.05	1.05	22	20.9	0.309	0.653	1.46	1.46	17.6	12	0.347	1	0.774	-1.29	23.9	30.9	0.169	0.797	0.599	-1.67	11.5	19.2	0.995	1	0.998	-1	15.4	15.4
EIF3C	6090	0.0203	0.476	0.844	-1.18	347	411	0.331	0.912	0.92	-1.09	259	281	0.188	0.624	1.1	1.1	373	338	0.663	1	1.03	1.03	332	321	3.31e-12	1.83e-10	1.98	1.98	310	157	0.268	1	0.899	-1.11	205	228	0.0407	0.339	0.838	-1.19	246	294	0.121	0.482	1.15	1.15	269	234
REEP6	2910	0.0203	0.476	1.25	1.25	250	201	3.13e-08	1.55e-06	1.99	1.99	194	97.7	0.00599	0.0533	1.35	1.35	196	145	0.112	0.696	1.24	1.24	126	102	6.29e-16	5.14e-14	3.55	3.55	185	52.2	0.00067	0.0174	1.59	1.59	141	88.7	0.684	1	1.05	1.05	155	148	0.0511	0.264	1.26	1.26	161	128
LGALS4	27.6	0.0204	0.477	13.1	13.1	11.5	0.876	0.821	1	1.33	1.33	1.46	1.09	0.497	0.943	0.318	-3.14	0.463	1.46	0.972	1	0.943	-1.06	0.672	0.712	0.784	0.948	0.657	-1.52	0.703	1.07	0.601	1	2.59	2.59	1.09	0.42	0.78	1	0.611	-1.64	0.52	0.851	0.824	1	1.43	1.43	0.928	0.648
RRP12	1530	0.0207	0.484	1.42	1.42	105	73.9	0.946	1	0.989	-1.01	81.5	82.3	0.746	0.987	1.06	1.06	72.9	69.1	0.225	0.954	0.823	-1.21	71.1	86.3	0.491	0.822	1.16	1.16	49.1	42.5	0.132	0.835	0.754	-1.33	49.9	66.2	0.611	1	0.914	-1.09	61.6	67.4	0.831	1	0.967	-1.03	78.9	81.6
TBC1D9B	7720	0.0209	0.488	0.86	-1.16	433	504	0.133	0.592	0.892	-1.12	330	370	1.18e-14	7.18e-13	1.68	1.68	595	355	0.894	1	1.01	1.01	276	272	0.259	0.592	0.912	-1.1	286	314	0.0266	0.302	1.17	1.17	411	350	4.86e-12	3.27e-10	0.586	-1.71	266	453	1.11e-19	8.73e-18	1.9	1.9	578	304
SOX4	577	0.021	0.489	0.494	-2.02	16	32.4	0.00699	0.0753	0.561	-1.78	33.9	60.5	0.0422	0.239	0.487	-2.05	11.8	24.3	7.25e-08	3.56e-06	0.271	-3.69	21.6	79.7	8.63e-09	2.9e-07	0.25	-4	21.6	86.3	0.191	0.978	0.598	-1.67	10.4	17.3	0.87	1	0.948	-1.05	18.5	19.5	0.0358	0.205	2.47	2.47	18.7	7.54
MICAL2	1580	0.0211	0.49	0.717	-1.39	82.5	115	0.409	0.981	1.17	1.17	62.5	53.6	2.13e-14	1.26e-12	0.219	-4.57	30.9	141	0.618	1	0.91	-1.1	54.1	59.4	4.81e-10	1.97e-08	0.311	-3.22	37.1	120	0.741	1	0.931	-1.07	41.9	44.9	0.018	0.185	1.45	1.45	101	69.7	0.00055	0.00644	0.611	-1.64	79.4	130
FDPS	5860	0.0211	0.49	1.18	1.18	413	349	0.000587	0.0102	0.736	-1.36	218	296	2.05e-11	9.38e-10	1.58	1.58	555	351	0.00649	0.0927	1.26	1.26	312	247	8.02e-14	5.41e-12	2.23	2.23	280	126	0.000167	0.00536	1.39	1.39	316	228	1.18e-25	2e-23	0.335	-2.98	123	366	0.808	1	0.977	-1.02	224	229
SYNE1	536	0.0211	0.49	0.443	-2.26	11.6	26.2	2.45e-05	0.000653	0.277	-3.6	13.8	49.9	0.00454	0.0428	2.51	2.51	33.4	13.3	9.02e-08	4.3e-06	0.166	-6.01	10.4	62.3	0.421	0.767	0.749	-1.33	13.6	18.1	0.18	0.957	0.629	-1.59	13.6	21.6	0.984	1	1.01	1.01	18.9	18.8	3.13e-10	1.14e-08	8.09	8.09	82.4	10.2
CDC42EP1	533	0.0212	0.491	0.658	-1.52	50.4	76.5	0.497	1	1.22	1.22	25.8	21.2	0.79	0.987	1.11	1.11	13.5	12.2	0.316	1	1.39	1.39	22.4	16.1	0.606	0.887	1.16	1.16	25.1	21.6	0.236	1	1.35	1.35	36.9	27.3	0.408	1	1.25	1.25	30.4	24.3	0.0127	0.0913	2.82	2.82	22.1	7.82
TUBB4B	5400	0.0212	0.491	0.827	-1.21	267	324	0.000291	0.00563	1.39	1.39	286	205	0.00982	0.0789	1.27	1.27	260	204	0.00178	0.0324	1.34	1.34	271	203	0.0409	0.172	0.848	-1.18	285	337	0.282	1	1.1	1.1	270	245	0.00828	0.102	0.79	-1.27	225	285	0.116	0.469	0.866	-1.15	223	258
HECTD4	2880	0.0212	0.491	1.28	1.28	198	155	6.4e-09	3.52e-07	0.474	-2.11	89	188	0.0125	0.095	0.757	-1.32	141	186	0.000136	0.0034	0.632	-1.58	113	178	0.179	0.474	0.829	-1.21	94.1	113	0.578	1	0.931	-1.07	118	127	0.636	1	0.946	-1.06	140	148	3.46e-08	9.57e-07	1.86	1.86	227	122
CDH6	163	0.0215	0.496	0.191	-5.23	2.3	12	0.44	1	1.4	1.4	12.5	8.88	0.34	0.831	0.547	-1.83	3.87	7.08	0.698	1	1.21	1.21	8.97	7.4	0.195	0.5	0.446	-2.24	3.74	8.38	0.0276	0.31	0.387	-2.58	7.46	19.3	0.00444	0.0606	0.183	-5.47	3.32	18.1	0.222	0.684	3.39	3.39	4.39	1.3
HS3ST1	1570	0.0216	0.498	1.35	1.35	138	102	2.27e-11	1.85e-09	0.28	-3.57	35.3	126	3.24e-15	2.12e-13	0.294	-3.4	53.7	183	2.83e-10	1.86e-08	0.268	-3.73	29.1	109	3.85e-05	0.000563	0.505	-1.98	54.8	108	0.664	1	0.917	-1.09	47.9	52.3	0.000143	0.00306	1.97	1.97	93.4	47.4	0.256	0.739	1.23	1.23	68	55.3
DDX39B	6930	0.0216	0.498	1.22	1.22	306	252	0.0554	0.343	1.15	1.15	412	359	0.956	0.998	0.996	-1	351	352	0.00727	0.101	1.22	1.22	408	335	0.000307	0.00337	1.33	1.33	374	281	3.03e-05	0.00124	1.37	1.37	421	308	0.25	0.936	0.917	-1.09	335	365	0.182	0.615	1.11	1.11	362	327
ABR	1620	0.0219	0.503	1.35	1.35	139	103	0.152	0.637	0.807	-1.24	80.6	99.9	0.0302	0.189	0.67	-1.49	48.9	73	0.596	1	1.1	1.1	66.4	60.4	0.212	0.527	1.23	1.23	81.5	66.3	0.349	1	0.859	-1.16	70.2	81.8	0.907	1	0.98	-1.02	65.5	66.8	0.0033	0.03	1.57	1.57	108	68.9
SYNGAP1	1560	0.022	0.504	1.39	1.39	114	81.8	0.207	0.747	1.21	1.21	96.4	79.6	6.8e-06	0.000146	0.43	-2.32	40.7	94.7	0.597	1	1.09	1.09	75.3	69	0.448	0.79	0.896	-1.12	91	101	0.231	1	1.21	1.21	89.4	74.1	0.0577	0.432	0.736	-1.36	66.7	90.6	0.562	0.985	0.898	-1.11	55.1	61.4
AQP5	38.3	0.0223	0.511	0.0917	-10.9	0.999	10.9	0.932	1	1.13	1.13	1.08	0.957	0.929	0.996	1.32	1.32	0.232	0.175	0.281	1	1.72	1.72	10.7	6.21	0.871	0.971	1.39	1.39	0.578	0.416	0.716	1	0.398	-2.51	0.218	0.547	0.821	1	1.5	1.5	0.78	0.52	0.684	1	0.382	-2.62	0.248	0.648
HHIP	114	0.0223	0.511	0.283	-3.53	4.21	14.9	0.0509	0.324	0.373	-2.68	5.39	14.4	0.0199	0.137	0.031	-32.3	0.463	14.9	0.0128	0.159	0.0676	-14.8	0.912	13.5	0.187	0.488	0.32	-3.13	1.77	5.53	0.126	0.813	0.371	-2.69	3.26	8.79	0.914	1	0.895	-1.12	1.82	2.03	0.841	1	1.27	1.27	1.64	1.3
ABHD4	1040	0.0226	0.515	1.53	1.53	71.9	46.8	0.0997	0.498	0.715	-1.4	41.4	57.8	3.32e-06	7.48e-05	3.46	3.46	62.7	18.1	0.251	0.985	1.28	1.28	48.7	38	0.619	0.894	0.901	-1.11	43.5	48.3	0.0354	0.368	0.686	-1.46	52.4	76.4	0.169	0.797	0.77	-1.3	49.2	63.8	0.384	0.885	1.18	1.18	62.2	52.8
TNFSF11	2010	0.0227	0.517	1.42	1.42	103	72.3	8.6e-08	3.8e-06	0.489	-2.05	83.4	171	1.83e-06	4.32e-05	0.461	-2.17	55.6	121	0.0296	0.292	1.34	1.34	131	97.9	0.014	0.0771	1.43	1.43	115	80.5	0.0625	0.535	1.31	1.31	108	82.2	0.00241	0.0365	1.76	1.76	80.1	45.6	0.0711	0.335	1.3	1.3	112	86.2
MAP4K4	9270	0.0228	0.52	1.17	1.17	480	412	0.00177	0.0255	0.822	-1.22	462	562	2.64e-13	1.46e-11	0.651	-1.54	477	734	1.68e-12	1.37e-10	0.594	-1.68	293	493	0.493	0.824	1.05	1.05	369	351	0.00851	0.133	0.846	-1.18	454	537	3.2e-08	1.31e-06	1.4	1.4	657	471	0.0612	0.301	1.13	1.13	488	431
SORD	3830	0.0232	0.527	0.785	-1.27	158	201	9.64e-07	3.47e-05	1.73	1.73	217	125	6.89e-05	0.00117	1.44	1.44	287	198	6.31e-09	3.61e-07	1.87	1.87	248	133	0.385	0.735	1.09	1.09	198	181	4.83e-05	0.00184	0.693	-1.44	207	299	0.000421	0.00798	0.683	-1.46	144	210	0.000123	0.0017	1.59	1.59	176	110
CSNK1G2	3030	0.0232	0.528	1.22	1.22	282	231	0.222	0.772	1.15	1.15	164	143	0.0872	0.389	1.24	1.24	144	116	0.156	0.822	0.846	-1.18	132	156	0.00518	0.0355	1.41	1.41	158	112	0.374	1	1.12	1.12	140	125	0.00114	0.0192	0.65	-1.54	93.9	144	0.13	0.504	1.21	1.21	139	115
NPIPB11	98.7	0.0234	0.53	3.98	3.98	13.4	3.37	0.386	0.958	1.75	1.75	6.61	3.78	0.754	0.987	0.818	-1.22	4.44	5.42	0.927	1	0.942	-1.06	4.51	4.79	0.323	0.669	0.54	-1.85	3.95	7.31	0.937	1	1.05	1.05	4.57	4.33	0.774	1	0.821	-1.22	3.84	4.68	0.404	0.901	2.11	2.11	3.9	1.85
TMEM37	2310	0.0234	0.53	1.26	1.26	224	178	8.33e-06	0.000253	0.548	-1.83	84.7	155	0.0104	0.0821	0.716	-1.4	101	141	1.63e-16	1.91e-14	0.307	-3.25	63.9	208	0.019	0.0973	1.45	1.45	98.5	68.1	0.000638	0.0167	1.68	1.68	117	69.4	7.15e-08	2.76e-06	2.43	2.43	126	51.8	0.331	0.835	0.86	-1.16	77.7	90.3
FJX1	1790	0.0235	0.532	0.763	-1.31	124	163	0.603	1	1.1	1.1	57.4	51.9	6.03e-12	2.98e-10	0.483	-2.07	133	275	0.154	0.817	0.804	-1.24	76.7	95.4	0.67	0.914	1.08	1.08	57.4	53	0.915	1	1.02	1.02	53.3	52.2	2.97e-07	1.07e-05	2.84	2.84	92.7	32.7	0.00974	0.0738	0.674	-1.48	72	107
TAGLN2	7050	0.024	0.541	0.846	-1.18	337	398	2.63e-08	1.31e-06	1.47	1.47	517	352	8.43e-06	0.000178	1.6	1.6	233	146	1.82e-06	6.97e-05	1.44	1.44	413	286	2.21e-27	3.28e-25	0.451	-2.21	270	598	0.0492	0.463	1.16	1.16	384	332	3.21e-25	5.32e-23	0.43	-2.32	217	504	0.122	0.483	0.88	-1.14	276	314
TUBB2A	4240	0.024	0.542	0.829	-1.21	265	319	0.316	0.897	1.11	1.11	187	168	0.00207	0.0222	1.49	1.49	150	101	0.0212	0.227	1.3	1.3	181	140	0.103	0.329	0.854	-1.17	199	233	0.221	1	1.13	1.13	214	189	0.00193	0.0304	0.713	-1.4	144	203	0.811	1	0.976	-1.02	195	200
PCSK7	1730	0.0242	0.545	0.723	-1.38	83.4	115	0.00759	0.0808	1.48	1.48	116	78.8	0.00734	0.0625	0.689	-1.45	87.6	127	0.645	1	0.932	-1.07	84.1	90.1	0.931	0.984	1.01	1.01	85.6	84.4	0.135	0.841	0.785	-1.27	68.4	87.1	0.157	0.772	1.25	1.25	91.7	73.5	0.586	0.993	1.1	1.1	72.3	65.9
ABCA6	1470	0.0244	0.548	1.67	1.67	51.1	30.5	0.000969	0.0155	0.578	-1.73	57	98.7	0.544	0.957	0.935	-1.07	160	171	6.96e-07	2.9e-05	0.401	-2.49	41.4	103	9.08e-07	2.06e-05	3.5	3.5	69.2	19.8	1.61e-08	1.26e-06	0.278	-3.6	24.9	89.5	0.808	1	1.05	1.05	53.5	51	8.09e-18	5.71e-16	4.39	4.39	182	41.5
CYBA	308	0.0244	0.549	1.82	1.82	39.8	21.9	0.0049	0.0566	3.19	3.19	24.7	7.74	0.048	0.261	0.398	-2.51	6.45	16.2	0.00836	0.114	2.73	2.73	25.7	9.42	0.272	0.61	1.73	1.73	10.9	6.3	0.105	0.737	2.34	2.34	12.1	5.17	0.179	0.814	1.75	1.75	15.8	9.02	0.00568	0.0471	0.244	-4.09	4.8	19.6
CENPB	1990	0.0245	0.549	1.28	1.28	189	148	0.0151	0.139	1.43	1.43	112	78.1	0.58	0.967	1.09	1.09	82.3	75.3	0.00962	0.128	1.51	1.51	98.5	65.1	0.227	0.548	0.852	-1.17	106	124	0.81	1	1.04	1.04	82.5	79.5	0.619	1	0.925	-1.08	78.9	85.3	0.366	0.869	1.15	1.15	95.2	83.2
FAM162A	947	0.0246	0.55	0.529	-1.89	19.1	36	0.0832	0.447	1.43	1.43	57.2	40	0.239	0.706	0.745	-1.34	27.8	37.3	0.0398	0.359	0.628	-1.59	31.9	50.8	0.847	0.965	1.04	1.04	47.5	45.6	0.00131	0.0305	1.76	1.76	89.2	50.7	1.96e-12	1.36e-10	0.167	-5.99	18	108	0.000103	0.00146	0.397	-2.52	24.7	62.2
DISP1	896	0.0248	0.554	0.63	-1.59	38.4	61	0.0979	0.493	0.717	-1.39	42.4	59.2	0.498	0.943	0.868	-1.15	42.8	49.3	0.0784	0.564	0.722	-1.38	50.5	69.9	0.96	0.99	0.991	-1.01	56	56.5	0.401	1	0.84	-1.19	42.6	50.7	0.757	1	0.923	-1.08	28.9	31.3	0.191	0.631	0.726	-1.38	28.7	39.6
CLSTN2	5340	0.0248	0.554	1.23	1.23	257	209	0.00245	0.0334	0.737	-1.36	171	231	3e-23	3.37e-21	0.27	-3.7	73.3	271	0.441	1	0.943	-1.06	335	355	1.44e-10	6.54e-09	0.651	-1.54	367	565	0.0503	0.469	0.856	-1.17	293	342	8.06e-10	4.18e-08	1.56	1.56	491	315	1.31e-22	1.2e-20	0.307	-3.26	89.9	293
UPK3BL	266	0.0249	0.555	2.45	2.45	21.6	8.8	0.872	1	1.07	1.07	11.3	10.5	0.0732	0.346	0.462	-2.16	7.88	17	0.00269	0.0453	5.62	5.62	20	3.56	0.0317	0.142	0.464	-2.16	11.4	24.7	0.475	1	0.709	-1.41	7.39	10.4	0.0219	0.216	0.302	-3.31	4.76	15.8	0.176	0.604	0.528	-1.89	6.87	13
FNDC10	844	0.0249	0.555	1.53	1.53	69.5	45.3	0.0354	0.255	1.66	1.66	46.2	27.9	0.987	0.999	1	1	32.5	32.4	0.242	0.976	1.39	1.39	30.6	22.1	0.0204	0.103	0.642	-1.56	44.8	69.8	0.209	1	1.36	1.36	39.8	29.3	0.0045	0.0611	0.516	-1.94	28	54.2	0.111	0.455	0.702	-1.42	34.5	49.2
DUSP5	1100	0.025	0.555	0.586	-1.71	28	47.7	0.147	0.626	1.4	1.4	44.3	31.6	0.00822	0.0685	0.498	-2.01	21.6	43.3	0.213	0.942	1.28	1.28	58.6	45.9	0.329	0.676	1.3	1.3	31.3	24	0.93	1	0.981	-1.02	43.2	44	3.46e-05	0.000851	2.86	2.86	59.9	20.9	3.86e-19	2.98e-17	0.148	-6.76	25.1	170
ATN1	5420	0.025	0.555	1.17	1.17	441	377	0.0129	0.123	1.23	1.23	314	254	0.897	0.994	1.01	1.01	231	228	0.343	1	0.916	-1.09	223	244	0.303	0.646	1.09	1.09	310	285	0.31	1	1.1	1.1	248	225	0.0609	0.446	1.18	1.18	268	226	0.000444	0.00538	1.38	1.38	283	205
CCDC50	832	0.0252	0.557	0.548	-1.82	21.4	39.1	0.345	0.925	0.814	-1.23	38.1	46.8	0.934	0.997	1.02	1.02	33.2	32.5	0.000135	0.00338	0.451	-2.22	33.4	74	0.0577	0.221	0.672	-1.49	38.3	56.9	0.383	1	0.8	-1.25	27.5	34.4	0.000428	0.00809	2.03	2.03	74.9	36.9	0.0601	0.297	1.53	1.53	49.9	32.7
PLBD2	4860	0.0252	0.557	0.823	-1.22	240	292	0.988	1	1	1	238	238	0.0854	0.384	1.18	1.18	242	206	0.542	1	0.945	-1.06	228	241	0.544	0.856	0.95	-1.05	269	283	0.883	1	0.986	-1.01	229	232	0.0474	0.376	0.832	-1.2	214	257	0.000269	0.00343	1.39	1.39	294	211
TSC2	1840	0.0253	0.557	1.33	1.33	143	108	0.678	1	1.06	1.06	93.2	87.6	0.00515	0.0472	0.67	-1.49	81.7	122	0.458	1	1.11	1.11	101	90.7	0.0815	0.282	1.32	1.32	92.6	70.3	0.991	1	1	1	78.4	78.3	0.461	1	1.11	1.11	98.5	88.4	0.567	0.985	1.1	1.1	78.3	71.3
ARHGEF34P	346	0.0253	0.557	0.578	-1.73	26.3	45.5	0.962	1	0.979	-1.02	9.58	9.79	0.0306	0.19	0.497	-2.01	14.4	28.9	0.0144	0.174	2.18	2.18	31.3	14.4	0.689	0.921	0.794	-1.26	5.43	6.84	0.096	0.7	2.36	2.36	12.6	5.34	0.0716	0.49	2.51	2.51	13.4	5.34	0.364	0.867	0.718	-1.39	13	18
SIRT2	1380	0.0254	0.557	1.41	1.41	104	73.7	0.509	1	1.12	1.12	71.3	63.6	0.208	0.659	1.24	1.24	78.2	63.2	0.225	0.954	1.24	1.24	69.8	56.1	0.0343	0.151	1.52	1.52	64.9	42.8	0.132	0.835	1.3	1.3	75.4	58	0.176	0.808	1.29	1.29	64.2	49.7	0.441	0.925	1.14	1.14	78.9	69.5
MT-ND4	180000	0.0254	0.557	1.04	1.04	6490	6240	3.27e-22	8.09e-20	1.15	1.15	10900	9550	2.05e-229	8.01e-226	1.6	1.6	12300	7640	8.7e-101	9.69e-98	0.717	-1.39	7070	9860	0	0	2.04	2.04	11500	5620	3.5e-45	3.9e-42	1.21	1.21	12100	10000	2.15e-71	1.34e-68	1.4	1.4	6830	4880	1.24e-33	1.88e-31	1.16	1.16	14200	12200
APLP2	4990	0.0254	0.557	1.25	1.25	225	180	0.00396	0.0483	0.763	-1.31	200	263	3.56e-07	9.59e-06	1.58	1.58	317	200	0.211	0.939	1.12	1.12	255	227	0.000124	0.00154	1.43	1.43	277	193	0.161	0.909	0.878	-1.14	217	248	0.00049	0.00905	1.35	1.35	312	230	4.57e-05	0.000712	1.39	1.39	360	258
ENAH	11100	0.0254	0.557	0.856	-1.17	381	445	0.0123	0.119	1.16	1.16	606	522	9.68e-06	0.000203	1.32	1.32	593	450	0.0412	0.366	1.11	1.11	769	691	0.89	0.975	1.01	1.01	580	575	0.212	1	1.08	1.08	600	558	0.0152	0.163	1.15	1.15	650	565	1.37e-10	5.24e-09	0.668	-1.5	423	633
IER2	2060	0.0258	0.565	1.32	1.32	147	111	0.000455	0.00823	0.61	-1.64	81.2	133	0.0189	0.132	0.654	-1.53	50.7	77.5	2.6e-20	3.93e-18	0.294	-3.4	73.7	251	0.255	0.586	1.21	1.21	77.4	63.9	0.202	0.999	0.825	-1.21	80.2	97.2	0.481	1	0.869	-1.15	47.1	54.2	0.0231	0.147	1.34	1.34	141	105
ANKRD13B	275	0.026	0.568	1.92	1.92	34.1	17.8	0.997	1	0.999	-1	14.4	14.4	0.931	0.997	0.961	-1.04	9.27	9.65	0.538	1	1.35	1.35	9.98	7.4	0.177	0.47	0.604	-1.65	11.5	19.1	0.71	1	1.17	1.17	11.7	10	0.546	1	0.782	-1.28	10.7	13.7	0.0384	0.216	2.46	2.46	18.3	7.45
DAG1	4970	0.0261	0.57	0.836	-1.2	283	338	0.351	0.93	0.918	-1.09	226	246	0.0635	0.315	0.822	-1.22	163	198	0.0551	0.448	0.842	-1.19	231	274	7.15e-14	4.87e-12	0.548	-1.82	240	438	0.00546	0.0936	0.772	-1.3	204	264	2.56e-13	1.95e-11	0.533	-1.88	207	389	0.0668	0.321	0.822	-1.22	159	193
HS3ST3A1	238	0.0264	0.575	2.63	2.63	19.1	7.28	0.0703	0.404	2.24	2.24	16.3	7.24	0.325	0.814	1.74	1.74	8.7	5.01	0.0123	0.155	5.34	5.34	14.2	2.65	0.982	0.995	0.991	-1.01	12.3	12.4	0.232	1	1.55	1.55	19.1	12.3	0.522	1	1.31	1.31	13.1	10	0.00151	0.0153	0.138	-7.27	2.91	21.1
ACE	408	0.0266	0.58	1.53	1.53	68.1	44.4	0.0322	0.24	2.29	2.29	21.9	9.56	0.0685	0.332	0.413	-2.42	5.99	14.5	0.0649	0.498	1.91	1.91	23.6	12.3	0.0466	0.189	2.63	2.63	15.3	5.83	0.009	0.138	2.49	2.49	28.6	11.5	0.0653	0.465	2.06	2.06	20	9.73	0.368	0.871	0.733	-1.36	14.5	19.8
DPP7	3780	0.0267	0.58	0.836	-1.2	281	336	0.000748	0.0125	1.39	1.39	250	179	1.33e-05	0.00027	0.617	-1.62	131	213	0.0982	0.642	0.828	-1.21	139	169	2.51e-14	1.78e-12	2.69	2.69	219	81.6	0.00284	0.0564	1.4	1.4	186	133	0.628	1	1.05	1.05	175	167	0.0367	0.209	0.762	-1.31	104	136
ACTR3	6610	0.0267	0.58	0.809	-1.24	199	245	0.94	1	0.994	-1.01	333	335	0.766	0.987	1.02	1.02	307	300	0.0762	0.554	1.14	1.14	393	345	0.00869	0.0532	1.23	1.23	367	300	0.126	0.812	0.892	-1.12	343	384	6.22e-05	0.00144	1.34	1.34	446	334	0.00202	0.0196	0.791	-1.26	310	392
SH2D2A	55	0.0267	0.58	0.179	-5.59	1.95	10.9	0.436	1	3.49	3.49	1.75	0.501	0.893	0.994	1.51	1.51	0.265	0.175	0.122	0.722	5.61	5.61	5.33	0.95	0.465	0.802	0.225	-4.44	0.295	1.31	0.835	1	1.21	1.21	2.65	2.19	0.596	1	2.26	2.26	1.39	0.614	0.24	0.715	0.119	-8.43	0.34	2.87
KIAA1191	3940	0.0268	0.581	0.754	-1.33	108	143	0.0656	0.386	0.821	-1.22	158	192	5.28e-08	1.63e-06	0.624	-1.6	216	346	4.56e-05	0.00129	0.632	-1.58	129	204	0.00157	0.0132	0.744	-1.34	199	267	1.27e-19	3.04e-17	2.66	2.66	314	118	4.37e-09	2.02e-07	1.77	1.77	292	165	0.764	1	0.967	-1.03	156	161
OGFOD3	750	0.027	0.585	1.59	1.59	59.5	37.5	0.203	0.741	1.35	1.35	43	32	0.795	0.987	1.06	1.06	42.7	40.3	0.117	0.71	1.47	1.47	40.6	27.6	0.52	0.84	1.16	1.16	41.7	36	0.243	1	1.34	1.34	36.6	27.2	0.88	1	1.04	1.04	34.8	33.6	0.128	0.499	1.44	1.44	43.2	30.1
YJEFN3	220	0.0271	0.585	2.41	2.41	21.6	8.97	0.216	0.763	1.68	1.68	15.2	9.02	0.0496	0.267	0.389	-2.57	5.99	15.4	0.622	1	1.25	1.25	10.9	8.75	0.394	0.742	0.681	-1.47	8.26	12.1	0.519	1	1.33	1.33	11.8	8.87	0.755	1	1.14	1.14	11.5	10.1	0.159	0.569	2.17	2.17	10.5	4.86
HSPA8	25000	0.0273	0.59	1.11	1.11	885	795	0.0598	0.362	1.09	1.09	1100	1010	0.00222	0.0235	0.884	-1.13	1170	1320	2.41e-56	1.39e-53	1.82	1.82	1960	1080	2.4e-24	3.14e-22	0.675	-1.48	1130	1670	0.00334	0.0639	0.888	-1.13	1160	1300	0.241	0.919	1.05	1.05	1400	1340	4.69e-38	8.31e-36	0.602	-1.66	1030	1720
TTLL3	1090	0.0277	0.596	1.63	1.63	53.7	33	0.371	0.946	1.16	1.16	75.1	64.5	0.143	0.534	0.737	-1.36	40	54.3	0.992	1	1	1	60.1	59.9	0.735	0.936	0.935	-1.07	48.2	51.5	0.133	0.835	1.32	1.32	67.5	51.1	0.0738	0.5	1.42	1.42	62.1	43.6	0.000399	0.00489	2.11	2.11	70.1	33.3
GOLPH3L	707	0.0277	0.597	0.554	-1.81	21.5	38.9	0.531	1	1.15	1.15	41.2	35.8	0.000216	0.00322	0.424	-2.36	26.5	62.4	0.00191	0.0343	0.473	-2.11	25.3	53.5	0.00387	0.0277	0.502	-1.99	26.5	52.7	0.972	1	1.01	1.01	35	34.7	0.0454	0.365	1.55	1.55	53.3	34.4	0.07	0.332	0.588	-1.7	18.5	31.4
ACKR3	227	0.0278	0.597	2.91	2.91	16.6	5.7	0.228	0.782	0.584	-1.71	7.98	13.7	0.0338	0.205	0.213	-4.7	2.28	10.7	0.572	1	1.32	1.32	9.83	7.48	0.807	0.954	1.12	1.12	9.73	8.68	0.866	1	1.07	1.07	12.4	11.6	0.809	1	1.09	1.09	15.2	13.9	0.00011	0.00155	5.28	5.28	33.9	6.43
EHD4	1340	0.0279	0.598	0.701	-1.43	65.3	93.1	0.564	1	0.907	-1.1	66.3	73.1	0.267	0.743	1.25	1.25	56.3	45.1	0.626	1	0.915	-1.09	57.9	63.3	0.0502	0.2	0.708	-1.41	55	77.7	0.543	1	0.896	-1.12	58.7	65.5	0.495	1	1.12	1.12	73.8	65.8	0.0983	0.42	1.36	1.36	69.4	51.2
CSTB	2020	0.028	0.6	1.34	1.34	129	96	0.483	1	1.11	1.11	96.5	86.9	0.379	0.868	1.15	1.15	87.2	75.9	0.294	1	1.18	1.18	90.4	76.8	0.0135	0.0751	1.43	1.43	117	82.4	0.204	1	0.84	-1.19	97.9	116	0.000137	0.00294	0.576	-1.74	75.5	131	0.0611	0.301	0.765	-1.31	86	112
IL18R1	179	0.0282	0.603	3.04	3.04	15.8	5.19	0.862	1	1.13	1.13	4.37	3.87	0.014	0.104	0.164	-6.09	2.15	13.1	0.00201	0.0356	10.9	10.9	19.9	1.82	0.751	0.941	1.25	1.25	4.54	3.63	0.872	1	1.07	1.07	11.7	11	0.0692	0.481	2.21	2.21	16.8	7.61	0.0252	0.157	0.267	-3.74	3.65	13.7
KIFC2	756	0.0282	0.603	1.51	1.51	71	47	0.979	1	0.994	-1.01	38.8	39	0.151	0.552	0.667	-1.5	21	31.4	0.963	1	0.987	-1.01	24.4	24.7	0.95	0.988	0.987	-1.01	45.5	46.1	0.33	1	1.26	1.26	39.9	31.6	0.0544	0.416	0.638	-1.57	30	47	0.215	0.674	1.4	1.4	32.4	23.1
SLC7A8	1970	0.0283	0.603	1.29	1.29	171	133	0.0995	0.498	1.31	1.31	84.8	64.6	2.89e-25	3.7e-23	0.166	-6.02	39.1	235	0.0463	0.401	1.4	1.4	84.3	60.3	0.192	0.495	1.24	1.24	80.8	65	0.318	1	1.15	1.15	111	96.6	5.52e-15	4.78e-13	3.58	3.58	172	48.1	1.54e-07	3.86e-06	0.399	-2.5	45.8	115
PDLIM3	674	0.0283	0.603	0.556	-1.8	21.7	39	0.00375	0.0463	0.531	-1.88	32.2	60.6	0.000782	0.00991	0.31	-3.23	10.8	34.7	0.00284	0.047	0.519	-1.93	31.4	60.5	0.00678	0.0437	0.548	-1.82	31.4	57.3	0.277	1	0.783	-1.28	35.2	44.9	0.0424	0.349	0.573	-1.75	20.9	36.4	0.000781	0.00866	0.28	-3.57	8.94	31.9
DST	7600	0.0284	0.604	0.833	-1.2	263	315	2.65e-06	8.92e-05	0.706	-1.42	309	438	0.201	0.648	0.911	-1.1	357	392	0.342	1	1.07	1.07	469	440	0.0977	0.318	0.888	-1.13	370	416	0.005	0.0873	0.825	-1.21	389	472	0.333	1	0.938	-1.07	445	475	0.417	0.91	0.942	-1.06	363	385
EHD1	5090	0.0285	0.606	1.17	1.17	402	343	0.764	1	0.971	-1.03	210	216	2.29e-06	5.34e-05	1.61	1.61	257	159	0.451	1	1.07	1.07	232	216	0.179	0.474	0.878	-1.14	199	227	0.101	0.717	0.855	-1.17	204	239	0.014	0.153	1.26	1.26	249	197	0.0372	0.211	1.2	1.2	276	229
APOA1	1350	0.0286	0.606	0.717	-1.4	74.1	103	0.0082	0.0862	0.586	-1.71	38.8	66.2	2.09e-15	1.39e-13	4.2	4.2	159	37.9	0.0115	0.147	1.71	1.71	59.8	34.9	0.000104	0.00133	2.45	2.45	64.5	26.3	0.11	0.753	1.37	1.37	61.8	45.2	0.0376	0.321	0.641	-1.56	35.8	55.9	9.42e-16	5.67e-14	6.62	6.62	138	20.8
VPS9D1	1120	0.0287	0.609	1.41	1.41	96.9	68.6	0.000721	0.0121	1.92	1.92	78.5	40.9	0.626	0.973	0.908	-1.1	49	53.9	0.0177	0.2	1.62	1.62	63.3	39.1	0.00108	0.00965	2	2	67	33.6	0.143	0.863	1.32	1.32	65.2	49.5	0.609	1	0.899	-1.11	43.6	48.5	0.845	1	0.96	-1.04	46	47.9
FBXO25	1500	0.029	0.614	1.58	1.58	58.9	37.3	7.63e-06	0.000234	0.503	-1.99	63.6	127	0.988	0.999	0.997	-1	67.1	67.2	0.695	1	0.937	-1.07	69.9	74.7	0.175	0.466	1.28	1.28	68.3	53.3	0.407	1	1.13	1.13	93.3	82.3	0.168	0.796	1.22	1.22	107	88.2	2.71e-10	1.01e-08	2.81	2.81	142	50.5
CLEC16A	1880	0.0291	0.616	0.761	-1.31	112	147	0.348	0.927	1.14	1.14	104	90.5	0.000308	0.00437	0.601	-1.67	80.2	133	0.505	1	0.908	-1.1	91.7	101	0.329	0.676	1.17	1.17	80.6	68.7	0.152	0.893	0.809	-1.24	82.1	102	0.0118	0.135	1.51	1.51	94.6	62.8	0.461	0.938	0.896	-1.12	85.9	95.9
MTHFR	2270	0.0292	0.617	1.36	1.36	119	87.4	0.204	0.742	1.2	1.2	105	87.6	0.726	0.986	0.953	-1.05	103	108	0.929	1	1.01	1.01	100	99	0.882	0.972	1.02	1.02	126	123	0.0405	0.403	1.33	1.33	120	89.9	0.00374	0.0526	1.41	1.41	172	122	0.000226	0.00295	0.619	-1.62	95.5	154
ROBO1	1600	0.0293	0.617	0.689	-1.45	58	84.2	0.261	0.831	0.828	-1.21	64.9	78.3	0.049	0.264	1.3	1.3	128	98.1	0.0134	0.165	1.48	1.48	98.4	66.5	0.179	0.474	0.805	-1.24	69.3	86.1	0.12	0.791	0.782	-1.28	71.6	91.5	0.0564	0.426	0.722	-1.39	59	81.7	0.611	0.997	0.91	-1.1	55.9	61.4
CDKN1C	193	0.0294	0.619	2.25	2.25	23.5	10.4	0.919	1	0.947	-1.06	6.9	7.29	0.955	0.998	0.965	-1.04	4.87	5.04	0.521	1	1.46	1.46	7.15	4.91	0.982	0.994	0.991	-1.01	14	14.1	0.889	1	1.07	1.07	8.12	7.57	0.611	1	1.27	1.27	10.5	8.27	0.434	0.921	1.45	1.45	10.9	7.54
RHBDD2	6820	0.0296	0.621	1.18	1.18	363	307	0.000244	0.00483	0.739	-1.35	255	346	7.22e-36	1.44e-33	2.09	2.09	890	426	0.00213	0.0373	1.32	1.32	290	220	0.276	0.615	0.901	-1.11	209	232	0.767	1	1.03	1.03	243	237	0.464	1	1.07	1.07	254	238	3.62e-17	2.48e-15	1.87	1.87	518	277
COMMD6	612	0.0297	0.621	0.453	-2.21	10.9	24.2	0.0508	0.323	1.54	1.54	52.1	33.9	0.886	0.994	1.04	1.04	32.2	31.1	0.148	0.798	0.694	-1.44	26.7	38.4	0.023	0.112	1.84	1.84	39.4	21.4	0.0496	0.465	1.69	1.69	38	22.5	0.573	1	1.16	1.16	32.1	27.7	0.356	0.862	0.787	-1.27	26.7	33.9
PABPN1	3440	0.0297	0.621	1.25	1.25	213	170	1.42e-07	5.83e-06	1.74	1.74	247	142	0.606	0.968	0.943	-1.06	150	159	0.168	0.849	1.16	1.16	177	152	0.0273	0.127	1.26	1.26	203	161	0.0209	0.258	1.29	1.29	189	147	0.382	1	1.1	1.1	165	150	0.00959	0.0729	1.36	1.36	164	120
SEC14L2	4920	0.0297	0.621	1.19	1.19	341	286	0.0254	0.203	0.81	-1.23	205	252	4.35e-05	0.000782	1.4	1.4	353	252	0.124	0.729	0.856	-1.17	182	213	5.31e-06	9.86e-05	1.76	1.76	180	103	0.789	1	0.977	-1.02	255	261	0.00231	0.0353	1.42	1.42	181	127	0.000931	0.0102	1.31	1.31	356	272
TRIB2	4500	0.0297	0.621	1.24	1.24	225	181	0.862	1	0.983	-1.02	201	204	1.34e-06	3.22e-05	0.645	-1.55	200	311	0.601	1	0.955	-1.05	250	261	0.00632	0.0413	1.3	1.3	252	194	8.22e-05	0.00288	1.46	1.46	267	183	0.00689	0.0871	0.757	-1.32	165	219	0.893	1	1.01	1.01	230	227
SUFU	1300	0.0298	0.621	1.37	1.37	115	84.4	0.00253	0.0342	0.587	-1.71	50.8	86.7	0.0371	0.218	0.649	-1.54	38.4	59.2	0.231	0.96	1.27	1.27	56.8	44.8	0.307	0.651	0.825	-1.21	51.2	62.1	0.417	1	0.873	-1.15	66.9	76.6	0.0714	0.49	0.722	-1.38	52.9	73.3	0.0169	0.115	1.57	1.57	71.8	45.7
SYNPO2	250	0.0298	0.621	0.33	-3.03	5.12	15.5	0.192	0.718	0.583	-1.72	9.26	15.9	0.00477	0.0445	0.19	-5.26	3.44	18.1	0.0187	0.207	0.363	-2.75	7.34	20.2	0.00459	0.032	0.423	-2.37	15.4	36.4	0.423	1	0.702	-1.42	8.73	12.4	0.0294	0.268	2.9	2.9	16.3	5.62	0.122	0.484	0.439	-2.28	5.07	11.6
H1F0	11400	0.0299	0.621	1.12	1.12	828	742	0.231	0.786	0.929	-1.08	518	557	0.192	0.632	0.913	-1.1	392	430	0.276	1	0.933	-1.07	482	517	0.0885	0.299	0.908	-1.1	594	654	0.321	1	1.06	1.06	587	554	3.4e-06	0.000104	0.767	-1.3	543	707	0.000252	0.00324	1.26	1.26	551	436
RASAL1	400	0.0299	0.621	0.576	-1.74	24.4	42.4	0.824	1	0.925	-1.08	15.8	17.1	0.917	0.996	1.07	1.07	4.53	4.23	4.43e-06	0.000155	4.91	4.91	49.2	10	0.0665	0.244	0.453	-2.21	7.81	17.2	0.000274	0.00822	0.293	-3.41	11.4	38.8	0.000444	0.00835	0.341	-2.94	14.3	41.9	0.767	1	0.856	-1.17	6.78	7.91
SPARC	48300	0.0299	0.621	0.936	-1.07	2070	2220	2.39e-23	6.43e-21	1.33	1.33	2820	2120	2.05e-22	2.16e-20	0.695	-1.44	1210	1750	1.71e-13	1.51e-11	1.23	1.23	2820	2290	0.348	0.697	1.02	1.02	3400	3320	0.799	1	1.01	1.01	2560	2540	1.78e-72	1.15e-69	0.627	-1.59	2430	3870	1.35e-15	8.02e-14	0.771	-1.3	1670	2170
TMEM198B	1450	0.0299	0.621	1.44	1.44	87.7	61	0.0496	0.32	1.38	1.38	90.2	65.6	0.0311	0.193	0.688	-1.45	56.2	81.7	0.117	0.71	0.767	-1.3	62	80.8	0.454	0.795	0.877	-1.14	61.4	70	0.136	0.845	1.26	1.26	91.5	72.4	0.0801	0.525	1.33	1.33	87.4	65.7	0.192	0.632	1.25	1.25	74.6	59.5
P4HA1	1480	0.03	0.622	0.603	-1.66	29.6	49	0.971	1	1.01	1.01	74.5	74	0.822	0.989	0.964	-1.04	74.4	77.1	0.375	1	0.868	-1.15	73.5	84.7	0.00165	0.0137	1.71	1.71	94	55.1	0.0633	0.539	1.3	1.3	117	89.8	8.71e-05	0.00194	0.47	-2.13	39.8	84.6	2.96e-06	5.88e-05	0.474	-2.11	57.7	122
TCIRG1	1540	0.0302	0.624	1.36	1.36	119	87.6	0.814	1	0.964	-1.04	80.9	83.9	6.55e-05	0.00112	1.89	1.89	113	59.6	0.26	0.996	1.22	1.22	70.8	58	7.79e-06	0.000139	2.65	2.65	76.9	29.1	0.823	1	1.04	1.04	69.1	66.5	0.00589	0.0767	1.74	1.74	67.9	39	1.22e-10	4.73e-09	3.15	3.15	131	41.4
FAM198B	6920	0.0303	0.626	0.8	-1.25	170	212	0.205	0.743	1.11	1.11	301	271	0.000412	0.00565	0.748	-1.34	258	345	8.39e-15	8.34e-13	1.75	1.75	525	299	1.23e-13	8.08e-12	0.618	-1.62	385	622	5.08e-05	0.00192	0.747	-1.34	339	453	0.171	0.8	0.922	-1.09	540	586	2.91e-09	9.39e-08	0.553	-1.81	156	283
MAPK14	2780	0.0304	0.627	1.31	1.31	147	112	0.0349	0.253	0.785	-1.27	136	173	8.7e-06	0.000184	0.63	-1.59	151	239	1.69e-06	6.56e-05	0.579	-1.73	121	209	0.0415	0.174	0.774	-1.29	113	145	0.125	0.81	0.83	-1.2	124	149	0.0105	0.124	1.37	1.37	158	115	0.39	0.89	0.896	-1.12	117	130
LTBP3	1610	0.0305	0.628	1.33	1.33	134	101	0.0331	0.244	1.44	1.44	84.4	58.8	0.00593	0.0529	0.64	-1.56	62.3	97.4	0.126	0.733	1.3	1.3	79	60.8	0.00402	0.0286	1.67	1.67	84.4	50.6	0.539	1	1.11	1.11	70.2	63.1	0.000172	0.00357	1.87	1.87	103	55.2	0.0274	0.168	1.44	1.44	90.3	62.8
HLA-F	179	0.0305	0.628	0.234	-4.28	2.74	11.7	0.695	1	0.833	-1.2	8.42	10.1	0.14	0.527	2.42	2.42	9.53	3.93	0.0421	0.372	0.0827	-12.1	0.72	8.71	0.155	0.434	3.36	3.36	6	1.78	0.367	1	0.681	-1.47	9.28	13.6	0.213	0.876	2.12	2.12	8.6	4.06	0.00177	0.0175	5.75	5.75	21.6	3.75
MMD	4690	0.0308	0.634	0.773	-1.29	125	162	0.167	0.669	1.14	1.14	230	201	3.02e-07	8.34e-06	0.747	-1.34	538	720	0.944	1	1.01	1.01	231	230	5.35e-05	0.000749	0.582	-1.72	88	151	0.00362	0.0683	0.746	-1.34	171	230	4.15e-16	3.9e-14	2.22	2.22	334	150	0.429	0.918	0.912	-1.1	142	156
DGKQ	625	0.0312	0.64	1.56	1.56	60.3	38.7	0.863	1	1.05	1.05	31.5	30.1	0.461	0.925	1.24	1.24	26.2	21.1	0.0485	0.413	1.71	1.71	36.4	21.2	0.941	0.986	1.02	1.02	35.5	34.9	0.275	1	0.732	-1.37	21.2	28.9	0.248	0.932	0.716	-1.4	20.6	28.8	0.0133	0.0946	2	2	38.4	19.2
EFCAB2	273	0.0313	0.641	2.68	2.68	17.5	6.54	0.61	1	1.2	1.2	16.9	14	0.703	0.985	1.14	1.14	17.5	15.4	0.983	1	1.01	1.01	9.79	9.69	0.552	0.861	0.814	-1.23	15.1	18.6	0.423	1	0.731	-1.37	11.3	15.4	0.997	1	0.999	-1	12.8	12.8	0.72	1	0.877	-1.14	13.8	15.8
ST3GAL1	2180	0.0313	0.642	0.756	-1.32	104	138	1.26e-05	0.000361	0.523	-1.91	69	132	1.33e-09	5.07e-08	1.97	1.97	238	121	0.794	1	1.04	1.04	97.6	94	0.0211	0.105	0.663	-1.51	52.3	78.9	0.159	0.907	0.814	-1.23	85	104	0.00219	0.0336	1.51	1.51	137	90.6	0.00397	0.0351	1.46	1.46	141	96
AK3	2300	0.0316	0.646	1.44	1.44	85.9	59.8	0.205	0.743	1.18	1.18	124	105	0.208	0.66	1.2	1.2	101	83.6	0.0323	0.307	1.32	1.32	135	102	0.202	0.512	0.85	-1.18	114	134	0.964	1	1.01	1.01	133	132	0.0577	0.432	1.24	1.24	169	136	0.328	0.832	0.875	-1.14	100	115
TNRC18	4760	0.0317	0.646	0.863	-1.16	398	461	0.334	0.915	0.91	-1.1	203	223	0.03	0.188	1.24	1.24	224	180	0.0668	0.507	1.21	1.21	203	168	0.567	0.867	0.947	-1.06	212	224	0.31	1	1.11	1.11	185	166	0.878	1	0.986	-1.01	230	234	1.94e-08	5.64e-07	1.75	1.75	278	159
GSTT2B	203	0.0317	0.646	2.36	2.36	21	8.9	0.34	0.921	1.45	1.45	16.3	11.3	0.0327	0.2	2.19	2.19	23.6	10.8	0.148	0.798	1.88	1.88	15.1	7.99	0.00629	0.0411	3.5	3.5	21.4	6.12	0.0672	0.559	0.333	-3	3.7	11.1	0.0552	0.42	0.336	-2.98	4.13	12.3	0.077	0.354	0.185	-5.41	1.3	7.03
ZSCAN18	2650	0.032	0.652	1.25	1.25	204	163	0.0684	0.397	1.25	1.25	148	118	0.515	0.948	1.09	1.09	113	103	0.854	1	1.02	1.02	126	123	0.0169	0.0889	0.741	-1.35	111	149	0.118	0.783	1.22	1.22	135	110	0.0299	0.271	0.757	-1.32	107	141	0.03	0.18	1.35	1.35	122	90.7
ARF5	2250	0.0321	0.654	1.29	1.29	164	127	0.0311	0.234	1.33	1.33	134	101	0.846	0.99	1.03	1.03	78.6	76.2	0.138	0.775	1.22	1.22	120	98.1	0.00164	0.0136	1.54	1.54	134	86.4	0.166	0.925	1.21	1.21	116	95.9	0.765	1	0.959	-1.04	101	105	0.261	0.746	0.858	-1.17	99.5	116
TFPI	5040	0.0323	0.656	0.75	-1.33	96.8	129	6.82e-08	3.12e-06	0.587	-1.7	163	278	4.8e-24	5.76e-22	2.21	2.21	521	236	0.543	1	1.05	1.05	271	257	0.168	0.454	0.872	-1.15	190	217	0.693	1	1.04	1.04	262	253	0.878	1	1.01	1.01	254	250	3.94e-09	1.25e-07	1.59	1.59	418	263
SSX2IP	2210	0.0325	0.659	1.53	1.53	64.7	42.4	1.12e-07	4.76e-06	0.485	-2.06	79.8	165	0.039	0.226	1.27	1.27	170	134	0.000205	0.0049	0.586	-1.71	76.3	130	0.00212	0.0168	0.626	-1.6	70.2	112	0.0648	0.547	0.773	-1.29	91.4	118	0.551	1	0.927	-1.08	119	128	0.000104	0.00147	1.56	1.56	194	124
GSTT1	195	0.0331	0.67	0.141	-7.11	1.35	9.57	0.0741	0.417	2.7	2.7	11.9	4.42	0.403	0.884	1.47	1.47	11.7	7.98	0.105	0.667	0.337	-2.97	2.97	8.82	0.531	0.847	1.37	1.37	9.23	6.72	0.305	1	1.46	1.46	17.9	12.2	0.121	0.671	1.95	1.95	15.9	8.17	0.02	0.132	5.74	5.74	11.9	2.08
MROH1	712	0.0334	0.676	1.53	1.53	63.6	41.7	0.147	0.626	0.707	-1.42	29.8	42.1	0.286	0.768	0.799	-1.25	40.9	51.2	0.803	1	1.07	1.07	26.7	24.9	0.728	0.935	0.906	-1.1	23.9	26.4	0.561	1	0.861	-1.16	28.1	32.7	0.417	1	0.831	-1.2	35	42.2	0.0074	0.0585	2.01	2.01	44.2	21.9
CDC25B	604	0.0335	0.676	1.7	1.7	43	25.2	0.324	0.906	1.3	1.3	33.1	25.6	0.0115	0.0892	0.448	-2.23	14.3	32	0.148	0.8	1.46	1.46	35.6	24.3	0.455	0.795	0.841	-1.19	34.5	41	0.27	1	1.36	1.36	29.8	21.9	0.802	1	1.07	1.07	25.1	23.3	0.775	1	1.07	1.07	33.2	30.9
FAM120A	5440	0.0336	0.676	0.829	-1.21	234	282	0.0098	0.0998	0.794	-1.26	226	284	6.94e-10	2.75e-08	1.66	1.66	395	238	0.826	1	1.02	1.02	264	259	0.401	0.749	0.924	-1.08	220	238	0.381	1	0.926	-1.08	251	271	0.787	1	1.02	1.02	283	277	0.000358	0.00444	1.33	1.33	357	268
SLC7A2	527	0.0336	0.676	2.56	2.56	18.1	7.08	0.0032	0.0405	2.53	2.53	35.5	14	0.382	0.87	1.22	1.22	43.6	35.8	0.000146	0.00361	5.87	5.87	31.6	5.38	0.02	0.101	0.444	-2.25	11.8	26.7	0.02	0.251	0.399	-2.51	8.95	22.4	1.1e-06	3.63e-05	0.23	-4.36	13.5	58.7	0.00164	0.0164	0.346	-2.89	11.8	34.2
SLC44A3	235	0.0336	0.676	0.31	-3.23	4.3	13.9	0.0886	0.464	2.21	2.21	14.8	6.7	0.515	0.948	0.746	-1.34	8.61	11.5	0.808	1	1.09	1.09	15.4	14.1	0.936	0.985	0.969	-1.03	12.9	13.3	0.696	1	0.854	-1.17	11.4	13.3	0.113	0.645	0.589	-1.7	14.3	24.2	0.0708	0.334	0.415	-2.41	5.97	14.4
ALDH18A1	663	0.0337	0.676	0.547	-1.83	19.1	35	0.943	1	0.984	-1.02	39.4	40.1	0.0252	0.164	0.521	-1.92	18	34.5	6.07e-05	0.00166	0.409	-2.45	28.3	69.2	0.209	0.522	0.734	-1.36	28.7	39.1	0.719	1	0.923	-1.08	38.5	41.7	0.173	0.804	0.697	-1.44	24.1	34.6	0.162	0.577	0.666	-1.5	19.7	29.6
BOC	81.3	0.0337	0.676	0.239	-4.18	2.74	11.4	0.963	1	1.04	1.04	3.58	3.46	0.704	0.985	0.687	-1.46	1.72	2.51	0.0377	0.345	0.164	-6.11	1.54	9.38	0.207	0.52	0.399	-2.51	2.63	6.6	0.678	1	1.41	1.41	3.55	2.52	0.666	1	1.45	1.45	3.29	2.27	0.591	0.993	1.47	1.47	4.83	3.29
NEDD9	1040	0.0337	0.676	0.551	-1.81	19.7	35.8	0.14	0.61	0.7	-1.43	29	41.5	1.67e-14	1.01e-12	0.209	-4.78	29.1	139	0.0779	0.564	0.72	-1.39	49.4	68.7	0.00592	0.0393	0.605	-1.65	48.2	79.7	0.0641	0.543	0.659	-1.52	32.6	49.6	0.0247	0.236	0.661	-1.51	48.7	73.8	7.35e-07	1.65e-05	0.324	-3.08	25.6	79
CAPNS1	5800	0.0339	0.678	1.17	1.17	402	344	0.000149	0.00311	1.37	1.37	338	246	0.21	0.661	1.13	1.13	225	199	0.852	1	1.02	1.02	261	256	2.38e-09	8.81e-08	1.64	1.64	381	232	0.0939	0.692	1.16	1.16	286	248	0.232	0.905	0.901	-1.11	248	275	0.0532	0.272	0.848	-1.18	253	298
PACS2	1760	0.0339	0.678	1.31	1.31	144	110	0.798	1	1.04	1.04	94.2	90.7	0.493	0.94	0.897	-1.12	75	83.6	0.709	1	0.942	-1.06	75.7	80.4	0.858	0.968	0.973	-1.03	85.2	87.6	0.749	1	1.06	1.06	73.3	69.4	0.906	1	1.02	1.02	84.6	83.1	0.0442	0.239	1.37	1.37	95.9	69.9
FAM46A	2990	0.034	0.678	1.35	1.35	115	84.8	1.03e-07	4.39e-06	0.502	-1.99	89.6	178	3.01e-05	0.000562	1.56	1.56	224	143	2.79e-07	1.23e-05	0.538	-1.86	106	196	0.0118	0.0673	0.692	-1.44	79.2	114	0.725	1	0.958	-1.04	130	135	0.0564	0.426	1.32	1.32	112	85	0.000914	0.00998	0.745	-1.34	221	297
ALDOC	2630	0.0343	0.685	0.788	-1.27	141	179	0.491	1	1.1	1.1	108	98.5	0.239	0.706	1.16	1.16	137	118	0.27	1	0.854	-1.17	90.4	106	0.294	0.636	0.875	-1.14	116	133	0.000222	0.00691	1.57	1.57	171	109	5.77e-31	1.22e-28	0.0758	-13.2	21.7	286	0.000417	0.00508	0.614	-1.63	84.5	138
SYT11	3290	0.0345	0.687	1.26	1.26	185	147	0.895	1	1.01	1.01	164	161	0.00138	0.0159	0.661	-1.51	98.9	150	0.224	0.953	0.878	-1.14	164	187	0.0249	0.119	0.812	-1.23	209	258	0.314	1	0.898	-1.11	165	184	0.143	0.735	0.86	-1.16	175	203	5.99e-10	2.14e-08	0.461	-2.17	93.2	202
PTTG1IP	17400	0.0345	0.687	1.11	1.11	890	803	0.00489	0.0566	1.15	1.15	868	755	4.93e-11	2.21e-09	1.42	1.42	840	591	0.00996	0.131	1.14	1.14	879	774	0.00148	0.0125	0.865	-1.16	900	1040	9.82e-10	9.34e-08	1.34	1.34	1010	754	5.05e-13	3.73e-11	0.733	-1.37	934	1280	1.64e-08	4.81e-07	1.32	1.32	946	715
DUOX2	16000	0.0347	0.689	1.09	1.09	1200	1100	3.4e-08	1.64e-06	1.37	1.37	718	523	2.29e-29	3.37e-27	0.484	-2.07	357	738	4.2e-26	8.97e-24	1.87	1.87	814	435	2.08e-05	0.000326	1.26	1.26	759	601	2.39e-35	1.24e-32	1.7	1.7	1490	876	1.15e-51	4.5e-49	0.38	-2.63	337	887	6.6e-143	7.92e-140	0.155	-6.43	217	1390
RUNX1	4380	0.035	0.694	0.841	-1.19	272	324	8.68e-21	1.85e-18	3.25	3.25	268	82.3	2.04e-10	8.67e-09	0.573	-1.74	205	358	0.0263	0.269	0.829	-1.21	256	308	6.53e-12	3.43e-10	0.487	-2.06	135	278	0.413	1	1.07	1.07	280	261	0.00827	0.102	1.24	1.24	326	262	2.17e-06	4.44e-05	0.481	-2.08	62.1	129
OS9	6270	0.0351	0.696	1.16	1.16	414	355	0.0164	0.148	1.22	1.22	328	269	0.0228	0.152	1.21	1.21	305	252	0.0335	0.317	1.19	1.19	316	265	4.59e-21	4.98e-19	2.29	2.29	424	185	0.019	0.241	1.21	1.21	332	274	0.752	1	1.03	1.03	282	275	0.387	0.888	1.07	1.07	315	294
MPP1	1730	0.0352	0.696	1.37	1.37	106	77.1	0.0423	0.286	0.712	-1.4	61.3	86.1	1.48e-09	5.61e-08	2.33	2.33	170	72.7	0.309	1	0.855	-1.17	77.6	90.8	6.32e-08	1.84e-06	2.88	2.88	101	35.2	0.982	1	1	1	78.4	78.1	8.17e-07	2.75e-05	2.42	2.42	107	44.2	8.7e-05	0.00126	0.556	-1.8	69.7	125
RALGDS	3900	0.0353	0.696	1.2	1.2	289	241	1.77e-18	3.18e-16	2.4	2.4	341	142	0.0378	0.221	1.3	1.3	146	113	0.012	0.152	0.77	-1.3	164	213	0.594	0.881	0.955	-1.05	263	276	0.0891	0.671	1.2	1.2	200	167	0.134	0.71	1.16	1.16	223	192	0.363	0.867	0.894	-1.12	126	141
GPRC5B	421	0.0353	0.696	0.441	-2.27	9.55	21.6	0.386	0.958	1.35	1.35	19.7	14.6	0.00447	0.0423	0.241	-4.14	4.96	20.6	0.323	1	1.43	1.43	18.3	12.7	0.0427	0.177	0.656	-1.52	38.3	58.4	0.372	1	1.39	1.39	17.4	12.5	0.432	1	1.27	1.27	23.9	18.8	1.42e-06	3.01e-05	0.107	-9.32	5.17	48.2
KIAA1551	2540	0.0353	0.696	1.41	1.41	89.5	63.3	2.23e-14	2.66e-12	0.366	-2.73	79	216	0.000122	0.00193	0.555	-1.8	66.4	120	0.138	0.773	0.793	-1.26	73.1	92.2	5.08e-15	3.78e-13	0.422	-2.37	117	278	0.31	1	1.13	1.13	142	125	0.000254	0.00505	0.673	-1.49	143	212	1.18e-07	3e-06	1.9	1.9	199	105
PPP1R18	1670	0.0357	0.704	1.31	1.31	140	107	0.67	1	1.07	1.07	83.7	78.3	0.741	0.987	1.07	1.07	50.4	47.2	0.00117	0.0227	1.69	1.69	103	61.3	0.62	0.894	1.07	1.07	116	109	0.926	1	1.02	1.02	68.1	67	0.011	0.127	1.63	1.63	70.6	43.2	0.00237	0.0225	1.68	1.68	92.4	55.1
DNAJC15	79.9	0.036	0.707	22.6	22.6	10.7	0.472	0.322	0.904	0.0512	-19.5	0.117	2.28	0.211	0.663	10.1	10.1	3.24	0.321	0.763	1	1.82	1.82	0.72	0.396	0.132	0.39	23.4	23.4	5.56	0.238	0.947	1	1.06	1.06	2.28	2.14	0.65	1	3.87	3.87	0.549	0.142	0.00473	0.0404	0.201	-4.99	3.71	18.5
GCLM	1220	0.036	0.707	1.61	1.61	50.7	31.5	0.21	0.752	0.781	-1.28	46.1	58.9	0.034	0.206	1.39	1.39	97.8	70.2	0.316	1	0.832	-1.2	54.6	65.6	0.45	0.791	0.848	-1.18	39	46	0.0262	0.299	0.67	-1.49	51.5	76.8	0.488	1	1.15	1.15	54.8	47.8	0.231	0.699	0.829	-1.21	75.1	90.5
C5ORF63	147	0.036	0.707	0.368	-2.71	6.03	16.4	0.582	1	0.759	-1.32	7.02	9.25	0.802	0.988	1.16	1.16	6.12	5.27	0.489	1	1.52	1.52	6.96	4.59	0.501	0.829	1.37	1.37	10.7	7.79	0.734	1	0.815	-1.23	5	6.14	0.687	1	1.25	1.25	7.53	6.05	0.0698	0.331	3.86	3.86	8.76	2.27
BRE	1240	0.0361	0.707	0.703	-1.42	60	85.4	0.248	0.812	1.2	1.2	87.8	73.1	0.06	0.304	1.43	1.43	68.2	47.8	0.0414	0.367	0.679	-1.47	46.6	68.6	2.93e-06	5.8e-05	3.09	3.09	70.2	22.7	0.00197	0.0426	0.615	-1.63	65.3	106	0.567	1	1.13	1.13	46	40.7	0.835	1	0.959	-1.04	48.1	50.2
CHP1	3880	0.0368	0.719	1.24	1.24	207	167	0.134	0.594	0.859	-1.16	181	210	0.656	0.981	1.04	1.04	211	202	0.625	1	0.951	-1.05	184	193	0.0827	0.285	0.84	-1.19	182	216	0.709	1	0.962	-1.04	177	184	0.28	0.967	1.11	1.11	213	192	0.572	0.988	1.06	1.06	215	203
CAPN12	169	0.037	0.723	2.76	2.76	15.9	5.76	0.835	1	1.1	1.1	9.5	8.61	0.586	0.967	0.756	-1.32	6.65	8.8	0.913	1	0.935	-1.07	5.18	5.54	0.683	0.918	1.27	1.27	6.58	5.17	0.161	0.909	1.83	1.83	15.2	8.28	0.334	1	0.627	-1.6	6.96	11.1	0.492	0.953	1.5	1.5	7.21	4.81
NRP2	278	0.037	0.723	0.297	-3.37	3.82	12.9	0.762	1	0.857	-1.17	7.22	8.43	0.736	0.986	0.769	-1.3	2.91	3.79	0.652	1	1.24	1.24	9.64	7.76	0.00076	0.0072	0.41	-2.44	20.2	49.1	0.482	1	0.728	-1.37	8.48	11.6	0.0116	0.133	2.23	2.23	32	14.3	0.505	0.959	0.681	-1.47	5.07	7.45
MICALL2	613	0.0372	0.725	1.66	1.66	45	27.1	0.179	0.695	1.38	1.38	41	29.6	0.183	0.615	1.44	1.44	32.6	22.6	0.32	1	1.31	1.31	31.8	24.3	0.419	0.765	1.22	1.22	35.7	29.1	0.542	1	1.17	1.17	34	29.2	0.172	0.8	1.47	1.47	30.9	21	0.00127	0.0132	2.59	2.59	41.2	15.9
MDH1	7370	0.0372	0.725	1.2	1.2	297	249	0.00507	0.058	0.806	-1.24	305	379	0.0372	0.218	1.14	1.14	530	464	0.0218	0.233	1.17	1.17	447	381	8.55e-16	6.91e-14	2.09	2.09	370	177	0.287	1	0.928	-1.08	392	422	0.522	1	0.953	-1.05	353	370	0.541	0.975	0.957	-1.04	387	404
STX2	1620	0.0377	0.733	1.46	1.46	73.6	50.4	0.55	1	0.919	-1.09	95.2	104	0.00356	0.0351	1.72	1.72	78.8	45.9	0.476	1	1.12	1.12	85.4	76.4	0.0833	0.286	0.762	-1.31	71.7	94.1	0.639	1	0.931	-1.07	84.1	90.3	0.0473	0.375	0.725	-1.38	65.6	90.4	2.15e-05	0.000362	1.95	1.95	120	61.7
PRKAR2B	13100	0.0378	0.735	1.17	1.17	363	309	5.08e-18	8.61e-16	0.628	-1.59	565	899	5.59e-28	7.78e-26	1.79	1.79	987	551	2.17e-16	2.53e-14	0.632	-1.58	523	827	5.43e-23	6.78e-21	0.559	-1.79	448	802	1.41e-06	8.07e-05	0.737	-1.36	435	590	0.00658	0.0842	1.14	1.14	869	759	6.58e-17	4.45e-15	1.49	1.49	1090	729
PMP22	1240	0.0379	0.735	0.693	-1.44	54.4	78.5	0.456	1	1.15	1.15	64.7	56.5	0.0238	0.157	2.36	2.36	23.3	9.88	0.176	0.869	1.33	1.33	53.1	40	1.18e-05	0.0002	0.459	-2.18	46.3	101	0.722	1	0.951	-1.05	97	102	0.0384	0.326	0.699	-1.43	56.6	81	0.0699	0.331	1.45	1.45	57.6	39.7
DECR2	926	0.038	0.735	1.56	1.56	55.6	35.6	0.00174	0.025	1.92	1.92	67.7	35.3	0.0608	0.306	1.4	1.4	73.7	52.6	0.0306	0.298	1.7	1.7	44.8	26.4	0.0196	0.0994	1.88	1.88	39.3	20.9	0.0249	0.29	1.64	1.64	54.2	33	0.0414	0.343	1.53	1.53	58.9	38.7	0.748	1	1.06	1.06	53.7	50.4
GBA2	3290	0.0382	0.74	1.23	1.23	228	186	0.902	1	1.01	1.01	150	148	0.00297	0.0299	0.697	-1.43	115	165	0.436	1	1.09	1.09	172	158	0.00411	0.0291	1.39	1.39	184	133	0.279	1	1.13	1.13	170	150	0.175	0.808	1.15	1.15	193	168	0.891	1	1.02	1.02	170	167
SCML1	1170	0.0386	0.745	1.71	1.71	40.5	23.8	0.0757	0.422	0.711	-1.41	46.3	65.1	0.0978	0.421	0.783	-1.28	81.3	104	0.746	1	1.06	1.06	65.4	61.7	0.601	0.884	1.11	1.11	53.5	48.2	0.159	0.907	1.31	1.31	64.2	49.2	0.00561	0.0736	1.61	1.61	88	54.6	0.607	0.996	0.915	-1.09	63.8	69.8
EFHD2	3590	0.0386	0.745	0.84	-1.19	257	306	2.29e-06	7.86e-05	1.77	1.77	189	107	0.0763	0.356	0.804	-1.24	120	149	0.00953	0.128	1.36	1.36	167	123	0.00289	0.0218	0.689	-1.45	108	157	0.00142	0.0326	1.43	1.43	191	133	0.104	0.618	1.19	1.19	196	165	0.079	0.36	1.21	1.21	193	160
SREBF1	2950	0.0386	0.745	1.24	1.24	206	166	0.0772	0.428	1.22	1.22	173	142	1.03e-09	3.96e-08	1.99	1.99	235	118	0.214	0.943	1.17	1.17	133	114	0.00877	0.0535	1.41	1.41	140	99.5	0.0013	0.0305	1.51	1.51	152	101	1.34e-06	4.38e-05	0.528	-1.89	87.6	166	7.18e-10	2.52e-08	2.22	2.22	193	86.9
AKAP8L	2010	0.0388	0.747	1.29	1.29	149	115	0.0412	0.281	1.32	1.32	127	96.4	0.646	0.977	0.937	-1.07	97.6	104	0.708	1	1.06	1.06	94	89	0.341	0.689	1.15	1.15	102	88.6	0.5	1	1.1	1.1	98.9	89.6	0.00852	0.104	0.686	-1.46	82.2	120	0.151	0.556	1.26	1.26	88.4	70.3
SVIL	1500	0.0389	0.748	0.708	-1.41	61	86.2	0.0406	0.278	0.719	-1.39	66.1	92	0.538	0.955	1.11	1.11	73.2	65.9	4.96e-06	0.000172	0.396	-2.53	33.9	85.6	0.307	0.651	0.832	-1.2	56.3	67.7	0.0261	0.299	0.695	-1.44	63.1	90.8	0.415	1	1.14	1.14	85.3	74.9	6.89e-12	3e-10	2.97	2.97	158	53.1
SHC2	629	0.039	0.749	1.47	1.47	70.3	47.8	0.00451	0.053	2.65	2.65	31.1	11.8	0.00034	0.00478	0.289	-3.46	10.8	37.2	0.115	0.705	0.609	-1.64	16.2	26.6	0.594	0.881	0.892	-1.12	40.8	45.7	0.317	1	1.27	1.27	40	31.5	0.00153	0.0248	2.15	2.15	54.2	25.2	0.0702	0.332	0.545	-1.84	13.7	25.2
ELOVL5	15100	0.0393	0.754	0.872	-1.15	423	485	8.2e-16	1.13e-13	0.623	-1.61	469	753	5.22e-24	6.22e-22	1.55	1.55	1360	881	3.1e-23	5.7e-21	1.59	1.59	1190	749	0.00161	0.0134	0.819	-1.22	452	552	0.849	1	1.01	1.01	847	839	1.76e-33	4.03e-31	0.539	-1.86	586	1090	0.00345	0.0311	0.858	-1.17	679	791
FMNL1	289	0.0394	0.754	0.479	-2.09	11.6	24.2	0.28	0.86	1.71	1.71	10.9	6.38	0.208	0.659	0.506	-1.98	5.16	10.2	1.82e-05	0.000578	6.84	6.84	39	5.7	0.387	0.736	1.73	1.73	6.87	3.98	0.353	1	0.64	-1.56	7.1	11.1	0.595	1	1.24	1.24	13.9	11.2	0.118	0.476	0.549	-1.82	10.5	19.1
TGFBR3	5450	0.0397	0.76	1.24	1.24	206	166	0.871	1	0.984	-1.02	211	214	8.87e-06	0.000187	1.38	1.38	454	329	0.000454	0.0098	1.29	1.29	440	342	0.934	0.985	0.992	-1.01	199	201	0.138	0.851	1.15	1.15	251	219	2.3e-09	1.12e-07	1.64	1.64	382	232	7.5e-08	1.98e-06	0.635	-1.57	230	362
FZD8	327	0.0402	0.769	0.553	-1.81	18.7	33.7	0.425	0.992	0.751	-1.33	13.6	18.1	0.527	0.952	0.762	-1.31	9.6	12.6	0.00216	0.0377	0.225	-4.44	5.18	23	8.48e-05	0.00111	0.221	-4.52	8.28	37.5	0.755	1	0.883	-1.13	12	13.5	0.84	1	0.907	-1.1	8.14	8.98	0.247	0.726	1.65	1.65	14.1	8.51
GTF2IP4	1300	0.0403	0.77	1.56	1.56	53.7	34.3	0.518	1	1.11	1.11	84.2	76.1	0.105	0.443	0.743	-1.35	51.6	69.4	0.00242	0.0418	0.562	-1.78	43.3	77	0.337	0.686	1.19	1.19	67.5	56.8	0.0141	0.195	0.618	-1.62	42.1	68.2	0.000265	0.00523	1.76	1.76	115	65.3	0.331	0.835	1.19	1.19	71.2	60.1
SCAP	4490	0.0404	0.77	1.18	1.18	327	277	0.185	0.709	0.874	-1.14	181	207	0.425	0.9	1.07	1.07	265	247	0.233	0.962	0.9	-1.11	244	271	0.000277	0.00308	1.51	1.51	194	128	0.676	1	0.957	-1.04	180	188	0.791	1	1.03	1.03	223	218	0.0154	0.106	1.26	1.26	254	202
FUNDC2	2240	0.0408	0.776	0.74	-1.35	80.4	109	0.551	1	1.08	1.08	122	112	0.54	0.956	1.1	1.1	89.1	81.1	0.0281	0.283	0.749	-1.34	101	135	0.00095	0.00865	0.668	-1.5	112	167	0.0281	0.315	1.33	1.33	141	107	0.00346	0.0493	0.677	-1.48	93.9	139	0.977	1	0.996	-1	101	101
NEBL	2600	0.0408	0.776	0.732	-1.37	74.5	102	0.00318	0.0404	1.44	1.44	158	109	0.125	0.494	0.83	-1.2	124	150	2.59e-06	9.48e-05	1.66	1.66	227	137	0.0341	0.15	1.37	1.37	108	78.7	0.771	1	1.03	1.03	170	165	0.926	1	1.01	1.01	139	137	0.601	0.996	0.931	-1.07	104	112
DTX2	694	0.0409	0.778	1.5	1.5	63.3	42.2	0.688	1	1.11	1.11	32.8	29.6	0.000229	0.00339	0.415	-2.41	24.8	59.8	0.62	1	1.14	1.14	31.9	28	0.773	0.945	1.06	1.06	45.6	42.9	0.202	0.999	1.41	1.41	33.3	23.6	0.908	1	1.03	1.03	35.7	34.7	0.548	0.978	1.18	1.18	28.2	23.9
FLYWCH1	1070	0.041	0.779	0.765	-1.31	102	134	0.548	1	1.14	1.14	44.3	38.8	0.16	0.571	0.712	-1.4	29.3	41.1	2.6e-05	0.000793	0.44	-2.27	37.9	86	0.000249	0.00282	0.503	-1.99	42.7	85	0.000244	0.00746	0.383	-2.61	20.1	52.7	0.000205	0.00418	0.341	-2.93	16	46.9	0.639	0.999	0.902	-1.11	39.4	43.7
MAPK4	522	0.0413	0.784	0.512	-1.95	14	27.4	0.00853	0.0891	5.07	5.07	15.9	3.14	2.15e-07	6.07e-06	0.136	-7.35	7.68	56.4	3.11e-07	1.35e-05	13	13	55.7	4.27	1.63e-05	0.000265	0.139	-7.17	5.45	39.1	0.307	1	0.709	-1.41	15.1	21.3	4.01e-08	1.61e-06	0.338	-2.96	34.3	101	0.0255	0.158	0.204	-4.89	2.38	11.7
COPS8	4990	0.0414	0.784	1.25	1.25	185	148	0.274	0.851	0.909	-1.1	251	276	0.0549	0.286	1.23	1.23	192	156	0.375	1	0.924	-1.08	240	260	0.18	0.475	0.895	-1.12	280	312	0.379	1	0.932	-1.07	297	319	0.893	1	0.987	-1.01	215	218	5.46e-05	0.000834	0.716	-1.4	250	350
SLC15A1	176	0.0417	0.788	2.71	2.71	15.5	5.7	0.607	1	0.757	-1.32	6	7.92	0.00115	0.0137	0.0658	-15.2	1.52	23.1	0.0278	0.281	2.63	2.63	18.8	7.12	0.0253	0.121	2.79	2.79	18.1	6.48	0.0618	0.532	2.77	2.77	12.7	4.58	0.632	1	1.34	1.34	6.38	4.77	0.0348	0.201	0.0465	-21.5	0.495	10.6
GDI1	5240	0.0417	0.788	1.19	1.19	300	252	0.00916	0.0944	1.25	1.25	297	237	0.855	0.99	1.02	1.02	216	213	0.295	1	1.1	1.1	258	235	0.432	0.777	0.936	-1.07	270	288	0.0528	0.481	1.19	1.19	279	235	0.000329	0.00637	0.738	-1.35	243	329	0.0614	0.301	0.84	-1.19	211	252
WISP2	1340	0.0417	0.788	1.45	1.45	73.1	50.3	0.000689	0.0117	1.95	1.95	75.9	38.8	0.137	0.522	0.645	-1.55	18.8	29.2	3.84e-05	0.00112	2.33	2.33	79	33.9	4.85e-14	3.38e-12	0.301	-3.32	51.4	171	0.0156	0.21	1.71	1.71	55.4	32.5	2.63e-11	1.67e-09	0.297	-3.36	39.2	132	3.42e-13	1.68e-11	0.153	-6.56	17.3	113
TUBB2B	364	0.0418	0.788	1.86	1.86	31	16.7	0.0128	0.122	0.384	-2.6	9.38	24.4	0.491	0.939	0.633	-1.58	3.71	5.86	0.212	0.94	1.93	1.93	10.6	5.5	0.216	0.533	0.696	-1.44	19.8	28.4	0.864	1	1.06	1.06	20.8	19.7	0.0116	0.133	0.446	-2.24	14.1	31.7	0.00821	0.0641	3.65	3.65	19.4	5.32
TJP2	204	0.042	0.789	0.352	-2.84	5.12	14.6	0.536	1	0.723	-1.38	6.29	8.7	0.477	0.933	0.608	-1.65	3.28	5.39	0.187	0.895	0.592	-1.69	10.1	17	0.679	0.918	1.17	1.17	14.4	12.3	0.121	0.796	0.539	-1.86	9.68	17.9	0.159	0.775	1.91	1.91	13.7	7.18	0.256	0.739	1.83	1.83	9.93	5.41
CD63	16900	0.042	0.789	0.902	-1.11	733	813	0.726	1	0.983	-1.02	820	835	0.000111	0.00179	1.21	1.21	942	781	0.153	0.813	1.08	1.08	810	754	4.84e-96	3.78e-93	4.52	4.52	1050	232	0.00126	0.0296	1.16	1.16	993	855	0.116	0.654	0.923	-1.08	741	803	4.99e-05	0.00077	1.23	1.23	873	711
DLG5	6330	0.042	0.789	0.879	-1.14	467	531	0.0193	0.166	0.81	-1.23	224	277	4.87e-20	4.39e-18	0.459	-2.18	203	441	0.462	1	1.05	1.05	464	442	0.583	0.876	0.957	-1.04	307	321	0.955	1	0.995	-1	260	261	7.36e-09	3.35e-07	1.65	1.65	354	215	2.11e-09	7.02e-08	0.582	-1.72	194	333
SNAI2	1390	0.0422	0.79	1.39	1.39	89.9	64.5	4.54e-05	0.00111	0.413	-2.42	30.1	72.9	0.000458	0.00621	0.507	-1.97	40	79	0.115	0.705	1.38	1.38	57	41.4	0.0295	0.135	0.565	-1.77	22.7	40.2	0.0324	0.346	0.723	-1.38	75.2	104	1.4e-05	0.000376	2.37	2.37	85.2	35.9	0.573	0.989	1.08	1.08	100	92.5
MAP1A	4400	0.0423	0.792	0.849	-1.18	284	335	0.00084	0.0137	0.73	-1.37	195	267	0.628	0.974	0.936	-1.07	104	111	0.000132	0.00331	0.677	-1.48	161	238	2.95e-08	9.14e-07	0.644	-1.55	261	405	0.00255	0.0523	0.75	-1.33	192	257	0.0415	0.343	0.829	-1.21	217	262	0.0192	0.127	1.29	1.29	190	147
SYNPO	4310	0.0423	0.792	0.853	-1.17	302	354	0.347	0.927	1.1	1.1	219	200	0.0449	0.25	1.22	1.22	221	180	0.661	1	0.954	-1.05	170	178	1.52e-06	3.26e-05	0.652	-1.53	208	320	0.88	1	1.02	1.02	191	188	0.00731	0.0915	1.28	1.28	272	213	4.5e-12	1.99e-10	2.43	2.43	209	86.2
SERPINA3	6470	0.0424	0.792	0.853	-1.17	301	352	0.978	1	0.998	-1	422	423	4.18e-22	4.29e-20	0.364	-2.75	125	343	3.64e-36	1.35e-33	3.07	3.07	510	166	0.09	0.302	1.13	1.13	430	382	3.81e-15	6.83e-13	1.8	1.8	499	277	6.28e-08	2.45e-06	0.65	-1.54	261	401	0.576	0.989	0.934	-1.07	130	139
EPHA5	100	0.0427	0.796	0.233	-4.29	2.39	10.2	0.432	0.998	1.6	1.6	7.28	4.55	0.594	0.968	0.553	-1.81	1.26	2.27	0.0848	0.595	2.18	2.18	15.6	7.16	0.436	0.78	0.556	-1.8	2.74	4.93	0.06	0.522	0.0474	-21.1	0.399	8.41	0.159	0.775	0.132	-7.58	0.549	4.16	0.468	0.943	0.415	-2.41	0.959	2.31
CAPN1	2950	0.0427	0.796	1.22	1.22	238	196	0.45	1	1.1	1.1	140	128	0.746	0.987	1.04	1.04	132	127	0.222	0.953	1.17	1.17	134	115	3.96e-09	1.41e-07	2.21	2.21	177	79.8	0.504	1	1.08	1.08	146	135	0.00739	0.0921	1.38	1.38	164	119	0.394	0.894	1.1	1.1	155	140
TMED9	3510	0.0427	0.796	0.819	-1.22	188	229	0.000589	0.0102	1.44	1.44	214	148	0.936	0.997	0.991	-1.01	152	153	0.017	0.194	1.32	1.32	173	131	3.47e-06	6.74e-05	1.68	1.68	214	127	0.0598	0.522	1.22	1.22	194	159	0.169	0.797	0.846	-1.18	126	149	0.203	0.651	0.871	-1.15	159	182
CRIM1	686	0.0431	0.801	0.598	-1.67	24.7	41.3	0.00047	0.00845	0.44	-2.27	26.1	59.3	8.9e-05	0.00147	0.254	-3.94	10.2	40.3	7.27e-07	2.99e-05	0.274	-3.65	18.7	68.1	1.74e-07	4.64e-06	0.298	-3.36	24.1	81	0.0418	0.412	0.539	-1.86	16.7	30.9	0.0768	0.512	1.51	1.51	46	30.4	0.651	1	1.16	1.16	19.7	16.9
PDK1	1870	0.0431	0.801	0.658	-1.52	38.6	58.7	0.386	0.958	0.877	-1.14	81.4	92.9	0.674	0.982	1.06	1.06	94.7	89	0.0722	0.534	0.776	-1.29	89.2	115	0.783	0.947	1.05	1.05	73.4	70.1	2.6e-05	0.00109	1.76	1.76	154	87.4	0.00289	0.0422	0.626	-1.6	65.8	105	0.0146	0.102	0.736	-1.36	110	150
NOS2	140	0.0434	0.805	0.485	-2.06	11.5	23.8	0.23	0.786	0.54	-1.85	5.86	10.8	0.00372	0.0363	0.0599	-16.7	1.13	18.8	0.0084	0.115	0.204	-4.9	3.31	16.2	0.898	0.977	0.908	-1.1	3.4	3.75	0.326	1	0.498	-2.01	2.97	5.97	0.866	1	0.91	-1.1	6.06	6.66	0.735	1	0.718	-1.39	1.79	2.5
HMGA1	499	0.0438	0.811	1.59	1.59	49.1	30.9	0.149	0.63	0.635	-1.57	16.5	26	0.892	0.994	1.05	1.05	13.7	13	0.307	1	0.702	-1.42	14.2	20.2	0.00428	0.0303	0.348	-2.87	9.87	28.4	0.00627	0.105	0.483	-2.07	20.9	43.3	0.0594	0.44	1.99	1.99	22.4	11.2	1.79e-06	3.72e-05	5.28	5.28	51.8	9.81
CCNL1	3140	0.0439	0.812	1.34	1.34	110	81.8	5e-07	1.88e-05	0.559	-1.79	116	208	1.43e-14	8.68e-13	0.437	-2.29	124	284	3.06e-06	0.00011	0.611	-1.64	145	237	0.37	0.718	0.9	-1.11	138	153	0.032	0.343	0.78	-1.28	132	170	0.514	1	1.08	1.08	167	155	0.162	0.577	1.17	1.17	170	145
PTPRA	1940	0.0439	0.812	1.34	1.34	110	82.4	0.925	1	0.986	-1.01	85.8	87.1	0.599	0.968	1.07	1.07	117	109	0.47	1	0.893	-1.12	77.3	86.5	0.00471	0.0327	1.57	1.57	101	64.3	0.529	1	1.1	1.1	99.9	91.2	0.0514	0.399	1.3	1.3	128	98.6	0.757	1	0.959	-1.04	106	111
SPRR2G	27.8	0.0444	0.82	0.133	-7.49	1.13	8.46	0.758	1	0.677	-1.48	1.05	1.55	0.236	0.7	0.0223	-44.9	0.0994	4.46	0.447	1	0.0783	-12.8	0.096	1.23	0.269	0.606	0.182	-5.48	0.499	2.73	0.363	1	0.126	-7.92	0.218	1.72	0.86	1	0.306	-3.27	0.029	0.0946	0.999	1	1	1	0.0929	0.0926
ZDHHC3	1420	0.0445	0.821	1.41	1.41	81.4	57.6	0.593	1	1.09	1.09	79.8	73.1	0.658	0.981	0.929	-1.08	69.5	74.8	0.963	1	1.01	1.01	67.6	67.1	0.197	0.505	0.81	-1.23	67.9	83.8	0.65	1	1.08	1.08	68.3	63.1	0.744	1	1.05	1.05	77.8	73.8	0.418	0.91	1.15	1.15	70.2	60.9
DAB2	444	0.0446	0.822	0.511	-1.96	13.5	26.5	0.606	1	0.86	-1.16	21.8	25.4	0.0333	0.202	2.07	2.07	26.2	12.6	0.688	1	0.887	-1.13	21	23.7	0.0191	0.0975	0.472	-2.12	14.3	30.4	0.0114	0.167	0.427	-2.34	12.6	29.6	0.0698	0.483	1.61	1.61	37.9	23.6	0.000114	0.0016	4.82	4.82	35	7.26
ABO	2690	0.0447	0.823	1.29	1.29	143	111	1.48e-06	5.16e-05	1.84	1.84	177	95.9	0.776	0.987	0.958	-1.04	86.5	90.3	0.0886	0.61	1.26	1.26	122	96.6	3.26e-12	1.81e-10	1.92	1.92	334	174	2.19e-12	2.95e-10	2.4	2.4	219	91.2	3.23e-13	2.44e-11	2.15	2.15	284	132	0.0529	0.271	0.744	-1.34	74.5	100
NKAIN1	3860	0.0449	0.824	1.18	1.18	328	279	0.745	1	0.95	-1.05	79	83.1	0.691	0.983	0.972	-1.03	378	389	0.0916	0.62	1.3	1.3	94	72.2	1.54e-10	6.93e-09	0.308	-3.25	38.7	126	0.107	0.74	1.22	1.22	148	121	0.43	1	0.932	-1.07	245	262	2.67e-05	0.000438	0.638	-1.57	143	224
LMNA	15000	0.0449	0.824	1.09	1.09	1070	976	0.00379	0.0466	0.852	-1.17	607	712	1.69e-05	0.000337	1.33	1.33	528	397	1.96e-12	1.58e-10	0.683	-1.46	575	842	0.0386	0.164	1.12	1.12	662	589	0.582	1	0.97	-1.03	653	673	0.00123	0.0203	1.19	1.19	750	630	0.000104	0.00148	1.21	1.21	924	764
GALNT10	731	0.045	0.824	0.583	-1.72	21.8	37.4	0.259	0.829	0.762	-1.31	30.4	39.9	0.00126	0.0149	2.11	2.11	57.8	27.4	0.261	0.997	1.32	1.32	38.5	29.2	0.00356	0.026	0.529	-1.89	32	60.5	0.232	1	0.694	-1.44	18.1	26.1	0.111	0.636	1.43	1.43	49.1	34.4	0.000255	0.00328	2.11	2.11	74.6	35.4
MAMLD1	615	0.045	0.824	0.635	-1.57	32	50.3	0.832	1	1.06	1.06	29.2	27.6	0.956	0.998	0.98	-1.02	14.5	14.8	0.22	0.95	1.31	1.31	48.6	37.2	2.68e-06	5.35e-05	0.21	-4.76	11	52.1	0.041	0.405	0.563	-1.77	19.8	35.2	0.916	1	1.03	1.03	35.6	34.7	0.0334	0.195	2.15	2.15	24.3	11.3
LMBR1L	1930	0.0451	0.824	1.31	1.31	130	99.5	0.158	0.651	1.24	1.24	94.3	75.9	0.00303	0.0304	0.657	-1.52	82.2	125	0.0394	0.357	1.33	1.33	122	91.4	0.0461	0.188	1.4	1.4	83	59.1	0.656	1	1.06	1.06	105	99.1	0.788	1	1.04	1.04	117	113	0.0807	0.365	0.748	-1.34	63.6	84.9
LRFN4	1470	0.0451	0.824	1.27	1.27	163	128	0.0778	0.43	1.37	1.37	74.1	54.1	0.281	0.761	1.26	1.26	48	37.9	7.87e-05	0.00209	2.11	2.11	87.3	41.4	0.914	0.981	0.981	-1.02	65.9	67.1	0.387	1	1.18	1.18	60.8	51.7	0.976	1	1.01	1.01	57.2	56.9	0.28	0.775	1.19	1.19	81.1	67.9
FAM210B	893	0.0455	0.831	1.57	1.57	50.4	32.1	0.166	0.665	0.735	-1.36	35.2	47.9	0.691	0.983	1.09	1.09	44.7	41	0.685	1	1.09	1.09	43.8	40.1	0.136	0.398	0.719	-1.39	35.1	48.9	0.326	1	0.808	-1.24	38.1	47.2	0.322	1	1.21	1.21	60.8	50.4	0.206	0.656	1.28	1.28	58.8	45.8
SHISA5	2720	0.0457	0.833	1.24	1.24	195	158	0.00159	0.0233	1.47	1.47	164	111	0.048	0.261	1.31	1.31	126	96.2	0.0185	0.207	1.36	1.36	139	102	0.00357	0.026	1.42	1.42	165	116	0.231	1	1.16	1.16	139	120	0.215	0.88	1.18	1.18	127	108	0.645	1	1.06	1.06	141	134
PAK5	189	0.0457	0.833	4.65	4.65	9.55	2.06	0.00303	0.039	0.102	-9.77	1.86	18.2	0.00302	0.0303	4.07	4.07	22.6	5.57	0.827	1	0.89	-1.12	6.62	7.44	0.0267	0.125	0.126	-7.91	1.29	10.2	0.194	0.985	0.424	-2.36	3.26	7.69	0.0242	0.231	0.332	-3.01	5.57	16.8	0.0877	0.389	2.4	2.4	12.9	5.37
VAV2	916	0.0458	0.833	1.4	1.4	84.4	60.2	0.497	1	1.15	1.15	51.8	45.1	0.0885	0.394	0.673	-1.49	30.8	45.9	0.0973	0.639	1.46	1.46	46.6	31.8	0.153	0.43	0.706	-1.42	28.8	40.7	0.0543	0.492	0.656	-1.52	34.5	52.5	0.0144	0.157	0.595	-1.68	35.4	59.5	0.0308	0.183	1.61	1.61	53.1	32.9
SLC25A6	8010	0.0459	0.834	1.12	1.12	611	543	9.05e-10	5.86e-08	1.55	1.55	492	316	0.574	0.966	0.958	-1.04	344	358	0.274	1	0.92	-1.09	328	357	0.386	0.736	0.942	-1.06	407	432	0.112	0.762	1.13	1.13	345	305	0.174	0.805	0.902	-1.11	333	369	0.127	0.497	0.891	-1.12	333	374
WASH6P	690	0.0462	0.838	1.62	1.62	45	27.8	0.0241	0.195	1.67	1.67	51.2	30.6	0.48	0.934	0.842	-1.19	31	36.8	0.0189	0.208	1.94	1.94	37.1	19.2	0.131	0.388	0.704	-1.42	31.6	44.9	0.308	1	1.28	1.28	37.9	29.5	0.101	0.606	0.673	-1.49	28.8	42.7	0.079	0.36	1.67	1.67	31.1	18.6
CITED2	8360	0.0463	0.84	0.891	-1.12	562	631	9.38e-07	3.38e-05	0.696	-1.44	310	446	1.29e-06	3.11e-05	0.738	-1.36	440	596	1.35e-14	1.31e-12	0.595	-1.68	351	590	9.8e-50	3.4e-47	0.338	-2.96	250	739	0.0877	0.665	0.867	-1.15	269	310	0.000365	0.00701	0.769	-1.3	324	422	0.000296	0.00374	0.742	-1.35	256	345
EMD	2600	0.0465	0.842	1.26	1.26	168	134	0.203	0.74	1.17	1.17	144	123	0.734	0.986	0.953	-1.05	97.5	102	0.162	0.834	1.19	1.19	143	121	0.000518	0.00525	1.55	1.55	160	104	0.163	0.916	1.2	1.2	129	108	0.904	1	0.985	-1.02	124	125	0.0234	0.148	0.747	-1.34	106	141
TMED10	12600	0.0466	0.842	1.14	1.14	492	431	0.00146	0.0216	0.835	-1.2	574	688	3.82e-19	3.26e-17	0.63	-1.59	610	968	3.23e-05	0.000961	0.79	-1.27	559	707	0.296	0.639	1.06	1.06	687	649	0.61	1	1.03	1.03	599	581	3.25e-10	1.76e-08	1.42	1.42	774	544	0.137	0.52	0.923	-1.08	658	713
BCKDHA	1330	0.0466	0.842	0.733	-1.36	71.3	97.3	0.436	1	1.16	1.16	59.8	51.6	0.38	0.868	1.18	1.18	60.2	50.9	0.346	1	1.18	1.18	70.8	60	0.321	0.667	0.825	-1.21	48.5	58.7	0.92	1	0.983	-1.02	68.8	70	7.4e-06	0.000212	0.41	-2.44	35.6	86.9	0.574	0.989	1.1	1.1	72.4	65.8
MID1IP1	1370	0.0467	0.842	1.31	1.31	126	96.3	0.0894	0.466	1.35	1.35	74.3	54.9	0.233	0.696	1.26	1.26	58.9	46.6	8.88e-05	0.00234	2.14	2.14	83	38.7	0.56	0.865	1.1	1.1	81.4	74.1	0.161	0.911	1.28	1.28	72.3	56.3	0.0288	0.263	0.675	-1.48	52	77	0.114	0.462	1.38	1.38	58.4	42.4
ADAM12	383	0.0468	0.842	0.492	-2.03	11.7	23.8	0.097	0.491	0.605	-1.65	17.6	29	0.00163	0.0184	0.212	-4.72	5	23.6	0.565	1	1.22	1.22	19.2	15.8	0.031	0.14	0.589	-1.7	26.4	44.8	0.00714	0.117	2.51	2.51	30	12	0.69	1	1.16	1.16	16.1	13.9	0.00162	0.0162	0.169	-5.91	3.68	21.7
SGSM2	1160	0.0469	0.843	1.39	1.39	86.5	62.2	0.844	1	1.04	1.04	61	58.8	0.759	0.987	1.07	1.07	45.8	43	0.616	1	1.1	1.1	62.7	57.3	0.766	0.945	0.949	-1.05	62.6	66	0.879	1	0.971	-1.03	51.8	53.4	0.855	1	0.964	-1.04	49.2	51.1	0.909	1	1.02	1.02	60.5	59.3
TGFBI	97.3	0.0469	0.843	0.101	-9.93	0.825	8.19	0.272	0.848	0.295	-3.39	1.05	3.55	0.0895	0.397	5.33	5.33	6.52	1.22	0.126	0.733	3.13	3.13	7.44	2.37	0.593	0.88	0.264	-3.79	0.204	0.773	0.0187	0.238	0.179	-5.57	2.21	12.3	0.0464	0.371	201	201	28.5	0.142	0.0939	0.407	51	51	9.44	0.185
NTN4	345	0.0472	0.847	0.478	-2.09	10.7	22.3	0.479	1	1.24	1.24	24	19.3	0.396	0.879	0.741	-1.35	14	18.9	0.0366	0.338	0.429	-2.33	8.73	20.3	0.00661	0.0428	0.454	-2.2	17.2	37.9	0.0364	0.374	0.47	-2.13	11.3	24	0.917	1	0.969	-1.03	22.4	23.1	0.786	1	1.13	1.13	10.7	9.49
RDX	20300	0.0473	0.848	0.894	-1.12	597	667	0.705	1	0.984	-1.02	1070	1090	5.36e-05	0.000936	0.82	-1.22	756	921	0.0547	0.446	0.925	-1.08	1160	1250	9.55e-37	2.01e-34	0.59	-1.7	916	1550	2.76e-12	3.68e-10	0.747	-1.34	1010	1350	0.426	1	0.971	-1.03	1410	1450	2.85e-15	1.62e-13	0.665	-1.5	625	939
AGRN	1200	0.0476	0.852	1.34	1.34	105	78.2	0.476	1	1.15	1.15	53.7	46.5	0.161	0.571	0.761	-1.31	46.5	61.1	0.454	1	1.17	1.17	49.3	42.1	0.0149	0.0807	1.61	1.61	67.9	42.1	0.156	0.902	1.35	1.35	53.2	39.5	0.0586	0.435	1.49	1.49	56	37.6	0.0254	0.158	1.49	1.49	77.3	51.7
RPL36	4310	0.0476	0.852	0.845	-1.18	254	301	6.97e-05	0.00162	1.45	1.45	285	197	9.64e-07	2.38e-05	1.64	1.64	259	158	0.198	0.915	0.872	-1.15	166	190	4.28e-15	3.19e-13	2.48	2.48	260	105	7.42e-05	0.00264	1.51	1.51	232	154	0.518	1	1.07	1.07	195	182	0.0966	0.415	1.18	1.18	219	186
STMN3	2130	0.0479	0.855	1.25	1.25	180	144	0.849	1	1.03	1.03	99.9	97.2	1.02e-06	2.49e-05	0.396	-2.52	38.9	98.2	0.0864	0.601	0.783	-1.28	87.2	111	0.507	0.832	0.917	-1.09	113	123	0.598	1	1.08	1.08	100	92.7	0.106	0.622	0.807	-1.24	103	127	0.669	1	0.938	-1.07	85.2	90.9
ARHGDIA	10400	0.048	0.856	1.1	1.1	869	788	5.79e-16	8.14e-14	1.67	1.67	662	396	0.584	0.967	0.962	-1.04	401	417	0.00272	0.0455	1.24	1.24	450	364	0.0226	0.111	1.15	1.15	578	503	3.34e-05	0.00135	1.32	1.32	520	394	0.000161	0.00337	0.773	-1.29	382	494	0.442	0.926	0.949	-1.05	413	435
PIM3	5160	0.0481	0.857	1.16	1.16	364	312	2.03e-07	8.28e-06	1.63	1.63	298	183	0.0709	0.34	1.21	1.21	199	164	0.0204	0.221	1.22	1.22	300	245	0.00171	0.0141	1.37	1.37	237	173	0.187	0.968	0.881	-1.13	206	233	1.56e-08	6.78e-07	1.81	1.81	254	140	7.79e-07	1.73e-05	1.53	1.53	344	225
RPN2	8620	0.0482	0.858	1.15	1.15	447	390	0.0093	0.0955	0.829	-1.21	352	425	7.06e-12	3.46e-10	1.59	1.59	560	351	3.91e-05	0.00113	1.33	1.33	473	354	1.52e-29	2.44e-27	2.88	2.88	442	153	0.716	1	0.976	-1.03	426	437	0.827	1	0.985	-1.02	406	412	0.000648	0.00741	1.24	1.24	578	468
TMEM176B	319	0.0483	0.858	2.06	2.06	22.7	11	0.155	0.644	1.86	1.86	14.9	8.02	0.218	0.673	0.526	-1.9	5.63	10.7	0.618	1	0.851	-1.18	17.6	20.7	0.132	0.39	1.44	1.44	41.2	28.5	0.0541	0.49	2.67	2.67	14.1	5.3	0.198	0.85	1.43	1.43	31	21.6	0.574	0.989	0.765	-1.31	7.83	10.2
SEMA3B	2780	0.0483	0.858	1.21	1.21	233	192	5.59e-07	2.09e-05	1.83	1.83	194	106	2.53e-08	8.24e-07	0.4	-2.5	51.8	129	0.792	1	0.969	-1.03	140	144	0.0741	0.263	1.22	1.22	175	143	0.279	1	1.14	1.14	155	137	0.0876	0.555	1.22	1.22	170	140	0.326	0.83	0.844	-1.19	61.7	73.2
STAB1	75.2	0.0483	0.858	0.0848	-11.8	0.695	8.19	0.8	1	0.759	-1.32	1.49	1.96	0.146	0.542	5.89	5.89	4.63	0.787	0.253	0.988	3.5	3.5	3.74	1.07	0.837	0.962	1.44	1.44	0.771	0.535	0.346	1	0.396	-2.52	1.45	3.66	0.00722	0.0906	63.5	63.5	27	0.425	0.186	0.624	11.3	11.3	3.65	0.324
DOCK7	1040	0.0486	0.861	0.593	-1.69	22.7	38.3	0.00222	0.0307	0.524	-1.91	34.1	65	0.341	0.833	1.21	1.21	55.3	45.7	0.0964	0.637	0.733	-1.36	49.9	68	0.867	0.97	1.04	1.04	44	42.4	0.939	1	1.01	1.01	57.9	57.1	0.928	1	1.02	1.02	72.7	71.6	0.769	1	1.05	1.05	68.3	64.9
PCGF3	2510	0.0486	0.861	1.31	1.31	122	93.3	0.00231	0.0317	0.669	-1.5	95.8	143	0.705	0.985	1.05	1.05	124	118	0.228	0.955	1.17	1.17	127	109	1.97e-05	0.000311	0.568	-1.76	89.5	157	0.198	0.992	0.842	-1.19	103	122	0.000592	0.0107	0.656	-1.52	110	168	0.529	0.97	1.08	1.08	142	132
SLC25A1	2750	0.0488	0.863	1.2	1.2	249	207	0.901	1	1.02	1.02	132	130	0.0934	0.408	1.21	1.21	169	140	0.446	1	0.904	-1.11	109	120	0.0103	0.0608	1.41	1.41	133	93.8	0.0508	0.472	1.32	1.32	116	88.2	4.11e-08	1.64e-06	0.464	-2.15	74.9	161	0.632	0.999	0.94	-1.06	115	123
ABTB2	1940	0.0491	0.868	0.807	-1.24	152	188	0.924	1	0.984	-1.02	71.5	72.6	4.7e-05	0.000832	0.485	-2.06	46.9	96.8	0.0668	0.507	1.36	1.36	84.8	62.5	0.36	0.709	0.864	-1.16	72.7	84.2	0.139	0.851	0.811	-1.23	90.7	112	0.0357	0.31	0.747	-1.34	90.3	121	0.00757	0.0597	0.654	-1.53	65.5	100
JUP	519	0.0492	0.868	1.55	1.55	51.3	33.1	0.234	0.79	0.733	-1.36	25.4	34.7	0.0357	0.212	0.399	-2.51	7.31	18.3	0.143	0.786	0.605	-1.65	13.7	22.6	0.777	0.946	1.07	1.07	38.9	36.4	0.496	1	1.26	1.26	19.5	15.4	0.147	0.747	1.48	1.48	33.6	22.7	0.0221	0.142	2.41	2.41	23.1	9.58
CXXC5	982	0.0493	0.868	0.696	-1.44	50.1	71.9	0.000285	0.00553	2.05	2.05	77.6	37.8	0.082	0.375	1.68	1.68	30.2	18	0.0136	0.167	1.66	1.66	63.6	38.4	0.321	0.667	1.24	1.24	48.6	39.2	0.485	1	1.14	1.14	58	50.7	0.225	0.898	1.26	1.26	62	49.2	0.00103	0.0111	2.27	2.27	52.4	23
DCAF8L2	1420	0.0493	0.868	0.731	-1.37	68	93.1	0.000166	0.00343	2.23	2.23	71.2	31.9	0.00397	0.0383	0.5	-2	25.9	51.8	0.268	1	1.2	1.2	78.7	65.4	0.0899	0.302	0.789	-1.27	91.7	116	4.7e-05	0.00179	0.526	-1.9	61.2	116	1.13e-05	0.000308	0.53	-1.89	73.1	138	6.42e-14	3.33e-12	0.103	-9.74	12	117
ZNF185	606	0.0493	0.868	0.565	-1.77	18.5	32.8	0.0942	0.483	2.07	2.07	16.2	7.83	0.00311	0.0311	0.234	-4.27	5.13	21.9	1.86e-12	1.51e-10	15.6	15.6	109	7	0.0064	0.0417	0.387	-2.59	11.4	29.5	0.304	1	1.36	1.36	26	19.1	0.925	1	1.02	1.02	41.5	40.7	7.51e-07	1.68e-05	0.0752	-13.3	3.93	52.3
VIM	36000	0.0499	0.877	0.942	-1.06	2130	2250	1.47e-20	3.07e-18	1.37	1.37	2110	1540	0.0103	0.0813	1.12	1.12	1020	907	9.85e-36	3.57e-33	0.661	-1.51	1520	2290	0.362	0.711	0.972	-1.03	2030	2090	0.00157	0.0352	1.12	1.12	1760	1580	0.259	0.944	0.964	-1.04	1860	1930	3.82e-13	1.88e-11	0.765	-1.31	1300	1700
SOX9	9310	0.05	0.877	1.11	1.11	788	712	0.0372	0.262	1.16	1.16	443	383	2e-26	2.64e-24	0.365	-2.74	152	417	1.48e-07	6.75e-06	1.54	1.54	374	242	4.97e-16	4.11e-14	0.611	-1.64	436	713	0.376	1	1.06	1.06	534	505	1.6e-18	1.69e-16	0.591	-1.69	444	751	3.27e-08	9.09e-07	0.638	-1.57	247	388
CEACAM21	350	0.0502	0.88	0.527	-1.9	14.3	27.1	0.367	0.945	0.767	-1.3	20.5	26.7	0.00623	0.0551	0.222	-4.5	4.04	18.2	0.0898	0.613	0.573	-1.74	14.6	25.5	0.148	0.421	0.692	-1.44	26.2	37.8	0.525	1	1.3	1.3	13.7	10.6	0.226	0.9	1.52	1.52	21	13.8	0.018	0.121	0.25	-3.99	3.65	14.6
MARCKS	3930	0.0503	0.88	0.832	-1.2	208	249	0.932	1	1.01	1.01	207	206	0.873	0.993	1.02	1.02	91	88.9	0.0162	0.188	0.757	-1.32	132	174	0.000291	0.00321	0.728	-1.37	225	309	0.315	1	0.908	-1.1	205	226	0.000888	0.0154	0.727	-1.37	188	259	0.431	0.919	1.1	1.1	156	142
ABCA8	1020	0.0503	0.88	1.69	1.69	37.2	21.9	0.031	0.234	0.637	-1.57	37.5	58.8	8.86e-10	3.46e-08	0.27	-3.71	27.8	103	5.48e-11	3.87e-09	0.304	-3.28	39.7	130	0.533	0.848	0.86	-1.16	31.8	37	0.00858	0.134	0.542	-1.84	28.4	52.5	4.56e-20	5.43e-18	8.85	8.85	174	19.7	0.185	0.622	0.741	-1.35	34	45.9
PLEKHH1	4500	0.0504	0.88	0.83	-1.2	202	244	0.000239	0.00476	1.41	1.41	277	196	4.75e-25	5.97e-23	0.295	-3.39	93.1	315	0.00269	0.0453	0.761	-1.31	212	278	0.0205	0.103	0.804	-1.24	203	253	0.000397	0.0111	1.34	1.34	345	258	0.000763	0.0134	0.769	-1.3	289	376	1.75e-13	8.76e-12	0.384	-2.6	82.1	214
TEAD2	244	0.0505	0.882	2.37	2.37	17.3	7.31	0.27	0.845	1.5	1.5	18.7	12.5	0.765	0.987	0.882	-1.13	10.7	12.1	0.485	1	1.4	1.4	10.2	7.28	0.916	0.981	0.95	-1.05	8.24	8.68	0.588	1	1.23	1.23	15.3	12.4	0.679	1	1.17	1.17	15.7	13.5	0.118	0.474	1.98	1.98	15.6	7.87
RNF187	2760	0.0506	0.883	1.22	1.22	209	171	0.00119	0.0185	1.51	1.51	154	101	0.00575	0.0516	1.49	1.49	119	79.8	0.000355	0.00796	1.62	1.62	144	88.6	0.0318	0.143	0.773	-1.29	124	160	0.0358	0.37	1.29	1.29	154	120	2.85e-07	1.03e-05	0.486	-2.06	75.4	155	0.72	1	1.04	1.04	142	136
PLXDC2	9620	0.051	0.887	1.16	1.16	375	323	0.641	1	0.969	-1.03	424	438	3.09e-22	3.22e-20	0.508	-1.97	309	609	0.115	0.704	0.921	-1.09	710	771	3.31e-07	8.31e-06	0.75	-1.33	551	734	0.143	0.864	1.1	1.1	514	468	1.04e-15	9.45e-14	1.6	1.6	755	472	2.34e-29	2.99e-27	0.396	-2.52	206	521
PGA4	109	0.0512	0.889	0.284	-3.52	3.08	10.9	0.775	1	0.64	-1.56	0.67	1.05	0.00282	0.0287	71.7	71.7	35.5	0.495	0.875	1	1.21	1.21	1.49	1.23	0.513	0.836	0.127	-7.86	0.113	0.892	0.403	1	4.5	4.5	1.7	0.378	0.916	1	0.794	-1.26	0.375	0.473	0.393	0.893	5.79	5.79	1.61	0.278
C5ORF30	2490	0.0512	0.889	1.32	1.32	115	86.9	0.485	1	0.916	-1.09	121	132	0.0724	0.344	1.24	1.24	156	125	0.323	1	1.13	1.13	132	116	0.607	0.887	1.07	1.07	115	108	0.145	0.869	1.2	1.2	137	114	0.54	1	1.08	1.08	129	119	0.00408	0.0358	0.724	-1.38	136	188
BAG2	1320	0.0513	0.89	0.675	-1.48	41.2	61	0.176	0.688	0.783	-1.28	54.7	69.9	0.775	0.987	0.949	-1.05	57	60.1	0.167	0.848	1.23	1.23	98.5	80.1	0.207	0.519	0.809	-1.24	64.3	79.5	0.00257	0.0525	0.589	-1.7	51.6	87.6	0.461	1	1.14	1.14	65.3	57.1	0.215	0.674	0.81	-1.23	62.6	77.3
SUN2	8260	0.0514	0.89	1.12	1.12	654	586	0.111	0.534	0.893	-1.12	377	422	0.588	0.967	1.04	1.04	399	384	2.41e-07	1.08e-05	0.698	-1.43	351	502	3.97e-12	2.16e-10	1.88	1.88	349	186	0.291	1	0.924	-1.08	348	376	9.26e-10	4.75e-08	1.6	1.6	437	272	1.09e-23	1.05e-21	2.12	2.12	555	261
KLHL6	146	0.0514	0.891	0.329	-3.04	4.08	12.4	0.63	1	0.796	-1.26	8.01	10.1	0.00489	0.0453	0.164	-6.11	2.81	17.2	0.00169	0.0312	0.204	-4.9	4.7	23	0.719	0.933	0.8	-1.25	4.66	5.83	0.783	1	0.892	-1.12	10.9	12.2	0.795	1	1.22	1.22	3.75	3.07	0.952	1	0.939	-1.06	1.83	1.94
PIM2	542	0.0516	0.893	1.6	1.6	44.8	28.1	0.264	0.836	0.736	-1.36	23	31.2	0.00076	0.0097	2.18	2.18	59.5	27.3	0.554	1	0.84	-1.19	21.3	25.4	0.984	0.995	1.01	1.01	17.4	17.2	0.127	0.815	1.61	1.61	26.9	16.7	0.155	0.766	1.58	1.58	25.1	15.9	0.0152	0.105	1.9	1.9	41.6	21.9
ZNF266	617	0.0518	0.894	0.514	-1.95	12.9	25.1	0.882	1	0.962	-1.04	28.5	29.6	0.00104	0.0126	0.412	-2.43	19.3	46.9	0.334	1	0.805	-1.24	35.8	44.5	0.000552	0.00554	0.394	-2.54	19.2	48.6	0.0889	0.671	1.48	1.48	46.8	31.7	0.285	0.972	1.29	1.29	40.9	31.8	0.262	0.747	0.716	-1.4	19.5	27.2
ECHDC3	969	0.0519	0.895	0.723	-1.38	61.7	85.4	0.543	1	1.13	1.13	52	46	0.133	0.511	0.742	-1.35	44.1	59.4	0.769	1	1.07	1.07	39	36.4	0.757	0.943	1.07	1.07	41.7	38.9	0.464	1	1.17	1.17	45.1	38.4	0.826	1	1.05	1.05	40.1	38.2	0.732	1	1.08	1.08	43.3	40.2
BCAR1	4520	0.0519	0.895	0.865	-1.16	337	389	0.000312	0.00596	1.46	1.46	226	155	0.793	0.987	1.03	1.03	164	159	0.00102	0.0201	1.39	1.39	237	171	0.761	0.944	0.971	-1.03	211	217	0.302	1	1.11	1.11	214	193	0.00928	0.112	1.31	1.31	219	168	0.022	0.141	0.792	-1.26	173	219
AASS	1300	0.0522	0.899	1.55	1.55	49.7	32	0.0348	0.252	0.676	-1.48	48.7	72.1	9.75e-06	0.000204	0.523	-1.91	71.1	136	0.000434	0.00943	0.578	-1.73	65.1	113	0.178	0.472	1.32	1.32	54.5	41.3	0.236	1	1.25	1.25	62.5	49.9	8.24e-08	3.16e-06	2.36	2.36	131	55.8	0.868	1	0.97	-1.03	58.4	60.2
NFASC	95.5	0.0523	0.899	0.259	-3.86	2.6	10	0.325	0.907	2.04	2.04	5.77	2.82	0.0933	0.408	0.26	-3.85	1.95	7.52	0.702	1	0.778	-1.29	4.13	5.3	0.829	0.96	0.842	-1.19	2.9	3.45	0.961	1	1.04	1.04	3.41	3.28	0.709	1	0.801	-1.25	5.11	6.38	0.92	1	1.07	1.07	4.8	4.49
TMEM131	2220	0.0525	0.902	0.772	-1.29	99.9	129	0.00397	0.0483	0.681	-1.47	94.6	139	0.972	0.998	0.995	-1	120	121	0.326	1	1.14	1.14	123	108	0.96	0.99	0.992	-1.01	85.9	86.6	0.106	0.737	0.804	-1.24	98.7	123	0.451	1	0.906	-1.1	112	123	0.145	0.539	1.21	1.21	125	103
ANGPT2	276	0.0528	0.906	0.165	-6.06	1.35	8.16	0.0508	0.323	1.76	1.76	32.9	18.7	0.0827	0.377	4.04	4.04	7.78	1.92	0.00641	0.0917	3.39	3.39	21.9	6.45	0.429	0.774	1.49	1.49	9.75	6.54	0.4	1	0.707	-1.41	10.1	14.3	0.187	0.83	1.63	1.63	19.4	12	0.000264	0.00338	3.31	3.31	40	12.1
C17ORF107	520	0.0529	0.907	1.62	1.62	42.2	26	0.00914	0.0943	2.63	2.63	26.4	10	0.00227	0.0239	0.309	-3.24	8.84	28.6	0.0885	0.61	1.83	1.83	22.4	12.2	0.751	0.941	0.897	-1.12	16.1	18	0.184	0.962	1.57	1.57	22.1	14	0.0921	0.573	1.71	1.71	26.6	15.5	1.02e-07	2.65e-06	0.193	-5.19	12.5	64.7
TMEM132C	5020	0.053	0.908	1.15	1.15	407	354	0.56	1	1.06	1.06	215	203	1.58e-45	4.39e-43	0.104	-9.65	43.1	416	0.0186	0.207	0.819	-1.22	251	307	0.011	0.0634	1.23	1.23	338	275	6.93e-10	6.8e-08	1.92	1.92	261	136	0.0323	0.288	1.21	1.21	289	239	1.93e-30	2.55e-28	0.164	-6.09	46.9	286
IER5	842	0.0532	0.91	1.44	1.44	68.3	47.4	0.34	0.922	0.802	-1.25	33.7	42	0.157	0.564	0.705	-1.42	27.9	39.5	0.279	1	0.785	-1.27	35.5	45.3	0.0588	0.224	0.672	-1.49	37.7	56.2	0.606	1	0.89	-1.12	37	41.5	0.0169	0.177	1.8	1.8	46.1	25.6	0.00848	0.0659	1.93	1.93	46.8	24.2
CBWD1	612	0.0535	0.914	0.466	-2.15	9.38	20.1	0.233	0.789	0.736	-1.36	26.4	35.8	0.595	0.968	0.886	-1.13	36.4	41.1	0.389	1	0.829	-1.21	38.3	46.3	0.44	0.783	1.25	1.25	27.3	21.9	0.73	1	0.917	-1.09	30.3	33.1	0.197	0.848	0.741	-1.35	32.2	43.5	0.0793	0.361	1.58	1.58	38.2	24.2
RNF24	855	0.0537	0.917	1.54	1.54	50.7	32.9	0.384	0.957	0.824	-1.21	37.1	45	0.617	0.972	0.897	-1.12	39.8	44.4	0.358	1	0.814	-1.23	36.4	44.7	0.017	0.0894	0.602	-1.66	35.3	58.7	0.862	1	0.961	-1.04	36.7	38.2	0.125	0.685	1.4	1.4	50.4	36.1	0.97	1	1.01	1.01	50	49.7
TCAF1P1	1560	0.0538	0.917	0.823	-1.21	179	218	6.12e-06	0.000191	0.316	-3.16	20.3	64.2	0.00412	0.0396	0.592	-1.69	47.6	80.4	0.303	1	0.841	-1.19	64.9	77.2	5.64e-12	3e-10	0.212	-4.73	23.8	113	5.97e-05	0.00221	0.461	-2.17	39.3	85.2	5.6e-05	0.00132	0.505	-1.98	52.4	104	0.862	1	0.966	-1.04	48.4	50.1
IQSEC1	706	0.0539	0.918	0.701	-1.43	50.1	71.4	0.0142	0.133	0.547	-1.83	25.5	46.6	0.762	0.987	0.926	-1.08	30	32.4	0.00699	0.0987	0.504	-1.98	23.3	46.3	0.146	0.419	0.671	-1.49	22.2	33.1	0.0996	0.713	0.649	-1.54	24	37	0.26	0.946	1.36	1.36	31.7	23.3	0.00713	0.0569	1.98	1.98	46.2	23.3
ZACN	595	0.054	0.918	1.52	1.52	53	34.8	0.000575	0.00999	2.4	2.4	52.6	21.9	0.0967	0.417	0.627	-1.6	20.6	32.8	0.173	0.864	1.66	1.66	19.3	11.6	0.0543	0.212	0.698	-1.43	48.6	69.7	0.000408	0.0114	3.91	3.91	33	8.45	0.306	0.991	1.42	1.42	20.3	14.2	0.0234	0.148	2.34	2.34	23.7	10.1
HPS1	1740	0.0541	0.92	1.32	1.32	112	84.9	0.386	0.958	0.873	-1.15	75.7	86.8	0.118	0.476	1.27	1.27	95.7	75.2	0.0449	0.392	1.39	1.39	87.2	62.6	0.78	0.947	0.951	-1.05	60.8	63.9	0.33	1	0.867	-1.15	87.5	101	0.829	1	0.972	-1.03	111	115	0.000212	0.00278	1.81	1.81	109	60.2
INHBA	4260	0.0543	0.922	0.741	-1.35	71.7	96.8	1.95e-05	0.000532	0.537	-1.86	72.4	135	1.63e-08	5.39e-07	0.397	-2.52	52.3	132	0.0563	0.452	0.783	-1.28	109	139	3.31e-10	1.39e-08	0.353	-2.83	49.4	140	9.13e-25	2.91e-22	0.267	-3.75	76.7	287	0.0947	0.582	1.26	1.26	121	96.6	2.5e-69	9.75e-67	0.215	-4.64	160	743
EXT1	4160	0.0548	0.929	0.854	-1.17	277	324	1.9e-14	2.3e-12	0.475	-2.11	156	329	2.88e-06	6.59e-05	0.482	-2.08	60.9	126	0.000421	0.00921	0.705	-1.42	174	246	5.82e-25	7.82e-23	0.307	-3.26	99.8	325	1.08e-27	3.92e-25	0.322	-3.1	123	381	8.61e-11	5.12e-09	0.468	-2.14	107	229	1.71e-09	5.75e-08	2.44	2.44	156	64
TYMP	1200	0.055	0.931	1.3	1.3	122	93.4	0.493	1	1.14	1.14	58.2	51.1	0.985	0.999	0.996	-1	40.8	40.9	1.37e-06	5.4e-05	3.62	3.62	65.1	18	0.0188	0.0965	1.84	1.84	41.9	22.7	0.0698	0.575	1.46	1.46	56.3	38.5	0.757	1	0.927	-1.08	31.7	34.2	6.99e-05	0.00104	2.06	2.06	92.3	44.7
SSC5D	195	0.055	0.931	0.55	-1.82	15.9	29	0.92	1	0.95	-1.05	7.49	7.88	0.381	0.869	0.525	-1.91	2.81	5.36	0.401	1	0.681	-1.47	8.06	11.8	0.728	0.935	1.18	1.18	9.93	8.44	0.596	1	1.3	1.3	9.64	7.44	0.404	1	1.44	1.44	12.7	8.84	0.747	1	1.21	1.21	6.53	5.41
PRICKLE2	1850	0.0552	0.931	0.726	-1.38	61.7	85.1	3.51e-06	0.000115	0.495	-2.02	65.2	132	0.825	0.989	1.03	1.03	126	122	5.91e-12	4.56e-10	0.401	-2.5	79.3	198	0.37	0.718	0.857	-1.17	63.1	73.6	0.245	1	0.847	-1.18	90.6	107	2.9e-10	1.59e-08	2.44	2.44	172	70.3	0.372	0.874	0.858	-1.16	63.7	74.2
AOC3	2300	0.0552	0.931	1.34	1.34	100	74.8	0.0117	0.115	1.38	1.38	145	105	0.977	0.998	0.997	-1	170	170	0.000237	0.00556	1.69	1.69	131	77.5	0.215	0.531	1.2	1.2	104	87	0.489	1	1.1	1.1	119	108	0.00329	0.0471	0.678	-1.48	95.7	141	0.0155	0.107	1.42	1.42	115	80.7
MAN2B2	1190	0.0552	0.931	0.71	-1.41	53.7	75.7	0.295	0.874	0.827	-1.21	55.6	67.2	0.000732	0.00942	1.85	1.85	86.4	46.8	0.407	1	1.17	1.17	61.8	52.9	0.583	0.876	0.888	-1.13	39.9	45	0.0651	0.548	1.46	1.46	58.4	40	4.42e-05	0.00106	2.15	2.15	89.8	41.8	2.72e-08	7.76e-07	3.21	3.21	95.6	29.8
HIST1H2BK	315	0.0552	0.931	0.513	-1.95	12.5	24.3	0.84	1	0.932	-1.07	15.7	16.9	0.18	0.61	1.7	1.7	17.2	10.1	0.894	1	0.938	-1.07	8.54	9.1	0.0198	0.1	0.366	-2.74	7.33	20	0.778	1	0.904	-1.11	14.9	16.4	0.0203	0.204	0.432	-2.31	11	25.4	0.364	0.868	1.38	1.38	18.8	13.7
CIC	4040	0.0555	0.932	1.15	1.15	386	334	0.363	0.94	0.91	-1.1	178	195	0.133	0.512	0.854	-1.17	168	197	0.284	1	1.12	1.12	194	173	0.56	0.865	0.946	-1.06	216	229	0.0325	0.347	1.28	1.28	172	134	7.18e-06	0.000207	0.607	-1.65	130	214	0.379	0.882	1.1	1.1	191	175
TNS1	4110	0.0555	0.932	0.846	-1.18	243	288	4.2e-09	2.4e-07	0.5	-2	108	216	0.816	0.989	0.98	-1.02	268	273	0.463	1	1.07	1.07	237	222	0.333	0.681	0.887	-1.13	124	139	4.09e-05	0.0016	0.635	-1.58	133	210	0.114	0.648	1.18	1.18	201	170	2.47e-05	0.000408	1.5	1.5	272	181
PACSIN2	2100	0.0555	0.932	0.781	-1.28	107	137	0.685	1	0.945	-1.06	98.1	104	0.0857	0.385	1.34	1.34	80	59.6	0.00133	0.0254	1.6	1.6	122	76.5	0.0483	0.194	0.746	-1.34	79.4	106	0.00285	0.0564	0.679	-1.47	99.6	147	0.00164	0.0264	0.653	-1.53	90.4	138	0.112	0.458	1.25	1.25	115	91.9
IGF1R	14100	0.0555	0.932	1.09	1.09	949	868	5.58e-26	1.78e-23	0.53	-1.89	423	797	8.31e-08	2.49e-06	0.738	-1.35	542	734	4.87e-06	0.000169	0.804	-1.24	787	980	3.5e-06	6.79e-05	0.754	-1.33	475	630	1.01e-05	0.00048	0.791	-1.26	634	801	7.39e-28	1.34e-25	1.94	1.94	806	416	0.122	0.486	1.09	1.09	721	663
TPTEP1	240	0.0557	0.932	0.374	-2.67	5.21	13.9	0.0288	0.222	2.29	2.29	22.9	9.97	0.201	0.648	0.538	-1.86	6.55	12.2	0.89	1	1.06	1.06	12.5	11.8	0.0132	0.0736	0.32	-3.13	6.24	19.5	0.154	0.897	2.03	2.03	12.3	6.05	0.902	1	0.957	-1.04	15.3	16	0.65	1	0.836	-1.2	11.8	14.1
SLC35E2B	2790	0.0557	0.932	1.25	1.25	162	129	0.545	1	0.929	-1.08	131	141	0.452	0.92	0.917	-1.09	143	156	0.0872	0.605	0.81	-1.23	120	148	0.00348	0.0254	0.718	-1.39	134	186	0.829	1	1.03	1.03	146	142	0.618	1	1.06	1.06	161	152	0.882	1	1.02	1.02	122	119
RGS2	2630	0.0558	0.933	0.679	-1.47	41.1	60.5	0.000171	0.00352	0.488	-2.05	41	83.8	1.46e-11	6.83e-10	0.484	-2.07	128	265	0.559	1	1.1	1.1	75.2	68.2	1.15e-05	0.000195	2.63	2.63	74.6	28.3	1.1e-11	1.35e-09	3.21	3.21	143	44.5	1.35e-21	1.76e-19	6.28	6.28	197	31.3	8.32e-42	1.62e-39	0.238	-4.19	111	464
FAM102B	2450	0.0558	0.933	1.41	1.41	75.9	54	9e-05	0.00203	1.64	1.64	167	102	0.231	0.693	0.859	-1.16	116	134	0.117	0.71	1.19	1.19	183	154	7.41e-08	2.12e-06	0.506	-1.98	93.9	186	0.011	0.162	1.42	1.42	127	89.7	0.00317	0.0457	0.7	-1.43	117	167	1.56e-12	7.26e-11	0.369	-2.71	68.8	187
PKD1	2840	0.0559	0.933	1.2	1.2	253	211	0.0441	0.294	0.791	-1.26	133	167	0.322	0.813	1.14	1.14	127	112	0.563	1	1.08	1.08	106	98.2	2.1e-07	5.5e-06	0.522	-1.92	96.9	186	0.696	1	0.947	-1.06	100	106	1.02e-10	6.01e-09	0.434	-2.3	86.1	198	1.17e-06	2.53e-05	1.97	1.97	152	77.3
AC138969.4	1280	0.056	0.933	1.38	1.38	85.3	62	0.0637	0.377	0.746	-1.34	70	93.8	0.101	0.431	0.742	-1.35	52.5	70.7	0.0206	0.223	0.636	-1.57	42.9	67.5	0.951	0.988	0.989	-1.01	57.5	58.1	0.00368	0.0688	1.71	1.71	79.8	46.7	0.0278	0.257	0.649	-1.54	42.7	65.8	0.00142	0.0145	1.89	1.89	72.4	38.3
GAMT	321	0.0564	0.939	0.447	-2.24	8.12	18.2	0.0359	0.257	0.443	-2.26	9.58	21.6	2.21e-06	5.17e-05	9.66	9.66	46.4	4.81	0.204	0.922	1.81	1.81	13	7.2	0.337	0.685	1.98	1.98	5.89	2.97	0.786	1	1.14	1.14	8.66	7.57	0.466	1	0.673	-1.49	5.66	8.41	2.25e-09	7.42e-08	8.31	8.31	74.2	8.93
TAB3	12700	0.0566	0.94	1.15	1.15	378	327	1.42e-16	2.1e-14	0.635	-1.58	541	852	0.000609	0.00805	0.819	-1.22	534	652	5.43e-12	4.26e-10	0.684	-1.46	555	811	3.38e-46	1.05e-43	0.482	-2.07	568	1180	0.262	1	0.936	-1.07	564	602	6.35e-08	2.47e-06	0.769	-1.3	749	974	0.00391	0.0346	1.17	1.17	754	646
PLS3	2000	0.0566	0.94	0.7	-1.43	48.4	69.2	0.0229	0.188	0.741	-1.35	100	135	0.0094	0.0765	1.55	1.55	90	58.1	0.124	0.729	0.82	-1.22	109	133	0.555	0.862	1.08	1.08	117	108	0.000229	0.00713	0.611	-1.64	89.8	147	0.649	1	0.941	-1.06	111	118	0.159	0.569	1.23	1.23	101	81.6
YBX1	13500	0.0568	0.943	0.908	-1.1	752	827	4.98e-07	1.88e-05	1.33	1.33	711	533	3.58e-05	0.00066	1.28	1.28	632	493	0.231	0.959	1.08	1.08	557	517	0.286	0.626	0.948	-1.05	782	825	0.000591	0.0156	1.22	1.22	683	561	1.94e-05	0.000506	0.777	-1.29	511	658	0.000191	0.00255	0.812	-1.23	584	718
STAC2	135	0.0569	0.944	0.459	-2.18	8.73	19	0.873	1	1.09	1.09	7.34	6.74	0.545	0.958	0.493	-2.03	1.09	2.21	0.427	1	0.623	-1.61	4.56	7.32	0.59	0.879	0.735	-1.36	5.28	7.19	0.228	1	0.58	-1.72	7.75	13.4	0.715	1	1.34	1.34	3.72	2.79	0.235	0.708	0.404	-2.47	2.41	5.97
TRPM2	172	0.0571	0.946	2.09	2.09	20.7	9.91	0.708	1	1.23	1.23	7.49	6.1	0.0582	0.298	0.312	-3.2	3.48	11.1	0.68	1	0.814	-1.23	7.24	8.9	0.671	0.914	0.792	-1.26	5.93	7.49	0.0407	0.404	4.67	4.67	10	2.14	0.87	1	0.936	-1.07	12.1	12.9	0.28	0.774	2.02	2.02	7.12	3.52
CNN1	56.5	0.0575	0.951	0.132	-7.56	0.999	7.55	0.779	1	0.795	-1.26	2.68	3.37	0.385	0.871	0.28	-3.57	0.596	2.13	0.553	1	0.576	-1.74	1.82	3.17	0.998	1	0.998	-1	5.82	5.83	0.792	1	0.761	-1.31	1.63	2.14	0.0962	0.588	4.66	4.66	6.61	1.42	0.93	1	0.865	-1.16	0.681	0.787
EPHX1	1720	0.0576	0.952	0.756	-1.32	81.1	107	0.466	1	1.12	1.12	86.3	77	0.418	0.895	1.14	1.14	80.9	70.9	0.0323	0.307	0.729	-1.37	79.1	109	0.566	0.867	1.09	1.09	102	94.1	0.129	0.824	0.778	-1.29	64.8	83.3	0.0106	0.125	0.647	-1.55	56.5	87.5	0.00128	0.0133	0.614	-1.63	70.2	114
RHOD	331	0.0577	0.953	0.573	-1.74	18.3	32	0.0454	0.301	2.37	2.37	18.1	7.61	0.369	0.859	1.48	1.48	13.2	8.98	0.0208	0.224	2.52	2.52	22	8.71	0.868	0.97	0.935	-1.07	11.8	12.7	0.782	1	0.897	-1.12	12.2	13.6	0.75	1	0.892	-1.12	14.6	16.3	0.923	1	0.971	-1.03	21.2	21.8
STARD3	1860	0.0581	0.959	1.25	1.25	162	130	0.0039	0.0477	1.54	1.54	114	74.2	0.287	0.77	0.839	-1.19	67.7	80.6	0.602	1	1.08	1.08	97.8	90.7	1.97e-09	7.45e-08	3.09	3.09	116	37.3	0.0921	0.682	1.29	1.29	102	79.1	0.00128	0.0211	1.61	1.61	119	73.7	0.413	0.907	0.884	-1.13	82.8	93.7
ARL4C	462	0.0585	0.964	1.84	1.84	27.5	15	0.0259	0.205	1.74	1.74	44.2	25.4	0.00162	0.0182	0.373	-2.68	14.1	37.7	0.0652	0.5	0.576	-1.73	17.7	30.6	0.0899	0.302	1.55	1.55	37.9	24.4	0.387	1	0.721	-1.39	12	16.6	0.831	1	1.07	1.07	19.5	18.1	0.0048	0.0409	0.357	-2.8	10.1	28.5
NID1	318	0.0586	0.965	2.11	2.11	20	9.47	0.437	1	0.731	-1.37	10.7	14.6	0.0104	0.0822	0.38	-2.63	9.7	25.5	0.702	1	1.15	1.15	15.7	13.6	0.217	0.534	0.649	-1.54	13.5	20.7	0.0154	0.208	2.76	2.76	21.4	7.73	9.48e-07	3.15e-05	5.66	5.66	53.3	9.4	0.692	1	0.842	-1.19	9.78	11.6
ACHE	301	0.0587	0.965	1.73	1.73	32.6	18.8	0.986	1	0.993	-1.01	12.1	12.2	0.0246	0.162	0.212	-4.71	2.55	12	0.437	1	1.38	1.38	14.1	10.2	0.822	0.959	1.08	1.08	17.2	15.9	0.871	1	1.05	1.05	19.7	18.7	0.556	1	1.23	1.23	17.5	14.2	0.685	1	1.2	1.2	10.6	8.79
IVNS1ABP	1790	0.0588	0.965	0.702	-1.43	48.4	69	0.907	1	0.983	-1.02	90.2	91.8	0.39	0.874	1.13	1.13	104	91.7	0.146	0.795	0.812	-1.23	87.9	108	0.16	0.442	0.817	-1.22	87.4	107	0.649	1	1.07	1.07	104	97.3	0.224	0.896	0.851	-1.17	106	124	0.232	0.702	0.827	-1.21	71.9	86.9
UPF3A	1230	0.0592	0.972	1.5	1.5	53.4	35.5	0.712	1	1.07	1.07	70.1	65.8	0.988	0.999	0.998	-1	81.8	81.9	0.203	0.922	1.29	1.29	56.9	44.1	0.97	0.992	0.994	-1.01	75.5	75.9	0.167	0.929	1.3	1.3	62.9	48.3	0.37	1	1.18	1.18	61.3	51.8	0.846	1	1.03	1.03	70.2	67.9
PPL	555	0.0593	0.972	1.74	1.74	31.9	18.3	3.25e-05	0.000828	0.266	-3.76	12.4	46.8	0.00128	0.015	2.48	2.48	43.8	17.7	0.00379	0.0598	0.274	-3.65	6.38	23.3	0.344	0.693	1.56	1.56	11.4	7.31	0.986	1	0.994	-1.01	15.9	16	0.000466	0.00867	3.73	3.73	33.5	8.98	6.42e-13	3.07e-11	7.59	7.59	108	14.3
EAF1	1370	0.0594	0.972	0.664	-1.51	35.3	53.1	0.482	1	1.14	1.14	59.2	51.8	0.000122	0.00194	0.522	-1.91	53.3	102	0.0377	0.345	1.35	1.35	111	82.1	0.284	0.624	1.23	1.23	59.1	48	0.68	1	1.07	1.07	72.9	68	0.000553	0.0101	1.86	1.86	88.6	47.7	1.05e-07	2.72e-06	0.408	-2.45	49.5	121
PDLIM7	2880	0.0596	0.974	0.844	-1.19	226	268	1.6e-10	1.15e-08	2.1	2.1	229	109	1.21e-06	2.95e-05	0.405	-2.47	40.6	100	9.45e-08	4.48e-06	1.98	1.98	182	92.1	5.6e-08	1.66e-06	1.83	1.83	229	125	0.692	1	0.956	-1.05	150	157	3.91e-05	0.00095	1.73	1.73	155	89.6	0.766	1	0.957	-1.05	89.1	93.1
GAS6	647	0.0598	0.977	1.49	1.49	54.8	36.7	0.443	1	1.2	1.2	38.2	31.8	0.798	0.987	0.929	-1.08	23.2	24.9	0.0462	0.4	0.589	-1.7	22.6	38.3	0.0752	0.266	1.76	1.76	27.5	15.6	0.814	1	0.937	-1.07	25.3	27	0.00152	0.0247	2.83	2.83	35.7	12.6	0.0234	0.148	1.66	1.66	52.8	31.7
MTCH1	7560	0.0601	0.98	1.14	1.14	451	397	0.00107	0.0168	1.26	1.26	453	360	2.88e-10	1.2e-08	0.601	-1.66	245	408	0.0707	0.527	1.14	1.14	393	344	5.47e-05	0.000762	1.37	1.37	395	289	0.23	1	0.915	-1.09	352	385	0.00013	0.0028	0.771	-1.3	382	495	3.16e-09	1.01e-07	0.625	-1.6	258	413
WBSCR17	92	0.0601	0.98	3.45	3.45	10.2	2.97	0.731	1	0.77	-1.3	3.09	4.01	0.0613	0.308	0.114	-8.77	0.828	7.26	0.0393	0.356	6	6	9.26	1.54	0.901	0.977	0.898	-1.11	2.56	2.85	0.779	1	0.803	-1.24	2.97	3.7	0.83	1	0.881	-1.14	5.37	6.1	0.0566	0.284	0.148	-6.75	1.14	7.73
CMB9-22P13.1	418	0.0604	0.983	1.93	1.93	23.8	12.3	0.456	1	0.798	-1.25	19.7	24.6	0.325	0.814	0.77	-1.3	25.2	32.7	0.717	1	1.15	1.15	14.3	12.5	0.737	0.937	0.887	-1.13	14.8	16.6	0.159	0.907	1.54	1.54	27.2	17.7	0.522	1	0.825	-1.21	20.2	24.5	0.0173	0.117	2.09	2.09	32.3	15.5
ACAN	2450	0.0606	0.985	0.815	-1.23	154	188	2.76e-19	5.32e-17	0.313	-3.19	78.5	251	5.7e-07	1.47e-05	0.37	-2.7	34.6	93.6	3.87e-15	4e-13	0.285	-3.5	50.5	177	0.0256	0.122	0.725	-1.38	82.8	114	1.11e-12	1.54e-10	0.377	-2.65	73.4	195	1.71e-09	8.5e-08	2.49	2.49	152	60.9	1.49e-33	2.24e-31	9.68	9.68	302	31.2
ENTPD6	8650	0.0606	0.985	1.13	1.13	500	442	8.65e-05	0.00196	1.29	1.29	541	419	8.64e-05	0.00143	0.774	-1.29	417	539	2.84e-08	1.45e-06	0.689	-1.45	374	543	1.07e-08	3.53e-07	1.51	1.51	479	316	0.0939	0.692	1.12	1.12	431	383	1.07e-08	4.77e-07	1.49	1.49	517	348	0.005	0.0423	0.824	-1.21	383	465
TP53INP2	3880	0.0607	0.985	1.18	1.18	280	237	0.0449	0.298	1.23	1.23	203	165	6.45e-11	2.87e-09	0.478	-2.09	116	242	0.709	1	1.04	1.04	228	220	0.392	0.741	0.919	-1.09	197	214	0.749	1	1.04	1.04	170	164	0.955	1	0.994	-1.01	183	184	4.52e-07	1.05e-05	0.56	-1.79	118	211
SAMD1	544	0.0609	0.987	1.53	1.53	49.1	32.1	0.905	1	1.03	1.03	32.3	31.4	0.964	0.998	1.01	1.01	18.9	18.6	0.321	1	0.744	-1.34	19.6	26.3	0.775	0.945	1.08	1.08	28.9	26.8	0.158	0.904	1.47	1.47	33.4	22.8	0.804	1	0.927	-1.08	20.8	22.4	0.0312	0.184	1.89	1.89	33.1	17.5
FAM193B	1170	0.061	0.987	1.37	1.37	85	62.2	0.00305	0.0391	1.67	1.67	88.8	53.1	0.319	0.807	0.821	-1.22	46.4	56.5	0.854	1	0.965	-1.04	51.8	53.7	0.665	0.914	1.08	1.08	69.2	64.2	0.0224	0.27	1.54	1.54	71.7	46.7	0.0195	0.197	0.639	-1.56	44.7	69.9	0.434	0.921	0.838	-1.19	36.1	43.1
FLII	4230	0.061	0.987	1.17	1.17	323	277	0.164	0.663	0.873	-1.15	197	226	0.107	0.446	1.17	1.17	230	196	0.319	1	0.904	-1.11	185	204	8.8e-08	2.48e-06	1.84	1.84	218	118	0.681	1	1.04	1.04	192	184	0.922	1	0.99	-1.01	202	204	0.000204	0.00268	1.45	1.45	242	166
SMAD3	3850	0.0612	0.989	1.22	1.22	193	158	0.0116	0.114	0.766	-1.31	158	206	5.91e-14	3.43e-12	2.08	2.08	325	157	1.2e-08	6.56e-07	0.579	-1.73	172	297	1.28e-08	4.2e-07	0.53	-1.89	123	232	0.994	1	1	1	141	141	1.86e-12	1.3e-10	2.22	2.22	251	113	4.3e-13	2.09e-11	2.47	2.47	223	90.6
CNKSR3	2230	0.0612	0.989	1.4	1.4	74.2	52.9	0.000144	0.00303	0.569	-1.76	71.1	125	8.28e-25	1.03e-22	0.295	-3.38	92.2	312	2.4e-11	1.76e-09	0.311	-3.21	42.9	138	0.988	0.997	0.998	-1	110	111	0.00269	0.0543	1.76	1.76	77.8	44.2	7.05e-08	2.73e-06	2.24	2.24	145	65	0.254	0.737	1.14	1.14	163	143
DCAF12L2	838	0.0614	0.99	0.718	-1.39	54.6	76.1	0.0114	0.113	0.578	-1.73	33.6	58.2	2.95e-08	9.49e-07	0.175	-5.71	11.9	68	0.00827	0.113	0.571	-1.75	35	61.2	0.219	0.537	0.765	-1.31	37	48.3	0.835	1	0.955	-1.05	40.8	42.7	0.631	1	0.895	-1.12	35.6	39.7	0.154	0.561	0.642	-1.56	17	26.4
FAM110B	248	0.0615	0.99	0.538	-1.86	14	26.1	0.0851	0.452	1.98	1.98	18.9	9.56	0.59	0.968	0.81	-1.23	11.8	14.6	0.605	1	0.781	-1.28	7.82	10	0.631	0.898	1.22	1.22	12.5	10.2	0.067	0.559	2.72	2.72	12.5	4.58	0.286	0.973	0.674	-1.48	12.3	18.2	0.635	0.999	0.78	-1.28	6.5	8.33
RHOT2	1910	0.0616	0.992	1.26	1.26	145	115	0.00593	0.0658	1.48	1.48	121	81.2	0.0976	0.42	1.29	1.29	97	75.2	0.037	0.34	1.36	1.36	107	78.5	0.00041	0.00434	1.74	1.74	111	63.4	0.146	0.872	1.24	1.24	103	83.3	0.251	0.936	0.834	-1.2	73.5	88.1	0.416	0.91	1.13	1.13	89.4	78.8
LTBP1	2810	0.0619	0.996	1.29	1.29	122	94.9	0.00253	0.0343	1.46	1.46	158	109	0.000134	0.0021	0.539	-1.85	58.9	109	0.665	1	0.945	-1.06	116	122	1.48e-11	7.37e-10	1.89	1.89	324	171	0.0187	0.238	0.775	-1.29	150	194	0.254	0.939	0.878	-1.14	143	163	1.68e-25	1.72e-23	0.153	-6.53	35.7	233
ZBTB7C	833	0.062	0.996	1.52	1.52	50	32.9	3.38e-07	1.31e-05	3.86	3.86	69.3	17.9	0.0382	0.222	0.593	-1.69	25.1	42.3	8.55e-09	4.83e-07	4.3	4.3	82.6	19.2	0.0171	0.0895	1.61	1.61	65	40.3	2e-07	1.33e-05	3.8	3.8	72.8	19.1	0.597	1	0.877	-1.14	30.5	34.8	6.15e-06	0.000116	0.259	-3.86	14.1	54.5
LGALS1	4530	0.0621	0.996	0.861	-1.16	288	334	3.37e-10	2.33e-08	1.85	1.85	298	162	0.00245	0.0255	1.58	1.58	113	71.6	1.42e-16	1.68e-14	2.79	2.79	246	88.4	1.98e-23	2.51e-21	2.82	2.82	354	126	0.0492	0.463	0.827	-1.21	197	238	1.22e-36	3.34e-34	0.199	-5.02	73.6	370	1.05e-21	9.1e-20	0.336	-2.98	103	306
HLA-DRB1	364	0.0621	0.996	0.346	-2.89	4.17	12	0.000117	0.00254	0.0654	-15.3	2.13	32.5	0.777	0.987	1.36	1.36	2.02	1.49	0.689	1	1.36	1.36	4.03	2.97	0.12	0.365	4.64	4.64	5.79	1.25	0.000282	0.00838	9.56	9.56	27.3	2.86	0.00702	0.0884	29.1	29.1	19.3	0.662	2.24e-09	7.39e-08	3.62	3.62	99.9	27.6
SFPQ	7620	0.0623	0.997	0.873	-1.14	356	407	0.298	0.877	0.929	-1.08	388	417	0.639	0.976	0.967	-1.03	385	398	0.447	1	0.949	-1.05	406	428	0.00531	0.036	0.816	-1.23	341	417	0.257	1	1.09	1.09	366	336	0.75	1	1.02	1.02	373	364	4.47e-06	8.6e-05	1.42	1.42	410	288
DIP2A	1550	0.0623	0.997	1.33	1.33	97.4	73	0.0561	0.346	0.735	-1.36	66.5	90.5	0.00801	0.0669	0.663	-1.51	69.2	104	0.645	1	1.08	1.08	81	75.2	0.0708	0.255	0.735	-1.36	59.8	81.3	0.325	1	1.18	1.18	78.3	66.4	0.0261	0.245	0.707	-1.41	70.5	99.7	0.00504	0.0425	1.61	1.61	89.8	55.6
ABLIM3	257	0.0624	0.997	0.526	-1.9	12.8	24.4	0.0159	0.144	3.3	3.3	17.6	5.33	0.389	0.874	0.548	-1.82	3.18	5.8	0.00369	0.0587	3.97	3.97	22	5.54	0.000201	0.00236	5.2	5.2	31.5	6.06	0.0188	0.239	0.399	-2.51	9.13	22.9	0.924	1	1.04	1.04	10.7	10.3	0.0617	0.303	0.355	-2.81	4.42	12.4
EPHB1	1390	0.0626	0.999	0.768	-1.3	88.4	115	0.822	1	1.04	1.04	53.9	51.6	0.000111	0.00178	0.373	-2.68	21.1	56.6	2.24e-07	1.01e-05	2.44	2.44	116	47.7	9.19e-14	6.15e-12	4.31	4.31	138	32	0.0407	0.404	1.39	1.39	93.2	67.2	0.00153	0.0248	1.94	1.94	67.1	34.5	1.29e-09	4.39e-08	0.303	-3.3	33.7	111
FAM101B	566	0.0629	1	0.636	-1.57	27.7	43.5	0.785	1	0.925	-1.08	23.8	25.7	0.00147	0.0168	0.332	-3.02	11.1	33.3	0.218	0.948	1.45	1.45	26.8	18.5	0.00175	0.0144	0.477	-2.1	26.4	55.3	0.114	0.77	0.627	-1.59	18.7	29.8	0.24	0.917	0.741	-1.35	26.8	36.1	0.00031	0.0039	5.06	5.06	30	5.92
CDK2AP2	2130	0.0631	1	1.22	1.22	201	165	0.189	0.714	1.19	1.19	125	105	0.00228	0.024	0.622	-1.61	66.8	107	0.0708	0.527	0.772	-1.3	86.5	112	0.181	0.477	1.2	1.2	120	101	0.0146	0.201	1.45	1.45	105	72.1	0.5	1	1.12	1.12	79.4	71.2	0.000347	0.00432	0.57	-1.75	63.5	111
SRSF2	5650	0.0632	1	1.16	1.16	336	289	0.0203	0.171	1.22	1.22	310	255	0.0583	0.298	1.18	1.18	279	236	0.0404	0.361	1.19	1.19	313	263	0.0212	0.106	0.824	-1.21	259	314	0.103	0.729	1.15	1.15	291	253	0.0391	0.33	0.835	-1.2	241	288	0.13	0.503	0.875	-1.14	240	274
CLIC1	11200	0.0633	1	1.11	1.11	654	589	0.32	0.902	1.06	1.06	580	547	1.83e-05	0.000362	1.34	1.34	496	369	0.0238	0.249	0.864	-1.16	447	517	8.39e-06	0.000148	1.32	1.32	598	453	0.014	0.194	1.15	1.15	638	553	0.512	1	0.961	-1.04	537	558	0.000318	0.00398	1.24	1.24	618	497
HGS	3870	0.0635	1	1.17	1.17	312	268	0.604	1	1.05	1.05	204	194	0.624	0.973	1.05	1.05	193	183	0.649	1	1.05	1.05	179	170	0.000314	0.00344	1.54	1.54	179	116	0.104	0.729	1.19	1.19	197	166	0.551	1	0.934	-1.07	147	158	4.94e-05	0.000763	1.55	1.55	219	142
MUM1	1480	0.0638	1	1.32	1.32	104	78.5	0.927	1	1.02	1.02	76.3	75.2	0.934	0.997	1.01	1.01	67.7	66.7	0.477	1	1.13	1.13	70.6	62.4	0.0761	0.269	0.767	-1.3	79	103	0.456	1	1.14	1.14	73.6	64.8	1	1	1	-1	78.3	78.3	0.18	0.612	1.27	1.27	73.6	58.2
ZSWIM5	1290	0.0642	1	0.719	-1.39	54.3	75.5	0.414	0.984	1.17	1.17	57.3	48.9	0.431	0.906	0.859	-1.16	49.9	58.1	0.00191	0.0343	0.583	-1.72	52.2	89.7	0.00719	0.0456	0.65	-1.54	64.3	98.9	0.127	0.816	0.745	-1.34	46.9	62.9	0.00105	0.0178	0.606	-1.65	68.7	113	3.16e-07	7.56e-06	0.341	-2.93	30.3	88.9
LAPTM5	87.4	0.0645	1	0.11	-9.06	0.782	7.08	0.674	1	0.694	-1.44	2.24	3.23	0.504	0.944	1.63	1.63	4.9	3	0.13	0.747	3.75	3.75	6.24	1.66	0.599	0.883	0.552	-1.81	1.21	2.2	0.033	0.351	0.214	-4.68	2.32	10.8	0.0161	0.17	52	52	19.7	0.378	0.074	0.344	4.61	4.61	7.67	1.67
DOCK5	4750	0.0646	1	1.19	1.19	239	200	2.02e-12	1.88e-10	0.516	-1.94	171	332	0.045	0.25	0.858	-1.17	320	373	0.0595	0.47	1.22	1.22	207	170	3.74e-07	9.22e-06	0.526	-1.9	95.3	181	1.98e-16	3.86e-14	0.457	-2.19	160	351	0.295	0.981	1.1	1.1	254	231	3.65e-11	1.48e-09	1.84	1.84	336	183
SF1	6070	0.0651	1	1.14	1.14	438	385	0.000515	0.00909	1.33	1.33	346	260	0.0798	0.367	0.864	-1.16	268	310	0.692	1	0.969	-1.03	317	327	0.879	0.972	0.987	-1.01	284	287	0.0491	0.462	1.18	1.18	296	250	0.222	0.891	1.11	1.11	281	252	0.0888	0.392	0.862	-1.16	243	282
STAT3	6200	0.0653	1	0.855	-1.17	258	302	0.358	0.936	1.08	1.08	286	264	0.583	0.967	0.963	-1.04	412	427	0.0672	0.509	0.878	-1.14	372	424	0.0104	0.061	1.28	1.28	246	192	0.136	0.845	1.14	1.14	277	243	3.81e-08	1.54e-06	1.55	1.55	397	255	9.33e-05	0.00134	0.731	-1.37	269	368
FNBP4	1790	0.0657	1	1.38	1.38	77.3	56	0.292	0.871	1.15	1.15	117	102	0.138	0.522	0.804	-1.24	83.9	104	0.489	1	1.1	1.1	106	95.7	0.0342	0.151	0.735	-1.36	82.4	112	0.203	1	1.2	1.2	103	85.8	0.37	1	0.885	-1.13	101	114	0.652	1	0.927	-1.08	67.1	72.5
PILRB	1310	0.066	1	1.38	1.38	77.9	56.5	0.0743	0.418	1.36	1.36	80.7	59.5	0.298	0.784	0.821	-1.22	50.9	62	0.256	0.992	1.24	1.24	60.7	48.8	4.51e-05	0.000649	0.52	-1.92	59	114	0.0043	0.0778	1.66	1.66	84.2	50.7	0.519	1	0.896	-1.12	65.2	72.8	0.00226	0.0217	1.84	1.84	71.7	39.1
WIPF1	404	0.0661	1	1.76	1.76	29	16.4	0.0553	0.342	0.543	-1.84	15.2	28	0.0242	0.159	0.474	-2.11	13.4	28.4	0.0346	0.324	2.04	2.04	26.8	13.1	0.00839	0.0518	0.398	-2.51	11.4	28.7	0.29	1	0.694	-1.44	14.2	20.4	0.159	0.775	1.52	1.52	28.5	18.8	0.89	1	1.05	1.05	19.7	18.9
AK2	2290	0.0662	1	0.75	-1.33	71.5	95.3	0.0344	0.251	1.34	1.34	125	93.4	1.57e-08	5.2e-07	2.08	2.08	184	88.6	0.395	1	1.13	1.13	96.8	85.3	0.000276	0.00308	0.631	-1.58	102	161	6.96e-05	0.0025	1.66	1.66	164	98.7	7.82e-09	3.53e-07	0.445	-2.25	73.6	165	0.305	0.811	0.871	-1.15	104	119
FBXO3	880	0.0662	1	1.76	1.76	29.3	16.7	0.11	0.531	0.715	-1.4	38.9	54.4	0.5	0.943	0.883	-1.13	55.4	62.7	0.755	1	0.936	-1.07	42.5	45.4	0.409	0.757	0.84	-1.19	41.1	49	0.662	1	0.909	-1.1	40.4	44.5	0.629	1	1.09	1.09	59.5	54.3	0.826	1	0.957	-1.05	47.8	50
SEMA3C	1390	0.0663	1	0.698	-1.43	44.2	63.3	2.45e-13	2.57e-11	0.239	-4.18	32.5	136	3.65e-06	8.2e-05	0.442	-2.26	46.3	105	7.13e-07	2.95e-05	0.362	-2.76	32.4	89.6	0.000164	0.00197	0.458	-2.18	34	74.2	1.17e-07	8.08e-06	0.335	-2.99	31.3	93.4	1.52e-10	8.72e-09	3.03	3.03	135	44.5	5.26e-05	0.000808	1.98	1.98	105	53
KIF1BP	1520	0.0665	1	0.682	-1.47	38.8	56.8	0.859	1	0.968	-1.03	57.2	59.1	0.00023	0.00339	0.584	-1.71	74.4	127	0.0717	0.531	0.736	-1.36	59.9	81.4	0.0214	0.106	0.701	-1.43	71	101	0.16	0.907	1.28	1.28	75.9	59.5	0.00109	0.0184	1.57	1.57	136	86.5	2.29e-10	8.66e-09	0.327	-3.06	42.7	131
GLG1	7540	0.0665	1	1.15	1.15	374	325	0.000669	0.0114	0.777	-1.29	324	417	0.147	0.544	0.898	-1.11	348	388	0.748	1	0.977	-1.02	374	383	0.325	0.671	1.08	1.08	368	342	0.00016	0.00519	0.77	-1.3	370	481	0.971	1	0.998	-1	433	434	0.0706	0.334	1.14	1.14	399	350
CD14	84.1	0.0666	1	0.255	-3.93	2.26	8.86	0.817	1	0.843	-1.19	3.38	4.01	0.964	0.998	1.03	1.03	3.71	3.58	0.908	1	0.921	-1.09	3.79	4.12	0.278	0.618	0.374	-2.67	1.67	4.46	0.7	1	0.745	-1.34	3.01	4.04	0.018	0.185	10.7	10.7	11.7	1.09	0.124	0.489	4.96	4.96	5.51	1.11
POU6F1	396	0.0666	1	1.67	1.67	33.9	20.2	0.964	1	1.01	1.01	25.5	25.1	0.378	0.867	0.751	-1.33	16.6	22.1	0.593	1	0.82	-1.22	13.2	16.1	0.0382	0.163	0.5	-2	13.4	26.9	0.78	1	1.09	1.09	20.1	18.4	0.78	1	0.912	-1.1	17.6	19.3	0.0694	0.33	1.91	1.91	23	12
PDE4D	504	0.0669	1	0.36	-2.77	4.38	12.2	0.28	0.86	0.647	-1.55	10.1	15.7	3.91e-10	1.6e-08	0.197	-5.07	17.8	90.2	0.537	1	0.819	-1.22	17.5	21.4	0.00951	0.0569	0.217	-4.6	3.52	16.2	0.00929	0.142	0.395	-2.53	10.9	27.7	0.685	1	1.14	1.14	21.7	19.1	1.8e-09	6.03e-08	0.101	-9.9	7.58	75.1
MAFF	1400	0.067	1	1.32	1.32	103	78.4	0.043	0.289	0.675	-1.48	44.5	65.9	0.00311	0.0311	0.607	-1.65	56.5	93.1	0.00851	0.116	0.62	-1.61	49.1	79.2	0.421	0.766	0.829	-1.21	33.9	40.8	0.0317	0.341	0.678	-1.48	51.2	75.5	1.62e-06	5.22e-05	2.72	2.72	85.5	31.4	0.00276	0.0258	1.59	1.59	108	68
TBC1D16	2630	0.067	1	0.834	-1.2	187	224	0.68	1	0.948	-1.05	117	123	0.374	0.863	0.89	-1.12	110	123	0.724	1	1.05	1.05	115	110	0.934	0.985	1.01	1.01	107	106	0.793	1	0.97	-1.03	143	147	1.43e-05	0.000381	1.84	1.84	144	78.6	0.519	0.965	0.921	-1.09	117	127
C1ORF115	571	0.0672	1	1.54	1.54	45.5	29.6	0.512	1	0.822	-1.22	20.4	24.9	0.795	0.987	0.953	-1.05	56.3	59.1	0.518	1	0.805	-1.24	16	19.9	0.281	0.62	0.699	-1.43	15.4	22.1	0.219	1	1.49	1.49	23.9	16.1	2.07e-07	7.59e-06	5.56	5.56	60.1	10.8	0.00529	0.0444	2.31	2.31	36.8	16
TWSG1	1420	0.0673	1	1.52	1.52	48.2	31.7	0.279	0.858	0.837	-1.19	68.1	81.3	0.37	0.861	1.18	1.18	66.4	56.4	0.31	1	1.18	1.18	82	69.5	0.0461	0.188	0.754	-1.33	87.7	116	0.517	1	0.899	-1.11	70.9	78.9	0.435	1	1.13	1.13	82.8	73.1	0.417	0.91	1.14	1.14	84.7	74.5
TRIM28	3900	0.0674	1	1.17	1.17	300	257	0.00165	0.0241	1.38	1.38	224	162	0.135	0.516	0.853	-1.17	164	192	0.01	0.132	1.3	1.3	223	171	0.00275	0.0209	1.38	1.38	207	151	0.79	1	0.972	-1.03	168	172	0.0724	0.494	0.826	-1.21	162	196	0.137	0.52	0.85	-1.18	156	184
NT5DC2	2030	0.0677	1	0.817	-1.22	148	181	0.889	1	1.02	1.02	101	99.2	0.000187	0.00283	0.518	-1.93	49.1	94.7	0.00606	0.0879	1.52	1.52	109	72.1	0.0696	0.252	1.34	1.34	91.7	68.7	0.168	0.93	0.826	-1.21	95.4	115	0.00188	0.0299	0.615	-1.63	66	107	3.55e-06	6.95e-05	0.438	-2.28	45.4	104
FRYL	1900	0.068	1	0.691	-1.45	41.3	59.8	0.519	1	1.1	1.1	92.3	83.8	0.0579	0.297	0.768	-1.3	91	119	0.00139	0.0264	1.47	1.47	168	114	0.0326	0.145	1.38	1.38	107	77.6	0.0751	0.605	1.31	1.31	101	77.3	0.16	0.776	1.2	1.2	128	106	6.78e-05	0.00101	0.555	-1.8	71.3	128
WDR90	678	0.068	1	1.53	1.53	46.2	30.2	0.051	0.324	1.56	1.56	49.8	32	0.426	0.9	1.2	1.2	43.5	36.4	0.519	1	1.18	1.18	34.8	29.6	0.334	0.681	0.784	-1.27	28.3	36	0.398	1	1.25	1.25	32	25.6	0.0848	0.546	0.642	-1.56	24.9	38.7	0.0403	0.223	1.76	1.76	36	20.4
YEATS2	1670	0.0681	1	0.752	-1.33	72	95.7	0.406	0.979	0.882	-1.13	82.8	93.8	0.00648	0.0565	0.614	-1.63	50.1	81.7	0.266	1	0.85	-1.18	86.6	102	0.147	0.42	0.796	-1.26	72.6	91.1	0.162	0.916	1.23	1.23	104	84.4	0.0323	0.287	0.714	-1.4	69.3	97.1	0.131	0.506	0.794	-1.26	77	97
RPS14	6320	0.0682	1	0.868	-1.15	310	357	3.21e-17	5.22e-15	1.88	1.88	512	272	0.0195	0.135	1.19	1.19	402	339	2.21e-05	0.000689	0.697	-1.43	235	337	9.72e-12	4.96e-10	1.78	1.78	388	218	3.57e-07	2.25e-05	1.55	1.55	347	224	0.00585	0.0763	1.27	1.27	303	239	0.247	0.726	1.1	1.1	295	268
CNN3	8190	0.0683	1	0.874	-1.14	346	396	0.402	0.976	1.06	1.06	387	364	0.487	0.938	1.06	1.06	334	316	2.26e-08	1.17e-06	1.44	1.44	575	400	0.157	0.436	0.907	-1.1	406	447	0.284	1	1.08	1.08	431	400	0.67	1	1.03	1.03	528	514	1.75e-10	6.64e-09	0.618	-1.62	284	459
FAM114A1	1590	0.0685	1	0.735	-1.36	60.7	82.6	0.293	0.872	0.85	-1.18	77.9	91.6	0.538	0.955	0.901	-1.11	66.3	73.5	0.208	0.931	0.813	-1.23	66.8	82.2	0.531	0.847	1.1	1.1	91.8	83.5	0.806	1	0.964	-1.04	88.9	92.2	0.674	1	0.938	-1.07	83.2	88.7	0.92	1	1.02	1.02	77.4	76.2
FCGRT	1130	0.0685	1	0.734	-1.36	60	81.8	0.138	0.603	1.33	1.33	62.8	47.2	0.894	0.994	1.03	1.03	52	50.6	0.78	1	0.949	-1.05	54.9	57.9	0.00881	0.0538	1.66	1.66	70.6	42.4	0.256	1	1.24	1.24	62.3	50.2	0.0132	0.146	1.66	1.66	63.6	38.3	0.596	0.994	0.902	-1.11	50.4	55.9
KLC1	2780	0.0687	1	1.24	1.24	164	133	0.99	1	0.999	-1	157	157	0.0683	0.331	0.789	-1.27	106	134	0.746	1	1.04	1.04	141	136	0.165	0.45	0.847	-1.18	129	152	0.571	1	0.934	-1.07	134	143	0.055	0.418	0.798	-1.25	130	163	0.00722	0.0575	1.41	1.41	149	106
SORBS3	484	0.0687	1	1.53	1.53	46.1	30.1	0.376	0.951	1.29	1.29	27.9	21.6	0.0252	0.164	0.417	-2.4	9.27	22.2	0.136	0.767	1.69	1.69	21.7	12.8	0.0996	0.322	0.601	-1.66	16.7	27.8	0.34	1	1.35	1.35	24.3	18.1	0.254	0.939	1.34	1.34	35.2	26.2	0.709	1	1.12	1.12	24.7	22.2
TMEM2	855	0.0688	1	0.644	-1.55	28.1	43.7	0.388	0.96	1.22	1.22	41.1	33.7	0.00143	0.0164	0.387	-2.58	15.7	40.5	0.214	0.943	1.32	1.32	47.4	36	0.112	0.35	0.76	-1.32	59.1	77.7	0.19	0.978	0.757	-1.32	38.8	51.3	0.594	1	1.1	1.1	61.3	55.5	4.53e-07	1.05e-05	0.265	-3.77	18.3	68.9
HRAS	749	0.0689	1	1.43	1.43	62.6	43.7	0.107	0.521	1.44	1.44	47	32.5	0.157	0.565	1.45	1.45	35.3	24.4	0.249	0.983	1.35	1.35	34.4	25.5	0.00273	0.0207	2.05	2.05	53	25.8	0.177	0.953	1.39	1.39	40.6	29.3	0.275	0.961	0.743	-1.35	23.4	31.6	0.502	0.959	1.17	1.17	37.6	32
ITGA6	3240	0.069	1	0.773	-1.29	88.4	114	0.0881	0.463	0.818	-1.22	132	161	2.19e-14	1.29e-12	2.66	2.66	223	83.8	0.0515	0.428	0.824	-1.21	185	225	6.13e-11	2.86e-09	0.483	-2.07	120	248	0.722	1	0.961	-1.04	159	165	0.501	1	0.941	-1.06	237	252	7.34e-10	2.57e-08	2.08	2.08	219	105
DNAJA2	3510	0.069	1	1.25	1.25	146	117	0.000155	0.00323	0.669	-1.49	148	222	0.149	0.549	1.14	1.14	255	224	0.000327	0.00737	0.679	-1.47	145	213	0.0419	0.175	0.787	-1.27	129	164	0.658	1	0.953	-1.05	165	174	0.622	1	0.951	-1.05	187	197	0.0191	0.126	1.28	1.28	200	156
RPS7	10700	0.0691	1	0.895	-1.12	507	567	0.00125	0.0192	1.22	1.22	599	493	0.646	0.977	0.972	-1.03	502	516	0.00763	0.106	0.84	-1.19	434	516	5.68e-06	0.000105	0.774	-1.29	558	721	0.0298	0.327	1.15	1.15	533	465	0.126	0.689	1.1	1.1	542	493	4.01e-07	9.45e-06	0.716	-1.4	393	550
HLA-E	3630	0.0692	1	1.19	1.19	232	194	0.0214	0.179	0.776	-1.29	146	189	8.4e-07	2.11e-05	1.74	1.74	217	125	0.638	1	0.945	-1.06	137	145	0.000407	0.00432	1.5	1.5	188	125	0.185	0.965	0.872	-1.15	175	200	0.0975	0.593	1.22	1.22	157	129	4.58e-09	1.44e-07	1.82	1.82	272	150
CDK5RAP3	1380	0.0695	1	1.38	1.38	76.9	55.9	2.19e-05	0.00059	2.01	2.01	111	55.1	0.826	0.989	0.965	-1.04	76.3	79.1	0.568	1	0.908	-1.1	67.2	74	0.199	0.507	1.23	1.23	83.7	67.8	0.0255	0.294	1.49	1.49	77.8	52.2	0.265	0.95	1.22	1.22	70.4	57.8	0.225	0.69	1.25	1.25	64.7	51.6
SMOX	397	0.0695	1	1.6	1.6	39	24.4	0.305	0.884	1.38	1.38	23.7	17.1	0.984	0.999	1.01	1.01	11.5	11.4	0.648	1	1.16	1.16	21.5	18.6	0.893	0.976	1.05	1.05	17.4	16.6	0.235	1	0.713	-1.4	21.2	29.7	0.94	1	0.977	-1.02	19.9	20.4	0.939	1	1.03	1.03	13.3	12.9
NLRP2	227	0.0697	1	3.66	3.66	9.12	2.49	0.00435	0.0518	0.0313	-31.9	0.699	22.3	0.249	0.718	0.21	-4.75	0.662	3.15	0.000414	0.00909	12.3	12.3	26.3	2.14	0.168	0.454	4.74	4.74	4.51	0.951	0.0151	0.206	44.2	44.2	18.6	0.42	0.0109	0.127	64.7	64.7	24.5	0.378	0.795	1	0.808	-1.24	2.69	3.33
SMAGP	486	0.0697	1	1.69	1.69	32	18.9	0.611	1	1.15	1.15	29.1	25.3	0.0167	0.119	1.92	1.92	39.5	20.6	0.607	1	1.21	1.21	16.7	13.9	0.121	0.368	0.627	-1.59	18	28.7	0.508	1	1.23	1.23	22.9	18.7	0.726	1	0.902	-1.11	22	24.4	0.000237	0.00307	2.96	2.96	45.4	15.3
FAM86B1	288	0.0698	1	0.473	-2.11	8.64	18.3	0.769	1	1.12	1.12	15	13.4	0.0452	0.251	2.53	2.53	16.5	6.53	0.677	1	0.862	-1.16	14.6	17	0.0242	0.117	0.5	-2	15.8	31.7	0.113	0.765	1.85	1.85	19	10.3	0.223	0.892	1.53	1.53	20.6	13.5	0.464	0.941	1.4	1.4	11.4	8.19
IL32	510	0.07	1	2.03	2.03	19.8	9.74	0.288	0.867	0.701	-1.43	15.3	21.8	0.905	0.995	1.07	1.07	7.12	6.67	1.57e-05	0.000504	10.3	10.3	38.8	3.76	0.0187	0.0964	1.92	1.92	38.1	19.9	6.81e-06	0.000341	3.47	3.47	58.4	16.8	0.69	1	1.13	1.13	21.5	19	0.85	1	0.943	-1.06	20.6	21.8
ETV3	1640	0.0701	1	1.38	1.38	75.9	55.1	5.51e-06	0.000173	0.476	-2.1	55.2	116	0.0361	0.214	1.3	1.3	146	113	0.00698	0.0986	0.638	-1.57	59	92.4	0.00104	0.00938	0.545	-1.84	45	82.6	0.221	1	0.803	-1.25	55.7	69.4	0.307	0.991	1.21	1.21	61	50.2	0.00136	0.014	1.54	1.54	139	89.9
GRINA	6020	0.0701	1	1.15	1.15	378	330	0.000196	0.00397	0.737	-1.36	258	350	2.23e-35	4.3e-33	2.73	2.73	570	208	0.596	1	1.05	1.05	221	210	0.675	0.916	1.04	1.04	232	223	0.899	1	0.988	-1.01	228	231	0.327	1	0.913	-1.1	221	242	1.43e-53	3.79e-51	4.24	4.24	597	141
NAP1L4	3290	0.0704	1	1.26	1.26	137	109	0.362	0.939	0.908	-1.1	172	190	1.61e-07	4.6e-06	1.61	1.61	313	194	0.0936	0.626	0.813	-1.23	120	147	0.00992	0.0588	1.39	1.39	145	104	0.135	0.839	1.18	1.18	178	151	4.53e-07	1.6e-05	1.71	1.71	242	142	0.287	0.784	0.895	-1.12	174	195
CSF1	234	0.0704	1	2.43	2.43	14.2	5.83	0.841	1	1.12	1.12	6.87	6.15	0.581	0.967	0.753	-1.33	6.65	8.83	0.0146	0.176	3.49	3.49	17.1	4.91	0.564	0.866	1.35	1.35	8.88	6.6	0.852	1	0.889	-1.12	4.75	5.34	0.271	0.958	1.91	1.91	8.4	4.39	0.00404	0.0355	0.351	-2.85	10.2	29.1
VAT1L	78.3	0.0706	1	3.44	3.44	9.51	2.76	0.104	0.514	0.301	-3.32	2.39	7.92	0.19	0.628	0.0716	-14	0.265	3.7	0.488	1	0.517	-1.93	1.68	3.24	0.0474	0.191	0.248	-4.04	2.52	10.2	0.156	0.902	0.277	-3.61	1.56	5.63	0.296	0.981	0.446	-2.24	2.42	5.43	0.828	1	0.793	-1.26	1.58	1.99
EFNB1	637	0.0706	1	0.661	-1.51	31.7	48	0.282	0.86	1.3	1.3	37.8	29	0.603	0.968	1.18	1.18	21.1	17.8	0.537	1	1.19	1.19	28.5	24	0.205	0.516	1.31	1.31	51.9	39.8	0.578	1	1.16	1.16	31.4	27.2	0.812	1	0.941	-1.06	29.2	31	0.577	0.99	1.16	1.16	29	24.9
NPDC1	401	0.0707	1	1.46	1.46	55.5	37.9	0.605	1	1.22	1.22	14.4	11.8	4.79e-05	0.000845	0.0727	-13.7	2.58	35.5	0.542	1	1.32	1.32	11.2	8.51	0.901	0.977	1.03	1.03	29.8	28.8	0.893	1	1.05	1.05	17.9	17.1	0.64	1	0.88	-1.14	25.3	28.7	0.0484	0.255	0.381	-2.62	5.79	15.2
LRRC16A	3460	0.071	1	1.24	1.24	153	123	0.000485	0.00868	0.68	-1.47	137	202	4.83e-09	1.74e-07	0.522	-1.92	123	236	2.36e-06	8.71e-05	0.614	-1.63	151	246	0.000221	0.00256	1.54	1.54	185	120	0.00639	0.107	1.35	1.35	190	140	0.000239	0.00479	1.46	1.46	229	156	2.62e-12	1.2e-10	0.485	-2.06	139	286
TXNIP	1230	0.071	1	0.736	-1.36	60	81.6	0.0043	0.0513	0.575	-1.74	42.1	73.1	8.52e-05	0.00142	0.299	-3.35	13.7	46	7.35e-06	0.000247	3.1	3.1	64.3	20.7	1.6e-19	1.65e-17	0.295	-3.38	71.2	241	0.00109	0.0261	2.24	2.24	53.1	23.7	7.85e-08	3.02e-06	0.371	-2.69	40.3	109	5.71e-05	0.000866	0.362	-2.77	21.3	59
SEMA5B	362	0.071	1	0.605	-1.65	20.7	34.2	0.181	0.698	0.672	-1.49	18.9	28.1	2e-06	4.71e-05	0.196	-5.11	10.2	51.9	0.587	1	1.24	1.24	14.1	11.3	0.0295	0.135	0.441	-2.27	10.2	23.1	0.446	1	1.28	1.28	21.2	16.5	0.000165	0.00345	6.34	6.34	30.5	4.82	0.267	0.756	1.82	1.82	9.68	5.32
GAS1	621	0.0712	1	1.67	1.67	33.3	20	0.00373	0.0462	0.378	-2.65	12.2	32.4	0.235	0.699	0.763	-1.31	33.9	44.5	0.0151	0.179	0.42	-2.38	11.2	26.6	1.35e-05	0.000225	0.171	-5.86	7.09	41.6	0.468	1	0.681	-1.47	6.02	8.83	0.911	1	1.07	1.07	6.15	5.76	0.172	0.596	1.76	1.76	16.2	9.25
ACTN2	1120	0.0712	1	1.41	1.41	66.1	46.8	0.0652	0.384	1.39	1.39	76	54.8	1.07e-06	2.6e-05	0.415	-2.41	43.4	105	0.0452	0.394	1.49	1.49	63.6	42.8	0.165	0.449	0.691	-1.45	24	34.7	0.258	1	1.22	1.22	71.2	58.3	0.891	1	1.02	1.02	74.3	72.7	0.531	0.97	0.845	-1.18	25.6	30.3
ANKRD27	1240	0.0712	1	1.38	1.38	73.5	53.1	1.18e-05	0.000339	0.434	-2.31	39.5	91	0.219	0.675	1.21	1.21	94.8	78.6	0.0369	0.34	0.657	-1.52	40.9	62.3	0.572	0.871	0.883	-1.13	39.2	44.4	0.877	1	1.03	1.03	56.3	54.7	0.496	1	0.877	-1.14	50.8	57.9	0.000702	0.00791	1.77	1.77	97.6	55.1
ATP1B3	1830	0.0713	1	0.742	-1.35	63.5	85.6	0.407	0.98	0.868	-1.15	64.6	74.3	0.524	0.951	0.912	-1.1	90.4	99.2	0.267	1	0.843	-1.19	78	92.5	0.149	0.422	0.808	-1.24	83	103	0.0192	0.243	0.702	-1.42	74.8	106	0.0434	0.354	1.39	1.39	91.2	65.8	8.56e-07	1.88e-05	0.504	-1.99	77.5	154
LYSMD4	510	0.0713	1	1.69	1.69	31.9	18.9	0.341	0.923	1.35	1.35	23.2	17.2	0.568	0.964	1.18	1.18	26.8	22.8	0.0511	0.428	1.81	1.81	30.3	16.7	0.207	0.52	1.41	1.41	32	22.6	0.00041	0.0114	2.8	2.8	44.7	15.9	0.347	1	1.29	1.29	30.8	23.9	0.264	0.749	0.738	-1.35	23.6	32
FAM150B	208	0.0714	1	0.584	-1.71	17.8	30.5	0.0126	0.121	0.293	-3.42	5.33	18.2	0.0432	0.242	0.0429	-23.3	0.43	10	0.0027	0.0453	0.226	-4.43	4.99	22.1	0.00806	0.05	0.268	-3.74	5.13	19.1	0.132	0.832	0.492	-2.03	6.74	13.7	0.0956	0.586	2.35	2.35	12.8	5.43	0.963	1	0.964	-1.04	3.03	3.15
PNMA3	156	0.0714	1	2.29	2.29	15.6	6.81	0.235	0.792	1.7	1.7	13.5	7.97	0.433	0.907	0.635	-1.58	4.87	7.66	0.505	1	0.629	-1.59	3.36	5.34	0.00383	0.0275	0.161	-6.23	2.9	18.1	0.133	0.835	2.47	2.47	9.57	3.87	0.452	1	0.642	-1.56	4.73	7.37	0.583	0.991	1.38	1.38	6.9	5
HNRNPA1	16400	0.0718	1	1.12	1.12	527	470	0.0431	0.289	1.1	1.1	996	908	0.000119	0.0019	0.826	-1.21	738	893	7.95e-16	8.8e-14	0.674	-1.48	700	1040	1.47e-42	4.02e-40	0.55	-1.82	810	1470	3.35e-06	0.00018	1.27	1.27	841	661	0.00428	0.0588	1.14	1.14	1030	904	7.13e-05	0.00105	0.806	-1.24	613	760
ELF4	1640	0.0718	1	1.28	1.28	124	97	0.00627	0.0689	0.621	-1.61	53.3	85.9	0.173	0.599	0.774	-1.29	50.2	64.9	0.541	1	1.1	1.1	81.7	74.1	0.416	0.763	0.875	-1.14	69.5	79.4	0.0371	0.38	1.39	1.39	94.3	67.6	0.3	0.986	1.16	1.16	106	91.7	0.18	0.612	1.26	1.26	74.5	59
MAGEL2	473	0.072	1	1.55	1.55	43.2	27.9	0.265	0.838	0.671	-1.49	13.1	19.4	0.0108	0.0849	0.32	-3.13	6.59	20.6	0.256	0.991	0.645	-1.55	11.1	17.2	0.0203	0.102	0.429	-2.33	10.8	25.1	0.0163	0.216	0.455	-2.2	13.5	29.7	0.347	1	0.742	-1.35	17.2	23.2	0.0812	0.367	0.591	-1.69	17.5	29.7
NEFH	712	0.072	1	0.638	-1.57	26.3	41.2	0.534	1	0.847	-1.18	26.1	30.8	0.234	0.698	0.736	-1.36	26.2	35.6	0.398	1	0.793	-1.26	23.9	30.1	0.148	0.421	1.31	1.31	65.5	49.9	0.0172	0.224	1.72	1.72	52.4	30.5	0.00582	0.076	1.74	1.74	68.1	39.2	0.184	0.62	0.674	-1.48	19	28.1
COL9A3	64.8	0.072	1	0.267	-3.75	2.34	8.8	0.696	1	1.36	1.36	3.73	2.73	0.544	0.958	0.386	-2.59	0.563	1.46	0.487	1	0.358	-2.79	0.624	1.74	0.72	0.933	1.26	1.26	5.33	4.22	0.375	1	1.94	1.94	5.29	2.73	0.566	1	0.687	-1.46	3.93	5.72	0.457	0.934	0.358	-2.8	0.712	1.99
SARDH	162	0.0721	1	0.472	-2.12	8.42	17.9	0.465	1	1.5	1.5	8.07	5.37	0.258	0.731	1.78	1.78	10.7	6	0.461	1	1.48	1.48	8.88	6.01	0.704	0.926	1.37	1.37	3.42	2.5	0.938	1	1.04	1.04	8.3	7.99	0.0525	0.405	0.329	-3.04	4.04	12.3	0.924	1	1.05	1.05	7.3	6.94
GSTM2	1020	0.0721	1	0.658	-1.52	30.5	46.4	0.00265	0.0354	1.72	1.72	84	49	0.0752	0.353	0.672	-1.49	33.4	49.7	0.00957	0.128	0.645	-1.55	57.4	89	0.000365	0.00391	0.511	-1.96	42.5	83.2	0.0224	0.27	1.59	1.59	63.4	40	0.534	1	1.13	1.13	51.8	45.7	0.0302	0.18	1.69	1.69	45.6	26.9
CCDC74A	544	0.0722	1	1.54	1.54	43.9	28.5	0.525	1	1.17	1.17	33.8	28.8	0.000374	0.00517	0.252	-3.97	8.34	33.1	0.00147	0.0275	0.416	-2.4	18.7	44.8	0.156	0.436	0.708	-1.41	28.9	40.8	0.682	1	1.13	1.13	23.2	20.5	0.28	0.967	1.31	1.31	36.9	28.2	0.0107	0.0793	0.381	-2.63	9.65	25.4
SERPINF1	126	0.0722	1	0.288	-3.47	2.69	9.34	0.255	0.823	1.82	1.82	10.1	5.56	0.72	0.986	1.36	1.36	3.18	2.33	0.158	0.828	2.45	2.45	8.54	3.48	0.296	0.638	1.84	1.84	8.32	4.52	0.138	0.851	2.45	2.45	9.46	3.87	0.658	1	1.33	1.33	5.54	4.16	0.603	0.996	0.803	-1.24	10.1	12.6
SCPEP1	340	0.0728	1	2.24	2.24	16.1	7.18	0.577	1	0.826	-1.21	15.5	18.8	4.36e-05	0.000782	5.15	5.15	38.3	7.43	0.0756	0.551	2.16	2.16	16.9	7.83	0.0331	0.147	3.35	3.35	13.5	4.04	0.643	1	0.847	-1.18	14.5	17.1	0.0105	0.124	2.44	2.44	28.3	11.6	0.0213	0.138	1.9	1.9	37.2	19.5
THNSL2	204	0.0729	1	0.265	-3.78	2.3	8.7	0.144	0.619	0.377	-2.65	3.09	8.2	0.0076	0.0642	0.178	-5.62	2.81	15.8	0.927	1	0.943	-1.06	4.7	4.99	0.536	0.85	1.3	1.3	12.5	9.57	0.116	0.777	0.378	-2.65	3.59	9.5	0.349	1	0.622	-1.61	6.32	10.2	0.641	0.999	1.19	1.19	15	12.6
ZNF275	4260	0.073	1	0.822	-1.22	152	185	0.00551	0.0619	1.33	1.33	218	163	3.01e-15	1.97e-13	0.468	-2.14	159	339	0.126	0.733	1.12	1.12	368	328	0.000431	0.00453	0.706	-1.42	175	248	0.255	1	1.12	1.12	201	179	0.00153	0.0248	1.3	1.3	333	255	1.34e-13	6.81e-12	0.385	-2.6	83.4	216
FAAP100	1760	0.0731	1	1.26	1.26	135	107	0.137	0.601	1.23	1.23	113	91.5	0.111	0.457	1.28	1.28	92.5	72	0.43	1	0.876	-1.14	66.9	76.3	0.581	0.875	1.09	1.09	85.1	78	0.177	0.953	1.25	1.25	84.1	67.4	0.772	1	1.05	1.05	68.8	65.5	5.08e-09	1.59e-07	2.61	2.61	134	51.2
PTMS	11100	0.0733	1	0.923	-1.08	956	1040	1.52e-13	1.63e-11	1.53	1.53	753	491	1.86e-16	1.36e-14	0.475	-2.11	180	380	0.189	0.898	0.913	-1.1	397	435	1.62e-30	2.69e-28	1.91	1.91	922	484	4.61e-11	5.29e-09	1.54	1.54	591	384	0.0646	0.463	1.14	1.14	437	384	0.0311	0.184	1.17	1.17	413	353
COL8A1	109	0.0733	1	2.69	2.69	12.1	4.48	0.735	1	0.797	-1.26	3.99	5.01	0.529	0.953	1.89	1.89	2.81	1.49	0.431	1	2.64	2.64	2.4	0.91	0.188	0.489	0.325	-3.08	1.81	5.59	0.409	1	0.642	-1.56	5.73	8.91	0.747	1	1.3	1.3	3.55	2.74	0.284	0.78	0.548	-1.82	4.92	8.98
MYRF	1620	0.0734	1	0.785	-1.27	97.2	124	0.118	0.552	0.773	-1.29	65	84.1	8.71e-06	0.000184	0.394	-2.54	31.7	80.6	0.0323	0.307	1.43	1.43	87	60.9	0.000163	0.00197	0.553	-1.81	62.8	114	0.511	1	0.904	-1.11	81.1	89.7	0.204	0.857	0.837	-1.19	94.1	112	0.716	1	1.07	1.07	56.6	52.8
CHKA	1110	0.0735	1	1.47	1.47	52.6	35.7	0.237	0.795	0.816	-1.22	61.9	75.8	0.00209	0.0223	1.83	1.83	73.3	40.1	0.284	1	0.799	-1.25	41	51.3	0.718	0.932	1.08	1.08	47.1	43.7	0.955	1	0.989	-1.01	48.1	48.7	0.311	0.994	1.22	1.22	57.6	47.3	3.52e-12	1.59e-10	4.36	4.36	120	27.4
SPECC1	356	0.0736	1	0.502	-1.99	10.1	20.2	0.25	0.815	0.704	-1.42	18.4	26.1	0.54	0.956	0.797	-1.25	13.1	16.4	0.00379	0.0598	0.378	-2.64	12.2	32.3	0.00917	0.0554	0.44	-2.27	14.5	33	0.18	0.957	0.605	-1.65	11.5	18.9	0.356	1	0.748	-1.34	17.8	23.7	0.0238	0.15	2.78	2.78	18.5	6.66
ACPP	4420	0.0742	1	1.29	1.29	115	89.4	2.82e-22	7.1e-20	0.323	-3.1	97.7	302	1.12e-06	2.72e-05	0.747	-1.34	486	650	2.31e-13	2.02e-11	0.319	-3.14	54.2	170	2.81e-25	3.89e-23	0.216	-4.62	56.1	259	5.32e-06	0.000273	0.569	-1.76	102	180	2.82e-32	6.12e-30	0.351	-2.85	173	491	3.71e-47	8.39e-45	5.41	5.41	468	86.7
PKIG	1640	0.0743	1	1.3	1.3	104	79.9	0.827	1	1.03	1.03	104	101	0.157	0.565	1.24	1.24	96.3	77.6	0.000473	0.0102	0.502	-1.99	38.6	76.9	0.249	0.578	1.21	1.21	82	67.9	0.00905	0.139	1.54	1.54	91.8	59.4	0.499	1	1.13	1.13	68.2	60.5	3.91e-05	0.000615	1.87	1.87	125	66.8
KCNMA1	602	0.0744	1	0.404	-2.48	5.43	13.4	1.54e-09	9.67e-08	0.0606	-16.5	4.92	81.2	3.35e-05	0.000619	3.42	3.42	50.3	14.7	0.033	0.313	0.337	-2.97	5.13	15.2	0.0731	0.261	0.246	-4.07	2.03	8.26	0.633	1	1.35	1.35	5.91	4.37	0.0135	0.15	5.8	5.8	13.4	2.32	1.22e-22	1.12e-20	26	26	244	9.39
SLC25A29	1130	0.075	1	1.35	1.35	81.3	60	0.053	0.332	1.44	1.44	67.6	46.8	0.0557	0.289	0.657	-1.52	34.5	52.4	0.0103	0.135	1.75	1.75	58.2	33.4	0.00507	0.0348	0.621	-1.61	56	90.2	9.49e-06	0.000459	2.58	2.58	78.1	30.2	0.0104	0.123	1.53	1.53	91.3	59.6	0.483	0.95	1.16	1.16	45.9	39.4
COBLL1	1750	0.075	1	1.41	1.41	65.1	46.2	0.0933	0.48	0.78	-1.28	80.9	104	0.00443	0.042	0.765	-1.31	198	259	0.00224	0.039	0.57	-1.75	46.4	81.4	0.00995	0.0589	0.59	-1.7	37.9	64.2	0.0648	0.547	1.39	1.39	75.3	54.2	0.359	1	1.17	1.17	71.8	61.2	0.04	0.222	1.37	1.37	101	73.6
RALB	3250	0.0751	1	0.8	-1.25	115	144	0.197	0.729	1.15	1.15	176	152	0.364	0.854	0.911	-1.1	181	199	6.17e-11	4.32e-09	0.497	-2.01	131	264	6.14e-05	0.000844	0.623	-1.6	117	187	0.0517	0.477	0.816	-1.23	166	204	0.0123	0.139	1.29	1.29	227	176	0.00893	0.0689	0.735	-1.36	125	170
FOXN3	3040	0.0753	1	1.22	1.22	172	141	9.91e-05	0.0022	0.637	-1.57	122	192	3.26e-08	1.04e-06	0.57	-1.76	151	266	1.88e-08	9.89e-07	0.498	-2.01	97.7	196	1.86e-05	0.000296	0.609	-1.64	120	197	0.5	1	0.919	-1.09	123	134	2.06e-06	6.56e-05	1.77	1.77	192	109	0.0011	0.0117	1.45	1.45	191	132
SLIT3	78.8	0.0753	1	15.9	15.9	6.99	0.438	0.295	0.874	0.37	-2.71	1.51	4.1	0.286	0.768	0.112	-8.91	0.265	2.36	0.444	1	4.18	4.18	1.49	0.356	0.0949	0.312	0.456	-2.19	6.59	14.4	0.0453	0.436	6.75	6.75	8.52	1.26	0.834	1	0.908	-1.1	8.92	9.83	0.143	0.536	0.0743	-13.5	0.34	4.58
BCL3	776	0.0754	1	0.663	-1.51	31.1	46.9	0.12	0.557	1.49	1.49	37.8	25.3	0.125	0.495	0.633	-1.58	18.4	29.1	0.0571	0.458	1.8	1.8	29.6	16.5	0.00293	0.022	2.45	2.45	38.1	15.6	0.872	1	0.961	-1.04	33	34.3	0.0916	0.571	1.55	1.55	37.4	24.1	0.116	0.469	1.39	1.39	55.4	40
PLXNB1	701	0.0755	1	1.42	1.42	61.7	43.4	0.413	0.984	0.831	-1.2	36	43.3	0.0217	0.147	0.517	-1.94	18.3	35.4	0.314	1	0.785	-1.27	30.7	39.1	0.499	0.827	1.16	1.16	44.4	38.2	0.259	1	1.34	1.34	34.3	25.6	0.0293	0.268	1.68	1.68	47.5	28.4	0.411	0.905	1.25	1.25	31.4	25.2
CD44	1030	0.0758	1	0.74	-1.35	60.6	81.8	8.52e-05	0.00193	0.49	-2.04	45.2	92.2	0.000878	0.011	0.409	-2.44	19.5	47.7	0.0329	0.312	0.546	-1.83	19.2	35.2	0.0708	0.255	0.704	-1.42	45.2	64.1	0.246	1	1.28	1.28	50.9	39.8	0.0148	0.161	1.75	1.75	52.5	30.1	5.61e-05	0.000855	2.62	2.62	63.3	24.2
ADAM10	4060	0.0758	1	0.781	-1.28	92	118	5.94e-07	2.22e-05	0.598	-1.67	150	251	0.19	0.629	1.14	1.14	204	178	0.249	0.984	1.12	1.12	235	211	0.579	0.875	1.06	1.06	198	187	0.653	1	1.04	1.04	235	225	0.015	0.161	0.809	-1.24	239	296	0.286	0.782	1.11	1.11	237	214
F8A1	438	0.0759	1	0.627	-1.59	23.6	37.6	0.189	0.714	1.54	1.54	23.2	15	0.431	0.906	0.774	-1.29	16.7	21.6	0.197	0.913	1.45	1.45	29.4	20.2	0.747	0.94	0.916	-1.09	26	28.4	0.63	1	1.16	1.16	23.3	20.1	0.128	0.692	0.611	-1.64	15.4	25.1	0.00117	0.0122	4.3	4.3	26.3	6.11
CRACR2A	1640	0.0761	1	1.31	1.31	101	77.7	0.0003	0.00576	1.78	1.78	109	61	1.72e-13	9.58e-12	0.27	-3.7	40.2	149	0.283	1	1.2	1.2	79.6	66.6	0.173	0.463	1.24	1.24	87.4	70.2	0.0116	0.169	1.42	1.42	127	90.1	2.82e-05	0.00071	1.9	1.9	124	65.3	3.91e-12	1.76e-10	0.181	-5.53	19.5	108
ST3GAL4	7000	0.0762	1	1.13	1.13	422	372	0.00115	0.0178	1.28	1.28	402	315	0.0165	0.118	1.19	1.19	433	365	0.000718	0.0148	0.78	-1.28	331	424	3.41e-11	1.63e-09	1.94	1.94	293	151	0.537	1	0.947	-1.06	255	269	5.52e-05	0.0013	1.37	1.37	396	290	0.918	1	1.01	1.01	380	377
TNK2	469	0.0763	1	1.5	1.5	48.1	32.1	0.826	1	0.935	-1.07	20.6	22	0.619	0.973	1.18	1.18	20.5	17.5	0.321	1	1.49	1.49	15.6	10.5	0.531	0.847	0.825	-1.21	19.3	23.4	0.456	1	1.26	1.26	23.8	19	0.646	1	1.15	1.15	23.8	20.7	0.0144	0.101	2.17	2.17	31.5	14.5
ZNF513	615	0.0764	1	1.46	1.46	53.4	36.5	0.16	0.655	1.43	1.43	36.9	25.7	0.932	0.997	0.976	-1.02	25.1	25.7	0.226	0.954	1.4	1.4	30.9	22.1	0.788	0.95	0.941	-1.06	37.5	39.8	0.497	1	1.2	1.2	30.3	25.2	0.0671	0.473	0.603	-1.66	21.1	34.9	0.786	1	0.923	-1.08	21.9	23.7
ILF3	6760	0.0767	1	1.14	1.14	386	339	0.0295	0.225	1.18	1.18	393	334	0.356	0.845	1.07	1.07	389	364	0.371	1	0.934	-1.07	333	357	0.482	0.815	0.947	-1.06	329	347	0.19	0.978	1.11	1.11	308	276	0.0599	0.443	0.866	-1.15	321	371	0.228	0.693	0.906	-1.1	284	313
KRT18	211	0.0768	1	0.397	-2.52	5.12	12.9	0.399	0.973	1.45	1.45	12.6	8.7	0.325	0.814	0.661	-1.51	9.4	14.2	0.407	1	0.65	-1.54	6.09	9.38	0.108	0.342	0.503	-1.99	8.19	16.3	0.732	1	1.18	1.18	9.1	7.69	0.00263	0.039	3.21	3.21	28	8.74	0.00757	0.0597	4.62	4.62	17.1	3.7
BCR	1420	0.0768	1	0.795	-1.26	106	134	0.986	1	1	1	57	56.8	1.18e-08	4e-07	0.302	-3.31	29.5	97.7	0.0304	0.297	0.637	-1.57	37.6	59.1	0.318	0.663	0.861	-1.16	83.4	96.8	0.092	0.682	0.739	-1.35	53.9	73	0.0187	0.19	1.42	1.42	108	76.1	0.112	0.457	0.74	-1.35	48.7	65.8
HILPDA	697	0.0769	1	1.58	1.58	38.9	24.6	8.27e-05	0.00188	0.405	-2.47	26.6	65.8	0.000764	0.00974	0.473	-2.12	29.7	62.8	0.00336	0.0544	0.467	-2.14	21.8	46.7	0.774	0.945	0.934	-1.07	33.9	36.3	0.000691	0.0179	2.63	2.63	44.7	17	0.552	1	1.17	1.17	31.4	26.8	0.000215	0.00281	2.32	2.32	64.1	27.6
ZSWIM4	911	0.077	1	0.738	-1.36	58.8	79.7	0.14	0.609	0.717	-1.4	33.6	47	0.763	0.987	1.09	1.09	25.4	23.3	0.483	1	1.18	1.18	40.3	34.2	0.696	0.924	0.917	-1.09	38.6	42.2	0.144	0.868	0.729	-1.37	36.9	50.6	0.0268	0.25	0.567	-1.76	23.9	42.1	0.000567	0.00661	2.27	2.27	57.9	25.5
EMX2	165	0.0771	1	0.392	-2.55	4.95	12.6	0.198	0.731	1.89	1.89	11.9	6.29	0.294	0.779	1.55	1.55	14.6	9.44	0.36	1	0.609	-1.64	5.47	8.98	0.0428	0.177	3.89	3.89	10.9	2.79	0.481	1	1.56	1.56	6.38	4.08	0.193	0.841	2.05	2.05	9.99	4.87	0.665	1	1.19	1.19	13.8	11.6
SPTBN1	5240	0.0771	1	0.853	-1.17	229	268	8.87e-11	6.59e-09	0.531	-1.88	160	302	2.03e-11	9.34e-10	1.74	1.74	404	233	0.00208	0.0367	1.33	1.33	266	200	4.77e-09	1.66e-07	0.555	-1.8	153	277	8.03e-05	0.00282	0.689	-1.45	189	274	1.41e-08	6.18e-07	0.611	-1.64	213	349	1.25e-18	9.1e-17	2.13	2.13	426	200
ITGA2	4850	0.0772	1	1.25	1.25	144	116	0.0789	0.433	1.17	1.17	261	223	2.44e-11	1.11e-09	0.54	-1.85	181	335	1.59e-20	2.46e-18	2.16	2.16	461	214	9.82e-19	9.46e-17	2.15	2.15	421	196	0.441	1	1.07	1.07	257	240	0.0941	0.579	1.18	1.18	217	183	5.56e-07	1.28e-05	0.643	-1.56	211	328
MGST1	2770	0.0777	1	0.708	-1.41	44.6	63	0.0388	0.27	0.78	-1.28	123	158	4.69e-46	1.35e-43	7.31	7.31	427	58.3	2.31e-06	8.57e-05	1.84	1.84	170	92.2	0.0476	0.192	1.41	1.41	81.4	57.9	0.115	0.773	0.823	-1.21	120	145	0.0106	0.124	0.7	-1.43	87.3	125	3.31e-05	0.00053	1.55	1.55	228	147
HNRNPK	10900	0.078	1	1.13	1.13	440	390	0.00697	0.0751	0.853	-1.17	531	623	0.705	0.985	1.02	1.02	608	595	2.69e-06	9.77e-05	0.761	-1.31	521	684	0.493	0.824	1.04	1.04	528	506	0.364	1	1.06	1.06	536	506	0.00111	0.0187	1.21	1.21	659	546	0.73	1	1.02	1.02	547	536
ASMTL	1020	0.078	1	1.36	1.36	76.5	56.1	0.55	1	1.13	1.13	51.2	45.4	0.00127	0.015	2.05	2.05	61.7	30.1	0.216	0.946	1.31	1.31	48	36.6	0.0625	0.233	1.53	1.53	48.3	31.5	0.879	1	0.968	-1.03	42.7	44.1	0.419	1	0.845	-1.18	42.5	50.3	0.014	0.0986	1.6	1.6	71.6	44.8
SF3A3	1130	0.0782	1	1.4	1.4	66.7	47.8	0.728	1	1.06	1.06	63.5	59.6	0.0234	0.155	0.639	-1.57	41.9	65.6	0.805	1	0.954	-1.05	53.3	55.9	0.496	0.826	1.14	1.14	54.8	47.9	0.628	1	0.913	-1.1	53.7	58.8	0.988	1	1	1	55.5	55.4	0.535	0.971	1.13	1.13	55	48.7
SDF4	5290	0.0783	1	1.14	1.14	399	351	0.00359	0.0447	1.31	1.31	269	205	0.00243	0.0253	1.32	1.32	281	213	9.99e-05	0.00261	1.47	1.47	256	175	3.47e-06	6.74e-05	1.54	1.54	291	189	0.21	1	1.12	1.12	251	224	0.259	0.945	0.895	-1.12	196	219	0.000409	0.00499	1.37	1.37	303	222
TMEM87A	1810	0.0783	1	1.39	1.39	68	48.9	0.00688	0.0744	0.673	-1.49	78.1	116	0.509	0.946	0.925	-1.08	137	148	0.00021	0.00499	0.575	-1.74	70.7	123	0.00934	0.0561	1.56	1.56	87	55.7	0.0313	0.338	1.43	1.43	88.1	61.6	3.97e-05	0.000962	1.86	1.86	126	68	0.0106	0.0789	1.41	1.41	133	94.1
NXPH4	38.4	0.0783	1	0.195	-5.12	1.39	7.11	0.88	1	0.847	-1.18	1.54	1.82	0.766	0.987	0.511	-1.96	0.298	0.583	0.605	1	0.354	-2.83	0.336	0.95	0.0305	0.138	0.061	-16.4	0.635	10.4	0.562	1	2	2	2.1	1.05	0.194	0.841	0.0515	-19.4	0.202	3.92	0.576	0.99	0.0395	-25.3	0.031	0.787
TMEM55B	592	0.0786	1	1.56	1.56	39.8	25.4	0.755	1	1.09	1.09	30.3	27.9	0.225	0.687	0.707	-1.41	20.9	29.6	0.03	0.294	1.75	1.75	41.4	23.7	0.212	0.526	1.38	1.38	36.2	26.3	0.0566	0.503	1.65	1.65	38	23	0.134	0.71	0.653	-1.53	20.4	31.2	0.0125	0.0903	0.479	-2.09	17	35.6
GUCY1A2	440	0.0786	1	0.507	-1.97	10.1	19.9	0.00995	0.101	0.448	-2.23	14.9	33.3	0.846	0.99	0.938	-1.07	17.5	18.7	0.0071	0.0996	0.552	-1.81	31.9	57.8	0.00184	0.015	0.377	-2.65	14.1	37.3	0.036	0.372	0.51	-1.96	14.6	28.7	0.0037	0.0522	2.27	2.27	41	18.1	0.543	0.976	0.763	-1.31	8.97	11.8
GNG5	4440	0.0789	1	1.17	1.17	286	246	0.194	0.722	1.12	1.12	283	253	0.0812	0.372	1.2	1.2	195	162	3.04e-05	0.000913	0.639	-1.56	142	223	0.132	0.389	1.17	1.17	200	171	0.548	1	1.06	1.06	216	204	0.744	1	1.03	1.03	192	186	2.77e-09	9.01e-08	1.81	1.81	283	157
MEIS3	955	0.079	1	1.28	1.28	117	91.3	0.402	0.976	0.845	-1.18	45.5	53.8	2.76e-05	0.00052	0.265	-3.78	12.6	47.5	0.0711	0.528	1.58	1.58	40.5	25.7	0.202	0.512	0.771	-1.3	42.5	55.2	0.953	1	0.987	-1.01	39.5	40.1	1.9e-07	7.06e-06	0.271	-3.69	20.2	74.7	0.0104	0.0776	2.19	2.19	34	15.5
TRIM35	1950	0.0791	1	1.27	1.27	119	93.4	0.324	0.906	0.85	-1.18	67.6	79.5	4.2e-12	2.1e-10	2.46	2.46	205	83.3	0.319	1	0.865	-1.16	88.4	102	0.518	0.838	1.13	1.13	62.6	55.6	0.965	1	1.01	1.01	82.4	81.9	1.02e-09	5.18e-08	2.83	2.83	132	46.6	0.0666	0.32	1.28	1.28	128	101
ICK	2380	0.0792	1	0.764	-1.31	75.1	98.2	0.338	0.92	0.875	-1.14	96.8	111	0.00589	0.0526	1.49	1.49	119	80.2	2.49e-05	0.000762	1.7	1.7	170	99.6	2.3e-07	6e-06	0.531	-1.88	102	192	0.0503	0.469	0.765	-1.31	94.3	123	8.72e-06	0.000245	0.615	-1.63	135	219	6.2e-08	1.66e-06	0.483	-2.07	81.8	170
AP2A1	4860	0.0794	1	1.14	1.14	380	333	0.536	1	0.943	-1.06	220	233	0.569	0.964	0.95	-1.05	241	254	0.769	1	1.03	1.03	209	203	4.26e-10	1.76e-08	2	2	243	122	0.576	1	0.945	-1.06	192	204	0.281	0.968	0.903	-1.11	215	238	0.0114	0.0839	1.25	1.25	295	237
FAT4	428	0.0794	1	0.538	-1.86	12.3	22.9	0.0331	0.244	0.541	-1.85	18.6	34.3	0.697	0.984	0.884	-1.13	18.8	21.3	0.166	0.843	0.651	-1.54	17.3	26.5	4.69e-06	8.87e-05	0.242	-4.13	12.9	53.4	0.14	0.857	0.623	-1.6	15.8	25.3	0.821	1	1.08	1.08	19.6	18.2	0.0666	0.32	1.85	1.85	25.3	13.7
SIRT7	516	0.0795	1	1.53	1.53	42.7	27.9	0.19	0.715	1.42	1.42	33.4	23.5	0.997	1	0.999	-1	21	21	0.427	1	1.25	1.25	27.8	22.2	0.84	0.963	1.06	1.06	26	24.6	0.759	1	1.09	1.09	26.7	24.5	0.293	0.98	0.723	-1.38	18.1	25	0.406	0.902	1.3	1.3	22.8	17.5
IL11	72.2	0.0795	1	0.403	-2.48	5.21	12.9	0.695	1	0.603	-1.66	0.961	1.59	0.362	0.851	0.192	-5.2	0.364	1.89	0.382	1	0.453	-2.21	1.78	3.92	0.383	0.733	0.337	-2.97	0.862	2.56	0.269	1	0.391	-2.56	1.92	4.92	0.992	1	1.01	1.01	1.53	1.51	0.0432	0.234	0.11	-9.12	0.928	8.47
MFSD7	134	0.0795	1	2.38	2.38	13.8	5.8	0.858	1	1.11	1.11	6.41	5.78	0.059	0.3	3.58	3.58	10	2.8	0.937	1	1.06	1.06	4.51	4.27	0.887	0.974	0.893	-1.12	3.03	3.39	0.195	0.986	2.21	2.21	8.55	3.87	0.527	1	1.53	1.53	5.57	3.64	0.215	0.673	1.75	1.75	13.5	7.73
CDC42	6780	0.0798	1	1.19	1.19	223	187	0.449	1	1.06	1.06	368	348	0.15	0.551	1.11	1.11	379	340	0.503	1	0.949	-1.05	320	337	0.000208	0.00242	0.768	-1.3	351	456	0.742	1	0.976	-1.02	356	365	0.969	1	1	1	382	381	0.188	0.626	0.904	-1.11	327	362
STARD4	3020	0.0799	1	1.31	1.31	94.9	72.2	4.25e-11	3.33e-09	0.44	-2.27	92.8	211	0.725	0.986	0.958	-1.04	134	139	0.304	1	0.903	-1.11	194	215	1.01e-13	6.7e-12	0.424	-2.36	107	253	0.000383	0.0108	0.684	-1.46	147	215	1.56e-27	2.8e-25	0.213	-4.69	60.2	282	0.172	0.596	0.849	-1.18	129	152
NPTX1	97	0.0801	1	0.493	-2.03	9.16	18.6	0.0656	0.386	0.268	-3.73	2.48	9.25	0.061	0.307	0.0145	-68.9	0.199	13.7	0.238	0.97	0.116	-8.6	0.336	2.89	0.719	0.933	0.775	-1.29	3.55	4.58	0.153	0.895	0.343	-2.92	2.39	6.98	0.403	1	2.68	2.68	2.66	0.992	0.14	0.529	0.169	-5.92	0.805	4.77
TCEAL4	5340	0.0802	1	0.855	-1.17	230	269	2.84e-07	1.11e-05	1.55	1.55	351	226	0.621	0.973	0.949	-1.05	176	186	0.149	0.802	0.884	-1.13	258	292	8.58e-10	3.4e-08	1.62	1.62	420	258	2.73e-05	0.00114	1.41	1.41	360	255	0.01	0.119	1.25	1.25	304	244	0.000261	0.00334	0.691	-1.45	165	239
PABPC1L	722	0.0803	1	1.52	1.52	43.5	28.6	0.0778	0.43	1.49	1.49	49	32.9	0.617	0.972	1.14	1.14	32.5	28.6	0.134	0.763	1.41	1.41	44.9	31.7	0.0596	0.226	0.639	-1.57	29	45.4	0.219	1	1.33	1.33	43.4	32.6	0.0389	0.329	0.621	-1.61	30.5	49	0.0095	0.0725	2.04	2.04	40.3	19.8
NR2F2	1470	0.0806	1	1.28	1.28	113	88.5	1.69e-10	1.21e-08	0.301	-3.32	36.9	122	1.03e-15	7.08e-14	0.221	-4.52	34.6	156	3.14e-06	0.000112	0.353	-2.84	27.1	76.7	8.14e-05	0.00108	0.507	-1.97	50.8	100	0.627	1	1.11	1.11	49.5	44.8	0.777	1	0.946	-1.06	51.2	54.1	0.00289	0.0268	0.606	-1.65	56.8	93.7
EML3	1000	0.0806	1	1.34	1.34	84.3	63	0.19	0.715	1.31	1.31	55.8	42.8	0.847	0.99	0.96	-1.04	43.3	45.1	0.122	0.722	1.36	1.36	60	44.2	0.00189	0.0153	2.08	2.08	55.3	26.6	0.231	1	1.28	1.28	53.1	41.4	0.264	0.95	1.27	1.27	49.1	38.7	0.454	0.933	1.18	1.18	45.9	39
KLF16	2000	0.0809	1	1.21	1.21	186	153	5.31e-09	2.95e-07	2.51	2.51	141	56.2	0.00774	0.0651	1.59	1.59	85.7	54	0.7	1	1.06	1.06	101	95.8	0.584	0.876	1.08	1.08	99.5	91.9	0.274	1	1.19	1.19	90.3	76.2	1.08e-05	0.000298	2.22	2.22	97.7	43.9	0.563	0.985	0.919	-1.09	89.9	97.8
TRIB3	409	0.0809	1	1.53	1.53	42.8	28	0.104	0.514	0.574	-1.74	13.5	23.5	0.445	0.916	1.5	1.5	8.84	5.89	0.0186	0.207	2.93	2.93	18.8	6.41	0.000216	0.00251	0.275	-3.63	10.5	38.1	0.46	1	0.792	-1.26	17.9	22.6	0.00129	0.0212	0.317	-3.15	10.3	32.6	0.583	0.992	1.24	1.24	14.6	11.8
CSF1R	64.7	0.0814	1	0.198	-5.05	1.39	7.01	0.701	1	0.694	-1.44	1.86	2.69	0.493	0.94	1.78	1.78	3.94	2.21	0.608	1	1.51	1.51	3.93	2.61	0.579	0.875	0.518	-1.93	1.08	2.08	0.212	1	0.384	-2.61	2.36	6.14	0.0197	0.199	6.79	6.79	11.5	1.7	0.25	0.732	3.45	3.45	3.84	1.11
TMEM121	58.3	0.0814	1	2.89	2.89	10.5	3.64	0.357	0.935	2.54	2.54	3.47	1.37	0.342	0.833	0.0874	-11.4	0.166	1.89	0.482	1	2.33	2.33	2.3	0.989	0.614	0.892	0.707	-1.41	3.62	5.11	0.618	1	1.54	1.54	3.37	2.19	0.802	1	1.22	1.22	3.46	2.84	0.22	0.682	0.176	-5.67	0.588	3.33
SPP1	181	0.0814	1	0.315	-3.17	3	9.5	0.985	1	0.989	-1.01	5.36	5.42	2.31e-05	0.000445	0.0853	-11.7	3.21	37.6	0.747	1	0.844	-1.18	6.72	7.95	0.00141	0.0121	0.131	-7.66	2.78	21.3	0.88	1	0.94	-1.06	11.7	12.5	0.903	1	1.06	1.06	8.92	8.41	0.726	1	0.775	-1.29	3.37	4.35
HES6	744	0.0816	1	0.761	-1.31	71.4	93.8	0.155	0.645	1.4	1.4	42.2	30	0.0046	0.0432	2.06	2.06	47.3	23	0.0215	0.23	0.572	-1.75	26.6	46.5	0.0873	0.296	0.593	-1.69	17	28.7	0.118	0.783	1.62	1.62	27.6	17	0.0566	0.427	1.67	1.67	36.9	22.1	0.293	0.794	1.37	1.37	26.7	19.5
TAGLN	491	0.0817	1	0.632	-1.58	23.6	37.3	0.000266	0.00521	2.3	2.3	63.1	27.4	0.639	0.976	0.849	-1.18	15.2	17.9	0.119	0.715	0.641	-1.56	20.1	31.4	0.0107	0.0625	0.533	-1.88	25.2	47.3	0.0227	0.272	0.475	-2.1	13.8	29.1	0.0692	0.481	1.77	1.77	28	15.8	0.611	0.997	0.809	-1.24	10.4	12.8
TUBB3	2100	0.0821	1	0.788	-1.27	94.7	120	5.36e-07	2.02e-05	2.15	2.15	136	63.2	0.485	0.937	0.844	-1.19	31	36.8	4.24e-05	0.00121	1.96	1.96	110	56.2	0.00999	0.0591	1.34	1.34	179	133	2.06e-07	1.36e-05	1.99	1.99	170	85.4	1.16e-06	3.81e-05	0.531	-1.88	90.2	170	0.000275	0.00351	0.548	-1.83	56.6	103
PDCD4	1600	0.0822	1	0.634	-1.58	23.7	37.4	3.41e-05	0.000858	0.493	-2.03	51.4	104	0.0177	0.125	1.33	1.33	162	122	5.58e-05	0.00155	0.52	-1.92	57.9	111	0.424	0.769	0.875	-1.14	67	76.6	0.115	0.775	1.34	1.34	67.8	50.6	0.0131	0.146	1.43	1.43	118	82.9	1.02e-05	0.000183	1.92	1.92	133	69.1
ATOH8	136	0.0822	1	0.51	-1.96	10	19.7	0.792	1	1.26	1.26	3.03	2.41	0.0108	0.0845	0.0439	-22.8	0.695	15.8	0.663	1	1.28	1.28	7	5.46	0.766	0.945	0.832	-1.2	4.8	5.77	0.962	1	1.03	1.03	6.31	6.14	0.0895	0.563	2.5	2.5	12	4.82	0.0767	0.353	0.0738	-13.6	0.495	6.71
SNX27	1310	0.0827	1	1.36	1.36	75.8	55.8	0.293	0.872	0.825	-1.21	54.4	65.9	0.691	0.983	1.06	1.06	112	106	0.822	1	1.04	1.04	59	56.6	0.0567	0.218	0.708	-1.41	52.1	73.5	0.191	0.978	0.785	-1.27	52	66.3	0.0441	0.358	1.39	1.39	90.3	65.1	0.481	0.949	1.14	1.14	63.2	55.5
DNAJB1	3140	0.0827	1	1.23	1.23	156	127	0.488	1	1.09	1.09	149	137	0.000359	0.00501	0.69	-1.45	157	227	0.722	1	0.961	-1.04	157	163	0.0996	0.322	0.817	-1.22	120	147	0.232	1	0.869	-1.15	136	156	0.187	0.832	0.858	-1.17	138	161	9.36e-06	0.000171	0.638	-1.57	160	250
FUT4	1080	0.0829	1	1.4	1.4	63	44.9	0.000418	0.00762	0.504	-1.98	40	79.3	0.0422	0.238	1.49	1.49	65	43.7	0.0354	0.33	0.65	-1.54	39.4	60.6	0.0155	0.0833	0.624	-1.6	42.8	68.5	0.829	1	0.95	-1.05	34.8	36.6	8.11e-06	0.000229	0.374	-2.68	28.2	75.5	4.46e-08	1.22e-06	3.09	3.09	96.2	31.1
BGN	440	0.0838	1	1.42	1.42	58.8	41.4	0.858	1	0.94	-1.06	16	17	0.0242	0.159	0.336	-2.98	5.69	17	0.186	0.892	1.42	1.42	34.4	24.2	0.000316	0.00346	2.89	2.89	44.8	15.5	0.126	0.812	1.67	1.67	24	14.4	0.0341	0.299	2.48	2.48	19	7.65	0.00955	0.0728	0.28	-3.58	5.29	18.9
LAMB2	9700	0.0844	1	1.1	1.1	648	587	0.000766	0.0127	0.793	-1.26	377	476	0.0013	0.0151	0.816	-1.22	457	560	0.0176	0.199	0.856	-1.17	434	507	7.63e-06	0.000137	1.37	1.37	478	349	0.762	1	0.98	-1.02	454	463	0.555	1	1.04	1.04	493	474	0.342	0.847	0.938	-1.07	427	456
IFT122	1020	0.0846	1	1.44	1.44	53.7	37.2	0.583	1	0.896	-1.12	47.7	53.2	0.198	0.644	0.792	-1.26	54.4	68.7	0.826	1	0.956	-1.05	46.9	49	0.729	0.935	0.93	-1.08	43.9	47.2	0.12	0.79	1.38	1.38	56.5	41	0.308	0.992	1.2	1.2	68.3	56.8	0.233	0.703	1.26	1.26	58.5	46.3
CHD4	5160	0.0847	1	0.863	-1.16	255	296	0.000127	0.00273	0.711	-1.41	216	303	0.726	0.986	0.968	-1.03	229	237	0.169	0.854	0.887	-1.13	249	281	0.0683	0.248	1.18	1.18	266	226	0.00115	0.0273	0.745	-1.34	213	286	0.835	1	1.02	1.02	287	282	0.000219	0.00286	1.41	1.41	281	199
CRADD	652	0.0847	1	0.693	-1.44	37.2	53.8	0.0156	0.142	1.99	1.99	37	18.6	0.0147	0.107	0.448	-2.23	13.4	29.9	0.00238	0.0411	2.21	2.21	47	21.2	0.49	0.821	0.817	-1.22	21.3	26	0.00428	0.0776	0.52	-1.92	29.1	55.9	0.0899	0.565	0.659	-1.52	27.5	41.7	0.0972	0.416	0.581	-1.72	14.7	25.4
KLF2	404	0.085	1	0.672	-1.49	31.4	46.7	0.269	0.843	1.59	1.59	14.6	9.15	0.0136	0.102	0.411	-2.43	10.9	26.4	0.158	0.828	1.5	1.5	29.9	19.9	0.472	0.807	0.805	-1.24	19.9	24.7	0.965	1	1.02	1.02	10.8	10.6	0.195	0.844	0.432	-2.32	3.41	7.89	0.379	0.882	0.718	-1.39	12.1	16.9
BCAP31	2710	0.085	1	0.813	-1.23	126	155	0.983	1	0.997	-1	130	131	2.54e-08	8.24e-07	1.88	1.88	225	120	0.663	1	1.06	1.06	114	108	1.76e-06	3.71e-05	2.07	2.07	132	63.6	0.912	1	1.01	1.01	129	127	0.213	0.876	0.848	-1.18	105	124	0.000537	0.00631	1.5	1.5	181	120
GLI1	76.5	0.0854	1	2.44	2.44	12.8	5.22	0.444	1	0.618	-1.62	4.08	6.6	0.36	0.849	0.246	-4.07	0.53	2.16	0.822	1	0.754	-1.33	1.1	1.46	0.158	0.439	0.347	-2.88	2.39	6.9	0.57	1	0.628	-1.59	2.43	3.87	0.774	1	1.31	1.31	2.66	2.03	0.934	1	0.94	-1.06	3.43	3.66
FTL	11200	0.0855	1	1.1	1.1	670	609	2.35e-08	1.18e-06	1.41	1.41	635	451	0.758	0.987	1.02	1.02	441	432	0.113	0.699	1.1	1.1	531	480	0.0203	0.102	1.14	1.14	635	555	0.00525	0.0905	1.18	1.18	621	526	1.06e-08	4.74e-07	1.43	1.43	615	429	1.33e-05	0.000234	0.771	-1.3	498	646
RBM47	2160	0.0856	1	0.763	-1.31	70.9	93	0.474	1	0.899	-1.11	86.3	96	0.767	0.987	1.04	1.04	144	139	0.3	1	1.14	1.14	133	117	0.0462	0.188	0.738	-1.35	74.9	101	0.41	1	0.891	-1.12	97	109	0.52	1	1.08	1.08	130	120	0.00994	0.0751	0.703	-1.42	91	129
MTRNR2L11	1320	0.0857	1	0.526	-1.9	10.9	20.7	0.115	0.545	0.775	-1.29	67.8	87.5	0.00609	0.054	1.44	1.44	137	95.3	0.00617	0.0892	0.633	-1.58	58.5	92.5	1.91e-06	3.98e-05	2.58	2.58	90.3	35	0.973	1	0.994	-1.01	63.8	64.2	1.14e-08	5.04e-07	5.11	5.11	74.9	14.6	9.83e-11	3.86e-09	3.11	3.11	134	42.9
CAMSAP3	198	0.0861	1	0.542	-1.84	12.1	22.3	0.00419	0.0502	3.24	3.24	25.2	7.79	0.364	0.853	0.616	-1.62	5.69	9.24	0.942	1	1.04	1.04	8.97	8.67	0.955	0.989	0.977	-1.02	11.4	11.7	0.203	1	2.1	2.1	9.17	4.37	0.667	1	1.18	1.18	14.5	12.2	0.435	0.921	1.63	1.63	6.65	4.07
LAMA1	3430	0.0862	1	0.801	-1.25	107	134	7.68e-05	0.00176	0.627	-1.59	117	186	0.0007	0.00907	1.36	1.36	288	212	0.00755	0.105	0.719	-1.39	112	156	0.0219	0.108	0.751	-1.33	112	150	0.16	0.907	1.18	1.18	163	138	0.00167	0.0268	1.3	1.3	333	257	0.00105	0.0113	1.4	1.4	229	164
FNDC4	5230	0.0864	1	1.14	1.14	367	322	9.05e-15	1.12e-12	1.99	1.99	378	190	0.0388	0.225	1.22	1.22	240	197	3.59e-07	1.53e-05	1.6	1.6	308	193	4.72e-07	1.14e-05	1.61	1.61	292	181	0.489	1	1.07	1.07	245	230	0.000646	0.0115	0.718	-1.39	183	254	0.624	0.999	0.959	-1.04	264	275
HIPK3	3110	0.0866	1	0.769	-1.3	75.4	98	0.242	0.805	0.872	-1.15	135	155	0.000588	0.0078	0.679	-1.47	132	194	0.0592	0.469	0.82	-1.22	165	201	0.295	0.637	0.894	-1.12	164	184	0.905	1	0.987	-1.01	162	164	1.32e-05	0.000355	1.54	1.54	259	168	5.78e-05	0.000876	0.646	-1.55	139	215
VIMP	1330	0.0867	1	1.37	1.37	69.2	50.4	0.84	1	0.965	-1.04	64.9	67.2	0.115	0.467	1.27	1.27	96.6	75.8	0.902	1	1.02	1.02	71.1	69.6	0.0176	0.0921	1.59	1.59	67.8	42.6	0.656	1	1.09	1.09	61.4	56.6	0.574	1	1.11	1.11	57.6	51.7	0.533	0.97	1.11	1.11	72.3	65
RGS11	79.1	0.087	1	3.05	3.05	9.55	3.13	0.731	1	1.28	1.28	4.43	3.46	0.113	0.463	0.173	-5.77	0.96	5.54	0.408	1	1.72	1.72	6.33	3.68	0.986	0.996	1.01	1.01	3.25	3.21	0.192	0.98	3.71	3.71	4.67	1.26	0.578	1	0.634	-1.58	2.42	3.83	0.674	1	0.6	-1.67	1.08	1.8
MEX3C	2000	0.0874	1	1.31	1.31	92.8	70.8	0.0962	0.489	0.786	-1.27	85.6	109	0.348	0.838	0.872	-1.15	87.3	100	0.174	0.864	1.22	1.22	108	88.4	6.08e-08	1.78e-06	0.455	-2.2	69	151	0.238	1	0.846	-1.18	92.4	109	0.506	1	0.91	-1.1	94.1	103	0.369	0.872	0.885	-1.13	102	115
KLHDC8A	691	0.0875	1	0.67	-1.49	30.4	45.4	0.000195	0.00396	2.46	2.46	59.2	24	0.351	0.842	0.673	-1.49	9.3	13.8	0.859	1	1.04	1.04	43.8	42.1	1.93e-05	0.000306	0.464	-2.15	45.4	97.7	0.238	1	0.726	-1.38	23.3	32.1	0.809	1	1.05	1.05	50.5	48.1	0.000573	0.00667	0.242	-4.14	7.3	30.2
SMTN	462	0.0875	1	0.717	-1.39	45.5	63.4	0.894	1	1.04	1.04	23.7	22.8	0.0306	0.19	0.377	-2.65	6.79	18	0.8	1	1.09	1.09	19.8	18.2	0.882	0.972	1.04	1.04	24.5	23.5	0.0841	0.648	0.59	-1.69	17.1	28.9	0.682	1	0.872	-1.15	16.8	19.2	0.65	1	1.22	1.22	11.4	9.35
DHRS3	223	0.0876	1	0.424	-2.36	5.64	13.3	0.045	0.299	2.61	2.61	15.8	6.06	0.0478	0.26	0.357	-2.8	5	14	0.0598	0.471	2.52	2.52	14.6	5.82	0.0611	0.229	3.55	3.55	9.93	2.79	0.376	1	1.39	1.39	17	12.2	0.48	1	1.33	1.33	14.4	10.8	0.0213	0.138	0.263	-3.81	3.74	14.3
P2RX1	51.5	0.0877	1	0.208	-4.8	1.43	6.88	0.176	0.688	3.84	3.84	4.89	1.28	0.892	0.994	0.82	-1.22	0.861	1.05	0.374	1	2.03	2.03	4.75	2.33	0.964	0.99	1.05	1.05	1.87	1.78	0.341	1	2.01	2.01	5.58	2.77	0.341	1	0.386	-2.59	1.39	3.59	0.547	0.978	0.321	-3.12	0.371	1.16
MICA	638	0.0878	1	0.682	-1.47	33.4	49	0.498	1	1.18	1.18	35.5	30	0.212	0.664	1.37	1.37	36.8	26.8	0.909	1	0.971	-1.03	30.1	31	0.502	0.83	1.2	1.2	29.2	24.3	0.453	1	1.24	1.24	27.2	21.9	0.00188	0.0298	0.388	-2.58	15	38.6	0.00433	0.0376	2.3	2.3	38.8	16.9
RCN1	7090	0.0881	1	1.15	1.15	316	275	0.898	1	1.01	1.01	345	342	0.82	0.989	1.02	1.02	404	398	0.0881	0.608	1.16	1.16	300	259	0.313	0.658	0.933	-1.07	411	441	0.000374	0.0106	1.33	1.33	360	271	0.172	0.802	1.1	1.1	430	391	0.0194	0.128	1.19	1.19	394	331
ADAM19	341	0.0881	1	1.86	1.86	21.6	11.6	0.146	0.624	1.97	1.97	13.6	6.88	0.0656	0.323	0.284	-3.52	2.75	9.67	5.08e-06	0.000175	11	11	43.4	3.96	0.00797	0.0496	0.409	-2.45	12.4	30.3	0.424	1	1.34	1.34	17.6	13.2	0.000369	0.00707	0.271	-3.69	9.44	34.9	0.0151	0.104	0.272	-3.68	4.42	16.3
ABHD2	1790	0.0881	1	0.774	-1.29	78.6	102	9.06e-06	0.000271	0.473	-2.11	51.8	110	0.0465	0.255	1.31	1.31	123	93.5	0.435	1	0.883	-1.13	73.7	83.5	1.43e-09	5.49e-08	0.395	-2.53	59.1	150	0.000204	0.00642	0.533	-1.88	53.4	100	0.467	1	1.11	1.11	106	95.6	3.24e-08	9.04e-07	2.33	2.33	142	60.8
ECM1	159	0.0882	1	0.469	-2.13	7.47	15.9	0.978	1	1.01	1.01	7.49	7.38	0.348	0.838	1.79	1.79	7.22	4.02	0.904	1	1.08	1.08	5.37	4.99	0.891	0.975	0.927	-1.08	6.34	6.84	0.369	1	1.48	1.48	12.9	8.7	0.236	0.911	1.77	1.77	11.9	6.71	0.1	0.425	2.66	2.66	10.3	3.89
CDHR1	133	0.0883	1	2.06	2.06	17.1	8.29	0.654	1	0.751	-1.33	4.31	5.74	0.613	0.97	0.735	-1.36	4.67	6.35	0.964	1	0.976	-1.02	7.15	7.32	0.735	0.936	1.17	1.17	10.5	9.04	0.576	1	0.716	-1.4	4.78	6.68	0.0631	0.456	0.146	-6.86	1.07	7.32	0.128	0.499	0.313	-3.2	2.26	7.22
DIP2B	738	0.0883	1	0.631	-1.59	22.3	35.3	0.238	0.797	0.747	-1.34	28.6	38.3	0.788	0.987	1.06	1.06	40.7	38.3	0.649	1	0.902	-1.11	36.9	41	0.0311	0.14	0.597	-1.68	27.8	46.7	0.138	0.849	0.691	-1.45	27.1	39.3	0.607	1	0.902	-1.11	47.4	52.5	0.984	1	1	1	40.3	40.2
JAM3	1950	0.0883	1	1.36	1.36	71.4	52.3	0.721	1	1.05	1.05	105	99.4	0.976	0.998	1.01	1.01	61.5	61.2	0.692	1	0.94	-1.06	78.3	83.4	0.000558	0.0056	0.688	-1.45	144	209	0.00113	0.027	1.6	1.6	124	77	2.37e-06	7.43e-05	0.529	-1.89	83.9	159	0.000544	0.00638	0.583	-1.71	65.2	112
CD9	2690	0.0884	1	1.23	1.23	148	120	2.35e-08	1.18e-06	0.481	-2.08	86	179	1.33e-12	7.07e-11	3.2	3.2	156	48.7	0.721	1	1.05	1.05	115	109	0.000438	0.00459	1.75	1.75	109	62.4	0.351	1	0.893	-1.12	129	144	0.0737	0.5	0.797	-1.26	111	139	1.57e-25	1.62e-23	3.75	3.75	297	79.1
FLG	154	0.0886	1	2.15	2.15	15.6	7.28	0.831	1	1.14	1.14	5.71	5.01	0.333	0.823	0.672	-1.49	9.93	14.8	0.132	0.753	0.473	-2.12	5.95	12.6	0.143	0.412	0.568	-1.76	10.5	18.5	0.197	0.99	2.9	2.9	5.73	1.98	0.0548	0.417	2.54	2.54	15	5.91	0.155	0.563	0.189	-5.29	0.866	4.58
PDLIM5	7550	0.0886	1	0.868	-1.15	269	310	5.18e-05	0.00124	0.736	-1.36	304	413	0.011	0.0858	0.81	-1.24	262	324	0.277	1	1.07	1.07	474	441	8.1e-05	0.00107	0.755	-1.32	347	459	0.267	1	0.925	-1.08	395	427	0.0667	0.472	1.12	1.12	546	487	3.24e-05	0.00052	0.717	-1.4	267	373
INTS1	2480	0.0891	1	1.18	1.18	220	186	0.209	0.751	1.18	1.18	123	104	0.626	0.974	1.06	1.06	142	134	0.814	1	0.967	-1.03	95.8	99.1	0.00145	0.0124	1.59	1.59	122	76.8	0.454	1	1.11	1.11	110	99.2	0.692	1	1.05	1.05	122	116	0.000177	0.00238	1.64	1.64	152	92.5
SGMS2	1390	0.0892	1	0.693	-1.44	36.3	52.3	0.00567	0.0633	0.624	-1.6	55.9	89.5	0.000162	0.00249	2	2	89.3	44.7	7.88e-08	3.84e-06	0.408	-2.45	50.6	124	1.32e-08	4.3e-07	0.329	-3.04	34.7	106	0.000924	0.0229	0.579	-1.73	58	100	0.642	1	1.08	1.08	80.9	75.1	0.569	0.985	1.1	1.1	76.8	69.9
MAFB	81.1	0.0892	1	0.323	-3.09	3	9.27	0.902	1	1.08	1.08	5.36	4.96	0.345	0.837	2.39	2.39	3.97	1.66	0.0147	0.176	6.15	6.15	12.9	2.1	0.859	0.968	0.864	-1.16	2.72	3.15	0.0317	0.34	0.214	-4.68	2.36	11	0.117	0.659	16.5	16.5	5.46	0.331	0.476	0.947	2.72	2.72	1.89	0.694
LATS2	1630	0.0893	1	0.787	-1.27	89.7	114	0.595	1	0.913	-1.1	65	71.2	0.59	0.968	0.916	-1.09	72	78.6	0.125	0.733	0.799	-1.25	83.7	105	0.0594	0.225	0.723	-1.38	58.5	80.8	0.861	1	1.03	1.03	75.4	73.3	0.0237	0.228	1.47	1.47	84.3	57.2	0.000343	0.00427	0.562	-1.78	60.3	107
PLCG1	1480	0.0894	1	1.29	1.29	100	77.7	0.478	1	0.894	-1.12	75.6	84.6	0.684	0.982	1.07	1.07	79.9	74.8	0.744	1	0.946	-1.06	67.5	71.3	0.168	0.454	0.788	-1.27	59.8	75.9	0.351	1	0.857	-1.17	67.3	78.5	0.00398	0.0552	0.635	-1.57	66	104	0.0854	0.381	1.34	1.34	79.9	59.5
RHOB	31700	0.0895	1	0.954	-1.05	2590	2710	0.00297	0.0384	0.89	-1.12	1240	1390	1.41e-64	6.89e-62	0.492	-2.03	855	1740	2.62e-17	3.25e-15	0.732	-1.37	1270	1740	3.35e-46	1.05e-43	0.586	-1.71	1130	1930	0.00802	0.127	0.906	-1.1	1370	1510	0.605	1	1.02	1.02	1260	1240	3.24e-17	2.23e-15	0.725	-1.38	1190	1640
SOBP	828	0.0897	1	0.745	-1.34	57.9	77.8	0.373	0.947	1.22	1.22	43.5	35.6	0.0228	0.152	0.489	-2.04	15.1	30.9	0.513	1	1.17	1.17	35.9	30.5	3.33e-08	1.03e-06	0.351	-2.85	37.6	107	0.469	1	0.825	-1.21	26	31.5	0.0281	0.259	0.631	-1.59	37	58.7	0.348	0.855	0.788	-1.27	27.8	35.2
BRICD5	121	0.0901	1	2.36	2.36	13.1	5.56	0.449	1	1.5	1.5	8.74	5.83	0.211	0.663	0.459	-2.18	3.77	8.22	0.32	1	1.83	1.83	7.68	4.19	0.827	0.96	0.891	-1.12	6.72	7.55	0.248	1	2.23	2.23	6.67	2.98	0.831	1	0.858	-1.17	3.61	4.21	0.934	1	1.06	1.06	3.84	3.61
C11ORF24	686	0.0902	1	0.704	-1.42	39.6	56.3	0.146	0.624	1.45	1.45	37.6	26	0.89	0.994	0.962	-1.04	25.3	26.3	0.0116	0.148	1.99	1.99	40.1	20.1	0.0156	0.0837	0.575	-1.74	30	52.3	0.453	1	0.819	-1.22	25.8	31.5	0.206	0.862	0.71	-1.41	23.4	32.9	0.0198	0.13	1.88	1.88	39.4	21
KLF12	890	0.0903	1	0.63	-1.59	22	34.8	0.013	0.124	0.592	-1.69	35.6	60.2	0.00169	0.0189	0.345	-2.9	11.7	33.9	0.0547	0.446	0.666	-1.5	37.2	55.8	2.77e-07	7.09e-06	0.359	-2.79	34.1	95.1	0.000283	0.00841	0.485	-2.06	37.4	77.1	0.196	0.846	0.816	-1.23	73.3	89.9	0.0497	0.26	0.591	-1.69	22.2	37.5
UVSSA	418	0.0903	1	1.86	1.86	21.4	11.6	0.993	1	1	1	22.1	22	0.242	0.71	0.717	-1.39	21.3	29.7	0.551	1	1.24	1.24	17.8	14.4	0.071	0.256	0.556	-1.8	14.7	26.5	0.00187	0.0408	2.6	2.6	38.1	14.6	0.00436	0.0597	2.27	2.27	39.6	17.5	0.0413	0.226	2.05	2.05	24.7	12
NDUFS5	1750	0.0903	1	0.785	-1.27	87.6	112	0.0107	0.107	0.66	-1.51	62.7	95	0.0891	0.395	0.765	-1.31	70.8	92.6	0.00492	0.0752	0.645	-1.55	67.6	105	0.707	0.927	1.06	1.06	85.7	80.9	0.268	1	1.19	1.19	85.6	71.7	0.59	1	0.914	-1.09	69.7	76.2	0.514	0.963	0.904	-1.11	79.7	88.2
MYO9B	4560	0.0904	1	0.883	-1.13	347	393	0.174	0.682	0.882	-1.13	220	249	0.146	0.541	1.15	1.15	248	216	0.893	1	0.987	-1.01	206	209	0.636	0.9	1.05	1.05	182	173	0.216	1	0.888	-1.13	204	230	0.0792	0.522	1.18	1.18	255	217	1.68e-07	4.18e-06	1.73	1.73	251	145
NRCAM	700	0.0904	1	1.76	1.76	24.9	14.2	2.67e-05	0.000703	0.319	-3.13	17.8	55.9	0.0031	0.0311	2.04	2.04	52.2	25.6	0.0583	0.465	1.92	1.92	24.6	12.8	0.0509	0.202	0.471	-2.12	9.92	21	0.479	1	0.85	-1.18	35	41.2	0.00257	0.0384	0.409	-2.44	16	39.2	9.58e-05	0.00137	1.91	1.91	106	55.4
KDM4B	2710	0.0904	1	0.843	-1.19	180	214	0.77	1	0.965	-1.04	131	136	0.0225	0.151	0.769	-1.3	134	174	0.752	1	0.961	-1.04	124	129	0.0696	0.252	0.784	-1.28	99.2	127	0.0821	0.638	1.27	1.27	120	94.5	0.0165	0.173	0.722	-1.38	93.4	129	0.0579	0.289	1.26	1.26	154	122
GBP3	172	0.0904	1	0.322	-3.11	2.95	9.17	0.322	0.904	1.66	1.66	10.1	6.1	0.0101	0.0807	4.1	4.1	16.9	4.14	0.748	1	1.16	1.16	9.93	8.55	0.614	0.892	0.729	-1.37	4.42	6.06	0.283	1	0.627	-1.59	8.62	13.7	0.714	1	0.865	-1.16	11.8	13.7	0.789	1	1.16	1.16	6.68	5.74
SCRIB	4480	0.0906	1	1.13	1.13	386	340	0.00124	0.0191	1.34	1.34	291	218	0.000197	0.00295	1.43	1.43	267	187	0.883	1	0.985	-1.02	186	189	2.76e-12	1.55e-10	2.13	2.13	268	126	0.0781	0.618	1.21	1.21	192	159	0.0417	0.344	1.24	1.24	198	160	6.74e-10	2.38e-08	1.85	1.85	287	155
MYADM	9870	0.0912	1	0.898	-1.11	469	522	3.21e-08	1.58e-06	1.43	1.43	585	410	0.0268	0.172	0.861	-1.16	406	472	1.01e-05	0.000331	0.774	-1.29	525	679	0.00174	0.0144	1.22	1.22	549	450	1.18e-14	1.92e-12	1.71	1.71	561	328	4.4e-35	1.09e-32	2.63	2.63	595	226	0.000412	0.00502	0.796	-1.26	428	538
LRP8	981	0.0918	1	1.52	1.52	41.4	27.3	0.561	1	0.873	-1.15	34.3	39.3	0.391	0.874	0.84	-1.19	44.6	53.2	4.82e-05	0.00136	2.58	2.58	65.7	25.4	0.000528	0.00533	0.463	-2.16	29.7	64.1	0.019	0.24	0.606	-1.65	35.3	58.2	1.15e-11	7.5e-10	0.255	-3.92	31	122	0.00131	0.0135	0.503	-1.99	32.9	65.4
HM13	3350	0.0922	1	0.854	-1.17	211	247	0.102	0.506	1.2	1.2	173	144	0.114	0.466	1.2	1.2	171	143	8.64e-05	0.00228	1.58	1.58	189	119	6.2e-08	1.81e-06	1.98	1.98	187	94.7	0.4	1	1.1	1.1	173	157	0.407	1	0.9	-1.11	118	131	0.998	1	1	1	155	155
SPATA20	1500	0.0927	1	0.768	-1.3	71.5	93.1	7.12e-06	0.00022	2.14	2.14	109	50.8	0.00238	0.0249	1.65	1.65	97.8	59.3	0.307	1	1.15	1.15	114	99	1.35e-06	2.93e-05	2.66	2.66	89.5	33.7	2.07e-05	0.000904	2.24	2.24	90	40.1	2.31e-05	0.000594	2.33	2.33	83.4	35.8	0.828	1	0.965	-1.04	72.5	75.1
PLEKHO1	1910	0.0928	1	0.826	-1.21	142	172	0.0014	0.0209	1.58	1.58	125	79	0.297	0.782	0.804	-1.24	41.1	51.1	0.768	1	1.04	1.04	103	98.8	0.661	0.912	1.06	1.06	113	107	0.826	1	0.969	-1.03	97.7	101	0.217	0.881	1.23	1.23	81.1	66.1	0.422	0.914	1.15	1.15	67	58
TSPAN7	497	0.093	1	1.68	1.68	28.1	16.7	0.0429	0.288	1.8	1.8	33.2	18.4	0.000888	0.0111	0.195	-5.13	4.93	25.3	0.37	1	0.771	-1.3	20.9	27.1	0.409	0.757	1.19	1.19	48.9	41	0.98	1	1.01	1.01	24.4	24.2	0.361	1	1.26	1.26	35.6	28.3	0.000256	0.00329	0.199	-5.02	6.16	30.9
ZSWIM8	3320	0.0931	1	1.17	1.17	248	212	0.169	0.673	1.15	1.15	199	172	0.00108	0.0131	0.698	-1.43	141	202	0.88	1	0.984	-1.02	169	172	0.0705	0.254	1.23	1.23	169	138	0.225	1	1.16	1.16	152	132	0.391	1	0.907	-1.1	148	163	0.366	0.868	0.896	-1.12	128	143
KIF13A	1130	0.0932	1	1.47	1.47	46.7	31.7	0.000828	0.0136	0.535	-1.87	43.7	81.8	3.97e-07	1.06e-05	2.3	2.3	122	53.1	0.024	0.25	0.6	-1.67	31.3	52.1	0.402	0.751	0.82	-1.22	32.6	39.7	0.663	1	1.09	1.09	50	45.8	0.399	1	1.18	1.18	54.1	45.7	1.06e-11	4.49e-10	3.35	3.35	138	41.1
SLC13A3	111	0.0933	1	0.249	-4.01	1.82	7.31	0.236	0.795	2.01	2.01	8.62	4.28	0.0219	0.147	3.28	3.28	16	4.87	0.562	1	1.4	1.4	7.05	5.03	0.831	0.961	0.869	-1.15	4.29	4.93	0.649	1	0.726	-1.38	3.48	4.79	0.771	1	0.828	-1.21	4.3	5.2	0.472	0.946	1.54	1.54	7.05	4.58
TLN1	12500	0.0936	1	0.921	-1.09	805	874	4.63e-09	2.61e-07	0.69	-1.45	421	611	3.05e-07	8.41e-06	0.747	-1.34	538	720	0.194	0.909	1.08	1.08	641	596	1.31e-12	7.72e-11	1.58	1.58	624	396	0.308	1	0.94	-1.06	528	561	3.01e-08	1.24e-06	1.34	1.34	830	618	0.953	1	1	1	609	607
B3GNT5	762	0.0938	1	1.61	1.61	32	19.8	0.136	0.6	0.716	-1.4	34	47.5	0.49	0.939	0.804	-1.24	18.1	22.6	0.00339	0.0547	2.13	2.13	47	22	0.159	0.441	0.727	-1.38	33.7	46.3	0.321	1	0.825	-1.21	48.8	59.1	0.765	1	0.938	-1.07	42.7	45.5	0.558	0.982	1.14	1.14	40.7	35.5
CALM2	8140	0.094	1	1.15	1.15	323	281	0.945	1	0.996	-1	474	476	0.00174	0.0193	1.28	1.28	364	284	0.0011	0.0216	0.802	-1.25	395	492	0.000705	0.00676	1.29	1.29	412	320	0.218	1	0.925	-1.08	479	518	3.68e-08	1.5e-06	1.45	1.45	546	377	0.0955	0.412	1.13	1.13	415	368
FAM21C	994	0.0941	1	1.42	1.42	55.7	39.3	0.0759	0.422	0.702	-1.42	42.9	61.1	0.685	0.982	1.08	1.08	63	58.5	0.598	1	1.11	1.11	49.9	44.8	0.207	0.519	1.35	1.35	41.4	30.7	0.00658	0.109	1.81	1.81	59	32.6	0.203	0.857	1.34	1.34	44.7	33.5	0.000122	0.00169	1.97	1.97	95.8	48.7
ATP2B4	22900	0.0942	1	0.924	-1.08	863	934	7.89e-05	0.0018	1.18	1.18	1230	1040	4.01e-32	6.73e-30	0.599	-1.67	849	1420	0.213	0.942	1.05	1.05	1540	1470	3.77e-32	6.84e-30	0.615	-1.63	953	1550	0.448	1	0.967	-1.03	1030	1070	1.75e-23	2.63e-21	1.45	1.45	1750	1210	2.8e-33	4.11e-31	0.562	-1.78	680	1210
NDRG1	2920	0.0943	1	1.2	1.2	187	156	0.801	1	1.03	1.03	161	157	0.348	0.838	1.15	1.15	99.1	86.3	4.6e-06	0.00016	0.526	-1.9	77.6	148	0.232	0.556	1.17	1.17	123	105	5.39e-11	6.14e-09	2.01	2.01	265	131	0.615	1	0.931	-1.07	96.6	104	0.404	0.901	1.09	1.09	196	180
UBA5	994	0.0944	1	0.61	-1.64	18.5	30.3	0.671	1	0.92	-1.09	49.6	53.9	0.119	0.478	1.38	1.38	56.7	41.2	0.392	1	1.18	1.18	61.1	52	0.813	0.956	0.954	-1.05	48.5	50.8	0.769	1	1.06	1.06	52.8	49.9	0.151	0.756	0.767	-1.3	51.8	67.6	0.778	1	0.949	-1.05	56.7	59.7
C17ORF62	1320	0.0944	1	1.29	1.29	101	78.1	0.00633	0.0694	1.61	1.61	85.8	53.3	0.258	0.731	1.22	1.22	74.1	60.9	0.0427	0.376	1.45	1.45	72.4	49.9	0.324	0.669	1.18	1.18	77.1	65.3	0.0363	0.373	1.47	1.47	72.9	49.6	0.905	1	0.978	-1.02	59.4	60.7	0.634	0.999	1.09	1.09	64	58.8
AKNA	914	0.0944	1	1.35	1.35	74.2	55.1	0.618	1	0.902	-1.11	44.2	49	0.993	0.999	0.998	-1	42	42.1	0.0188	0.208	0.557	-1.79	25.1	45.1	0.1	0.323	1.45	1.45	47.2	32.5	0.145	0.869	1.38	1.38	49.6	36	0.00562	0.0737	1.64	1.64	82.2	50	0.127	0.498	1.39	1.39	52.1	37.6
RUFY3	2070	0.0946	1	1.34	1.34	76.4	57	0.519	1	0.919	-1.09	112	121	0.654	0.98	1.07	1.07	85.8	80	0.37	1	0.89	-1.12	113	127	0.0574	0.22	1.29	1.29	128	99.1	0.154	0.897	1.21	1.21	124	103	0.999	1	1	1	115	115	0.599	0.994	1.07	1.07	116	108
ARC	128	0.0946	1	0.458	-2.18	6.69	14.6	0.282	0.86	0.376	-2.66	1.66	4.42	0.296	0.782	0.368	-2.72	1.49	4.05	0.607	1	1.25	1.25	12.2	9.81	0.979	0.994	1.03	1.03	2.08	2.02	0.0593	0.518	0.279	-3.59	2.79	10	0.0294	0.268	25.3	25.3	12	0.473	0.0241	0.151	0.293	-3.42	4.36	14.9
CD151	4570	0.0949	1	0.885	-1.13	352	398	5.44e-06	0.000171	1.51	1.51	309	205	0.00298	0.03	1.36	1.36	216	158	0.346	1	0.909	-1.1	188	206	0.256	0.589	1.13	1.13	173	152	0.609	1	0.954	-1.05	232	243	0.0187	0.19	0.784	-1.28	166	212	5.83e-05	0.000882	1.55	1.55	214	138
MFGE8	1630	0.095	1	0.809	-1.24	112	138	0.0828	0.446	0.748	-1.34	62.6	83.6	0.00101	0.0124	0.62	-1.61	76.6	124	0.0637	0.491	1.35	1.35	91.5	68	0.589	0.879	1.1	1.1	63	57.1	0.564	1	1.11	1.11	65.6	59.1	0.00327	0.0469	1.72	1.72	79.7	46.3	1.17e-16	7.66e-15	6.02	6.02	150	24.8
CLMP	2490	0.0952	1	0.769	-1.3	71.4	92.8	0.00187	0.0266	1.45	1.45	171	118	1.11e-13	6.38e-12	0.328	-3.05	58.8	180	3.52e-13	3.03e-11	2.38	2.38	237	99.5	0.00401	0.0286	0.709	-1.41	119	168	0.801	1	0.97	-1.03	132	136	0.492	1	1.09	1.09	121	110	1.18e-11	4.99e-10	0.276	-3.63	35.3	128
ADHFE1	562	0.0952	1	1.7	1.7	26.9	15.9	0.049	0.318	1.66	1.66	39.8	23.9	0.294	0.779	0.763	-1.31	26.4	34.7	0.225	0.954	0.722	-1.38	23.9	33.1	0.00025	0.00282	3.33	3.33	40.2	12.1	0.146	0.872	1.41	1.41	42.9	30.4	0.122	0.676	1.5	1.5	36.2	24.1	0.356	0.862	1.28	1.28	31.6	24.6
BCAT1	11800	0.0952	1	0.872	-1.15	278	319	2.4e-05	0.000642	0.764	-1.31	436	571	1.41e-16	1.04e-14	1.63	1.63	752	461	1.29e-15	1.41e-13	0.647	-1.55	554	856	1.02e-22	1.21e-20	0.55	-1.82	418	759	0.00221	0.0466	0.841	-1.19	573	681	4.65e-33	1.04e-30	0.518	-1.93	504	972	5.96e-16	3.68e-14	0.643	-1.56	551	857
NELL2	649	0.0953	1	1.78	1.78	23.1	13	0.0107	0.107	0.599	-1.67	39.8	66.4	0.26	0.733	1.48	1.48	20.5	13.8	0.0027	0.0453	0.457	-2.19	21.4	46.8	0.11	0.346	0.573	-1.75	12.9	22.5	0.00518	0.0896	0.486	-2.06	22.2	45.8	0.00475	0.0639	0.359	-2.78	10.3	28.8	1.8e-06	3.75e-05	3.21	3.21	70.5	21.9
LTBR	2680	0.0954	1	0.843	-1.19	176	209	0.207	0.747	1.18	1.18	127	107	0.000171	0.00261	1.65	1.65	150	91	0.00321	0.0523	1.41	1.41	177	126	6.39e-09	2.18e-07	2.22	2.22	170	76.5	0.839	1	1.03	1.03	108	105	0.185	0.829	1.22	1.22	100	82.2	7.57e-07	1.69e-05	1.87	1.87	179	95.5
GALNT2	11300	0.0954	1	0.906	-1.1	538	594	2.46e-18	4.36e-16	1.72	1.72	710	413	0.0215	0.146	1.16	1.16	505	434	7.2e-69	4.88e-66	2.89	2.89	1060	367	0.0402	0.169	0.888	-1.13	567	638	4.39e-07	2.72e-05	1.38	1.38	593	431	9.44e-23	1.29e-20	0.556	-1.8	435	783	0.0458	0.245	0.875	-1.14	421	481
YWHAB	7820	0.0956	1	1.15	1.15	303	263	0.892	1	1.01	1.01	441	437	0.0943	0.411	1.13	1.13	392	346	0.309	1	1.08	1.08	393	365	0.915	0.981	1.01	1.01	430	427	0.00503	0.0876	0.82	-1.22	366	446	0.137	0.721	1.11	1.11	459	415	0.408	0.904	1.06	1.06	404	380
CD276	5980	0.0957	1	1.14	1.14	369	325	0.000268	0.00523	1.36	1.36	331	244	3.72e-17	2.8e-15	2.26	2.26	349	155	2.19e-14	2.08e-12	1.97	1.97	377	191	0.0325	0.145	1.2	1.2	301	250	0.0351	0.367	0.842	-1.19	278	330	0.735	1	0.972	-1.03	285	293	0.00402	0.0354	1.29	1.29	294	228
USO1	3240	0.096	1	1.28	1.28	106	83.1	2.74e-06	9.19e-05	0.59	-1.7	126	213	0.134	0.514	1.15	1.15	242	210	0.528	1	0.933	-1.07	159	170	0.00338	0.0248	1.47	1.47	145	98.7	0.0471	0.449	0.803	-1.24	148	185	3.32e-05	0.000822	1.55	1.55	231	149	0.175	0.602	1.14	1.14	220	192
EMC10	3700	0.0965	1	1.16	1.16	272	234	0.0027	0.0359	1.38	1.38	203	147	0.00119	0.0141	1.43	1.43	197	138	0.00179	0.0326	1.41	1.41	196	139	4.21e-06	8.06e-05	1.64	1.64	227	138	0.15	0.884	1.18	1.18	165	140	0.487	1	1.08	1.08	156	144	0.662	1	1.05	1.05	199	191
NFKBIA	3440	0.0965	1	1.26	1.26	120	95.9	6.98e-08	3.15e-06	0.505	-1.98	93.7	186	0.000135	0.00212	0.571	-1.75	72.9	128	0.0255	0.263	1.34	1.34	137	102	0.00153	0.0129	1.56	1.56	130	83.4	6.18e-12	7.84e-10	0.4	-2.5	78.8	197	0.587	1	0.925	-1.08	94.3	102	2.38e-35	3.83e-33	4.17	4.17	390	93.6
TTC39B	508	0.0974	1	0.573	-1.75	13.9	24.3	0.304	0.883	0.752	-1.33	22.7	30.2	0.00463	0.0435	0.393	-2.54	12.8	32.6	0.813	1	0.938	-1.07	26.4	28.1	0.682	0.918	0.888	-1.13	22.3	25.1	0.769	1	1.07	1.07	38.8	36.2	0.563	1	1.15	1.15	38.9	34	0.76	1	0.903	-1.11	17.3	19.1
ARSD	1470	0.0976	1	1.35	1.35	72.6	53.9	0.919	1	1.02	1.02	74.8	73.6	0.936	0.997	1.01	1.01	77.2	76.2	0.358	1	1.17	1.17	72.8	62.1	0.441	0.784	0.882	-1.13	71.3	80.9	0.078	0.617	1.37	1.37	73.4	53.5	0.00122	0.0203	1.67	1.67	106	63.4	0.0416	0.227	1.4	1.4	89.5	64.1
TNFRSF6B	257	0.0977	1	1.58	1.58	33.7	21.3	0.00298	0.0385	3.67	3.67	24.4	6.65	0.0109	0.0851	0.209	-4.77	3.21	15.3	0.888	1	0.928	-1.08	6.72	7.24	0.0222	0.109	3.43	3.43	15.3	4.46	0.00147	0.0334	5.12	5.12	23.2	4.54	0.0312	0.28	2.91	2.91	15.9	5.48	0.806	1	1.11	1.11	12.1	10.9
MICAL1	1460	0.0978	1	1.26	1.26	118	93.9	0.197	0.729	1.23	1.23	88.5	72.1	0.0129	0.0977	0.562	-1.78	29	51.7	0.0077	0.106	1.65	1.65	75.2	45.6	0.00378	0.0273	1.64	1.64	90.1	54.9	0.00252	0.052	1.61	1.61	104	64.6	0.0974	0.593	1.3	1.3	90.6	69.6	0.677	1	1.08	1.08	61.8	57.2
PGP	686	0.0979	1	1.36	1.36	68.5	50.4	0.329	0.91	1.29	1.29	33.6	26	0.862	0.992	0.956	-1.05	28.6	29.9	0.00239	0.0414	2.29	2.29	44	19.2	0.112	0.349	0.715	-1.4	38.7	54.1	0.366	1	1.31	1.31	26.5	20.3	0.0152	0.163	0.491	-2.04	17.4	35.4	0.879	1	0.96	-1.04	27.1	28.3
SCYL1	3560	0.0981	1	0.866	-1.15	248	286	0.00274	0.0362	1.4	1.4	191	137	0.981	0.999	1	1	181	181	0.106	0.671	1.2	1.2	169	140	1.28e-06	2.79e-05	1.84	1.84	180	97.9	0.491	1	1.08	1.08	161	149	0.0257	0.242	0.795	-1.26	170	213	0.912	1	0.987	-1.01	152	154
EIF4A3	2030	0.0982	1	0.785	-1.27	83.6	106	0.184	0.706	0.826	-1.21	88.5	107	0.00161	0.0182	0.622	-1.61	71.6	115	0.34	1	1.14	1.14	109	95.4	0.000988	0.00895	1.76	1.76	94.3	53.7	0.897	1	0.983	-1.02	115	117	0.176	0.809	0.825	-1.21	90.8	110	2.78e-07	6.72e-06	0.478	-2.09	71.8	150
KNDC1	54.8	0.0984	1	0.247	-4.06	1.74	7.04	0.473	1	0.449	-2.23	1.17	2.6	0.239	0.705	0.146	-6.84	0.43	2.94	0.114	0.7	0.145	-6.91	0.768	5.3	0.13	0.385	0.305	-3.28	2.12	6.96	0.653	1	1.93	1.93	1.38	0.715	0.325	1	2.6	2.6	3.81	1.46	0.607	0.996	0.502	-1.99	0.835	1.67
TMED4	1820	0.0985	1	1.27	1.27	106	82.8	0.371	0.946	1.14	1.14	96.6	84.6	0.854	0.99	1.03	1.03	91.3	88.9	0.999	1	1	-1	90.7	90.7	0.397	0.744	0.887	-1.13	93.7	106	0.229	1	1.2	1.2	92.4	76.8	0.886	1	1.02	1.02	99.2	97.1	0.418	0.91	0.883	-1.13	79.5	90
JARID2	1620	0.0987	1	0.797	-1.26	94.6	119	0.076	0.423	1.33	1.33	89.2	66.9	0.00947	0.0769	0.63	-1.59	51.4	81.6	0.304	1	1.19	1.19	73.5	61.5	0.0773	0.271	0.743	-1.35	61.4	82.7	0.000218	0.00681	0.603	-1.66	85.4	142	6e-05	0.0014	0.558	-1.79	73.8	132	0.731	1	0.937	-1.07	54.5	58.2
TJP1	3760	0.0988	1	0.818	-1.22	123	151	0.028	0.218	0.787	-1.27	150	191	0.102	0.435	1.18	1.18	213	181	0.136	0.768	1.16	1.16	226	196	1.51e-07	4.07e-06	0.599	-1.67	167	280	0.226	1	0.879	-1.14	166	189	0.575	1	0.954	-1.05	273	287	0.968	1	0.996	-1	164	165
CRTC2	823	0.0989	1	1.36	1.36	67.1	49.2	0.434	0.999	1.17	1.17	52.1	44.5	0.825	0.989	0.949	-1.05	34	35.9	0.95	1	0.986	-1.01	39.5	40.1	0.937	0.985	1.02	1.02	40.1	39.4	0.957	1	1.01	1.01	37.5	37.1	0.526	1	0.861	-1.16	33.1	38.5	0.0232	0.147	1.75	1.75	45.3	25.9
MTMR12	1070	0.0994	1	1.41	1.41	56.1	39.9	0.02	0.17	0.646	-1.55	46.7	72.3	0.635	0.975	0.913	-1.1	52.4	57.4	0.0815	0.58	0.72	-1.39	48.3	67.1	0.0192	0.0981	0.652	-1.53	49.4	75.8	0.786	1	0.945	-1.06	44.3	46.9	0.471	1	1.14	1.14	67.9	59.8	0.858	1	0.966	-1.04	52.8	54.6
TNFRSF1A	3990	0.0994	1	1.18	1.18	227	193	0.00501	0.0575	1.37	1.37	191	140	0.823	0.989	1.03	1.03	144	140	0.946	1	1.01	1.01	191	190	5.91e-11	2.77e-09	2.07	2.07	249	120	0.797	1	0.973	-1.03	178	182	8.84e-05	0.00197	1.46	1.46	262	179	1.21e-06	2.6e-05	0.635	-1.57	187	294
PRB3	45.4	0.101	1	3.71	3.71	7.38	1.99	0.477	1	2.12	2.12	2.8	1.32	0.312	0.801	0.25	-4.01	0.662	2.65	0.429	1	4.7	4.7	1.49	0.317	0.165	0.45	3.54	3.54	5.48	1.55	0.792	1	0.764	-1.31	1.7	2.23	0.273	0.959	0.266	-3.76	0.866	3.26	0.148	0.546	0.0996	-10	0.433	4.35
CNST	954	0.101	1	0.696	-1.44	34.9	50.1	0.934	1	0.983	-1.02	45.3	46.1	0.818	0.989	0.953	-1.05	44.1	46.2	0.00513	0.0774	1.74	1.74	69.8	40.1	0.0909	0.304	0.724	-1.38	47.5	65.5	0.0346	0.364	0.674	-1.48	48.2	71.5	0.00836	0.102	0.612	-1.63	46.4	75.8	0.603	0.996	0.886	-1.13	34.9	39.4
KCTD12	3740	0.101	1	0.826	-1.21	134	162	0.0346	0.252	0.805	-1.24	171	213	2.27e-43	5.8e-41	0.22	-4.54	102	462	4.85e-16	5.52e-14	0.387	-2.58	102	262	1.9e-15	1.46e-13	0.378	-2.65	91.8	243	1.51e-09	1.39e-07	0.566	-1.77	177	312	3.37e-07	1.21e-05	1.67	1.67	264	158	3.27e-08	9.09e-07	0.484	-2.06	86.2	178
CD320	551	0.101	1	0.666	-1.5	27	40.5	0.958	1	1.01	1.01	26.8	26.4	0.000325	0.00459	2.68	2.68	48.8	18.2	0.674	1	1.15	1.15	19.8	17.3	0.0955	0.313	1.63	1.63	30.9	19	0.326	1	1.34	1.34	26.9	20.1	0.317	1	0.712	-1.4	14.8	20.8	0.000233	0.00302	2.8	2.8	48.6	17.4
ABHD12	3010	0.101	1	0.852	-1.17	193	227	0.000661	0.0113	0.676	-1.48	127	188	0.0281	0.179	1.28	1.28	179	140	0.0818	0.581	0.806	-1.24	117	146	5.33e-07	1.28e-05	2.26	2.26	123	54.3	0.681	1	1.05	1.05	140	133	5.79e-05	0.00136	1.75	1.75	143	82	4.95e-09	1.55e-07	1.93	1.93	231	120
ASAP3	922	0.102	1	1.37	1.37	64.2	46.8	0.991	1	1	1	51.9	51.7	0.123	0.49	0.705	-1.42	33.2	47	0.429	1	1.19	1.19	44.5	37.4	0.608	0.888	1.1	1.1	57.3	52	0.629	1	1.11	1.11	41.9	37.6	0.974	1	1.01	1.01	57.9	57.6	0.306	0.811	1.26	1.26	43.1	34.1
ZNHIT2	262	0.102	1	1.62	1.62	30.3	18.8	0.812	1	1.12	1.12	9.82	8.79	0.89	0.994	0.951	-1.05	14.8	15.6	0.217	0.947	1.69	1.69	15	8.9	0.642	0.902	0.843	-1.19	13.7	16.2	0.712	1	1.2	1.2	8.66	7.19	0.231	0.905	0.578	-1.73	7.53	13	0.231	0.699	0.579	-1.73	7.61	13.1
DMPK	1280	0.102	1	1.28	1.28	99.5	77.7	0.058	0.354	1.35	1.35	94.3	69.9	0.108	0.449	0.733	-1.36	46.3	63.1	0.906	1	1.02	1.02	63.4	62	0.812	0.956	0.959	-1.04	63.6	66.3	0.012	0.172	1.62	1.62	71.8	44.4	0.27	0.957	0.811	-1.23	50.1	61.8	0.041	0.226	1.58	1.58	51.4	32.5
PCDHB5	53.5	0.102	1	3.89	3.89	7.08	1.82	0.406	0.98	0.236	-4.24	0.408	1.73	0.196	0.641	18.8	18.8	3.84	0.204	0.346	1	3.79	3.79	2.4	0.633	0.0844	0.289	5.38	5.38	6.71	1.25	0.395	1	2.52	2.52	2.97	1.18	0.661	1	0.645	-1.55	1.65	2.55	0.516	0.963	0.581	-1.72	2.26	3.89
EPS8	2520	0.102	1	0.797	-1.25	93.3	117	1.36e-06	4.8e-05	0.573	-1.75	118	206	0.00284	0.0288	1.63	1.63	97.9	60	4.1e-15	4.21e-13	0.355	-2.82	78	220	0.225	0.545	0.862	-1.16	125	145	0.0209	0.258	0.746	-1.34	109	146	0.251	0.936	1.15	1.15	152	132	1.35e-07	3.41e-06	2.03	2.03	169	83.3
P4HA3	34.1	0.103	1	0.102	-9.79	0.564	5.53	0.938	1	1.09	1.09	1.69	1.55	0.618	0.972	0.379	-2.64	0.364	0.962	0.287	1	0.236	-4.24	0.672	2.85	0.627	0.896	1.71	1.71	2.23	1.31	0.504	1	0.543	-1.84	1.85	3.4	0.95	1	1.08	1.08	1.33	1.23	0.883	1	0.836	-1.2	1.24	1.48
FAM53B	2990	0.103	1	0.877	-1.14	288	329	6.96e-08	3.15e-06	0.507	-1.97	94.7	187	0.0267	0.172	0.777	-1.29	138	177	0.00162	0.0301	1.49	1.49	155	104	3.67e-10	1.54e-08	0.404	-2.47	67.2	166	0.0164	0.217	0.71	-1.41	84.2	118	0.116	0.656	1.24	1.24	123	99.8	3.27e-10	1.2e-08	2.29	2.29	190	82.9
BUB1	299	0.103	1	0.481	-2.08	7.38	15.3	0.22	0.77	1.51	1.51	22.4	14.9	0.000282	0.00405	0.145	-6.91	4.04	27.9	2.35e-05	0.000723	0.206	-4.86	8.64	41.9	0.999	1	1	-1	17.2	17.2	0.867	1	1.06	1.06	15.8	14.8	0.507	1	1.31	1.31	14.1	10.8	0.00427	0.0372	0.143	-6.97	2.48	17.3
LCT	642	0.103	1	1.53	1.53	37.7	24.7	0.834	1	1.07	1.07	22.3	20.9	1.05e-05	0.000218	2.04	2.04	116	56.6	0.0257	0.265	1.93	1.93	33.6	17.4	0.19	0.492	1.86	1.86	12.7	6.84	0.804	1	1.07	1.07	30.6	28.7	0.29	0.975	1.36	1.36	28.3	20.8	0.0178	0.12	0.528	-1.89	21	39.8
SUMF1	206	0.103	1	0.408	-2.45	4.65	11.4	0.923	1	1.04	1.04	10.5	10	0.189	0.626	1.73	1.73	15.8	9.12	0.526	1	0.745	-1.34	8.11	10.9	0.823	0.959	1.13	1.13	7.12	6.3	0.985	1	1.01	1.01	8.95	8.87	0.937	1	0.961	-1.04	7.77	8.08	0.74	1	1.13	1.13	15.1	13.3
MDM2	5800	0.104	1	1.18	1.18	203	171	2.25e-05	0.000605	0.715	-1.4	275	384	0.833	0.989	1.02	1.02	396	390	0.753	1	0.975	-1.03	299	307	2.09e-06	4.28e-05	0.663	-1.51	221	333	0.0305	0.333	0.84	-1.19	285	339	0.00218	0.0336	1.29	1.29	338	263	0.819	1	1.02	1.02	304	299
ARRDC1	709	0.104	1	1.39	1.39	59	42.5	0.768	1	1.07	1.07	41.2	38.5	0.683	0.982	1.11	1.11	34.1	30.8	0.584	1	1.15	1.15	35.1	30.6	0.569	0.869	0.873	-1.15	32.7	37.5	0.674	1	1.11	1.11	32	28.8	0.867	1	0.957	-1.05	28	29.3	0.01	0.0756	1.92	1.92	45.4	23.6
HSPB7	85	0.104	1	0.247	-4.04	1.69	6.84	0.0568	0.349	0.127	-7.86	0.961	7.56	0.567	0.964	0.479	-2.09	0.894	1.87	0.433	1	0.455	-2.2	1.44	3.17	0.0892	0.3	0.178	-5.61	1.15	6.42	0.166	0.925	3.47	3.47	5.54	1.6	0.618	1	0.611	-1.64	1.65	2.69	0.00966	0.0734	17.1	17.1	15	0.879
GLIS2	365	0.104	1	1.53	1.53	36.6	23.8	0.135	0.596	0.611	-1.64	14.8	24.3	0.6	0.968	1.27	1.27	10.7	8.36	0.324	1	1.51	1.51	14.2	9.38	0.248	0.578	0.684	-1.46	15.6	22.8	0.593	1	1.24	1.24	13.8	11.1	0.575	1	0.827	-1.21	15.9	19.2	0.00038	0.00467	3.53	3.53	36	10.2
PTPRG	6020	0.104	1	1.18	1.18	207	175	2.5e-22	6.38e-20	0.397	-2.52	154	389	4.44e-20	4.03e-18	1.97	1.97	541	274	0.000712	0.0147	0.77	-1.3	297	386	0.123	0.371	0.857	-1.17	185	216	0.000821	0.0208	0.739	-1.35	213	288	1.91e-13	1.47e-11	1.71	1.71	508	297	1.2e-11	5.08e-10	1.69	1.69	448	264
RBP1	20600	0.105	1	0.938	-1.07	1230	1310	1.23e-10	9.02e-09	1.31	1.31	1330	1020	2e-52	7.11e-50	2.13	2.13	1270	595	3.44e-35	1.19e-32	0.577	-1.73	801	1390	1.66e-58	7.18e-56	2.34	2.34	1210	517	0.0153	0.207	1.12	1.12	1010	901	1.15e-05	0.000314	1.24	1.24	929	749	2.16e-15	1.25e-13	1.42	1.42	1250	878
EPAS1	319	0.105	1	0.504	-1.98	8.42	16.7	0.0417	0.283	1.94	1.94	27.9	14.4	0.00501	0.0462	2.99	2.99	26.2	8.77	0.288	1	1.42	1.42	21.9	15.4	0.309	0.652	0.611	-1.64	6.86	11.2	0.00895	0.138	3.15	3.15	21.6	6.85	0.405	1	0.769	-1.3	17.7	23.1	0.178	0.609	0.559	-1.79	8.35	14.9
CRISPLD2	9440	0.105	1	0.903	-1.11	485	537	0.00137	0.0206	0.797	-1.25	358	449	0.464	0.926	0.964	-1.04	784	813	4.4e-24	8.47e-22	0.484	-2.06	290	598	5.45e-13	3.37e-11	1.77	1.77	442	250	6.74e-10	6.7e-08	1.55	1.55	504	325	8.87e-51	3.3e-48	3.4	3.4	660	194	0.405	0.902	0.952	-1.05	548	576
SYNGR1	839	0.105	1	1.4	1.4	55.5	39.6	0.645	1	1.1	1.1	50.9	46.3	0.748	0.987	1.09	1.09	30.2	27.8	0.452	1	0.838	-1.19	33.4	39.9	0.108	0.34	0.739	-1.35	49.3	66.7	0.972	1	1.01	1.01	41.9	41.6	0.629	1	0.906	-1.1	45.5	50.2	0.396	0.896	1.23	1.23	37.5	30.5
SH3D21	597	0.105	1	0.625	-1.6	19.3	30.9	0.655	1	1.14	1.14	25.1	22	0.0384	0.223	0.471	-2.12	11.2	23.7	0.0173	0.197	0.404	-2.47	9.69	24	7.03e-07	1.61e-05	0.288	-3.47	20.5	71	4.18e-05	0.00163	2.95	2.95	56.6	19.2	5.6e-09	2.57e-07	0.078	-12.8	5.63	72.2	0.0784	0.358	0.555	-1.8	13.9	25
TIMM10B	1230	0.105	1	1.39	1.39	57.7	41.5	0.758	1	1.06	1.06	61	57.6	0.981	0.999	1	1	71.9	71.6	0.148	0.798	1.29	1.29	75.3	58.5	0.000503	0.00513	0.542	-1.84	49.9	92	0.78	1	1.05	1.05	60	57	0.003	0.0436	0.581	-1.72	47.3	81.3	0.13	0.504	0.75	-1.33	48.6	64.8
AKT1	3430	0.105	1	1.17	1.17	232	198	0.05	0.321	1.23	1.23	205	167	0.262	0.735	1.14	1.14	161	142	0.106	0.672	1.2	1.2	178	149	0.0111	0.064	1.33	1.33	185	139	0.314	1	1.12	1.12	167	149	0.588	1	0.942	-1.06	159	168	0.103	0.433	1.2	1.2	181	151
AMOTL2	1150	0.105	1	0.77	-1.3	67.6	87.9	0.624	1	0.918	-1.09	63.4	69	0.257	0.73	0.765	-1.31	31.7	41.4	0.0965	0.637	0.724	-1.38	45.8	63.2	2.73e-07	7.01e-06	0.454	-2.2	61.8	136	0.272	1	1.25	1.25	53	42.2	0.661	1	0.913	-1.1	44.3	48.5	0.000104	0.00147	3.24	3.24	46.2	14.3
DDX3X	6680	0.106	1	1.18	1.18	205	174	0.0203	0.171	0.833	-1.2	294	354	0.0315	0.195	0.856	-1.17	353	413	0.00801	0.11	0.829	-1.21	367	442	2.7e-06	5.37e-05	0.689	-1.45	269	390	0.0895	0.672	0.876	-1.14	311	355	0.0304	0.275	1.17	1.17	412	352	1.18e-10	4.57e-09	0.619	-1.62	292	472
FAM207A	465	0.106	1	0.694	-1.44	33.1	47.8	0.0412	0.281	1.97	1.97	26.9	13.7	0.679	0.982	1.15	1.15	18.9	16.4	0.0186	0.207	2.13	2.13	30.2	14.2	0.306	0.649	1.43	1.43	19.7	13.7	0.814	1	1.08	1.08	19.8	18.4	0.0724	0.494	0.546	-1.83	13.7	25	0.186	0.624	0.66	-1.51	16.8	25.5
MDH2	3030	0.106	1	0.839	-1.19	157	187	0.132	0.59	1.19	1.19	168	142	1.87e-05	0.000369	1.64	1.64	198	121	0.583	1	1.07	1.07	144	135	9.84e-06	0.00017	1.92	1.92	133	69.4	0.65	1	0.949	-1.05	144	152	0.2	0.853	0.851	-1.18	117	137	0.0778	0.356	1.21	1.21	184	151
STRN4	2170	0.106	1	1.19	1.19	191	161	0.306	0.885	1.15	1.15	120	105	0.673	0.982	1.06	1.06	105	98.7	0.242	0.976	1.18	1.18	106	89.2	0.104	0.332	1.27	1.27	103	81	0.726	1	1.06	1.06	87.8	83.2	0.485	1	0.904	-1.11	90.1	99.7	0.329	0.835	1.15	1.15	104	90.6
RNPEP	707	0.106	1	0.689	-1.45	31.6	45.9	0.0579	0.353	1.56	1.56	46.4	29.7	0.00626	0.0553	2.05	2.05	44.4	21.7	0.497	1	1.16	1.16	44.2	38.1	0.719	0.932	1.1	1.1	30.3	27.5	0.974	1	1.01	1.01	34.8	34.6	0.256	0.941	0.765	-1.31	31.7	41.4	0.761	1	1.08	1.08	35.8	33.3
ANKRD10	962	0.107	1	1.49	1.49	40.2	26.9	0.664	1	1.09	1.09	49.6	45.3	0.775	0.987	0.943	-1.06	45.5	48.3	0.835	1	1.04	1.04	55.8	53.6	0.912	0.98	0.98	-1.02	57.6	58.8	0.733	1	0.932	-1.07	45.1	48.4	0.075	0.505	1.41	1.41	64.9	46.1	0.98	1	0.995	-1	51	51.3
SLC35E4	801	0.107	1	1.3	1.3	85	65.2	0.249	0.813	0.736	-1.36	24.6	33.5	0.171	0.594	0.712	-1.41	27.7	38.9	0.522	1	0.868	-1.15	38.4	44.2	0.0323	0.144	0.62	-1.61	32.5	52.4	0.0815	0.635	0.647	-1.55	26.4	40.8	0.612	1	0.876	-1.14	27.7	31.6	0.195	0.638	1.39	1.39	37	26.7
SRM	1540	0.107	1	0.808	-1.24	103	127	0.00011	0.00241	1.88	1.88	109	57.8	0.461	0.925	1.12	1.12	88.7	79.1	0.0322	0.307	1.48	1.48	73.4	49.5	0.000202	0.00238	1.98	1.98	88.3	44.6	0.138	0.851	1.32	1.32	65.8	49.9	0.0739	0.501	0.711	-1.41	47	66.1	0.249	0.729	0.82	-1.22	61.2	74.6
PGRMC2	3090	0.107	1	0.801	-1.25	95.1	119	0.83	1	0.975	-1.03	145	149	0.185	0.619	0.844	-1.18	113	134	0.282	1	1.13	1.13	176	156	5.48e-05	0.000763	0.673	-1.49	174	258	0.115	0.773	1.19	1.19	180	151	0.0154	0.164	0.773	-1.29	158	204	9.9e-06	0.000179	0.569	-1.76	96.5	170
RAPGEFL1	301	0.107	1	1.78	1.78	21.5	12.1	0.0803	0.438	1.85	1.85	23.1	12.5	0.233	0.696	0.638	-1.57	11.5	18.1	0.224	0.953	1.56	1.56	19.3	12.4	0.393	0.741	1.38	1.38	17.1	12.4	0.517	1	1.26	1.26	18.1	14.4	0.453	1	0.754	-1.33	12.4	16.5	0.917	1	0.957	-1.04	11	11.5
NPIPB5	2650	0.107	1	1.23	1.23	139	114	0.267	0.841	1.14	1.14	150	131	0.000396	0.00545	0.601	-1.66	77.6	129	0.996	1	0.999	-1	141	141	0.00016	0.00194	0.645	-1.55	122	189	2.22e-05	0.000955	1.69	1.69	176	104	0.00999	0.119	0.73	-1.37	116	159	1.58e-05	0.000275	1.86	1.86	138	73.8
PPP1R14A	276	0.107	1	0.606	-1.65	16.6	27.4	0.000398	0.00735	6.2	6.2	27.1	4.37	0.528	0.952	0.65	-1.54	3.54	5.45	0.00331	0.0537	4.45	4.45	21.1	4.75	0.0339	0.15	2.16	2.16	23.9	11.1	0.552	1	1.24	1.24	17.3	14	0.012	0.137	0.354	-2.82	7.94	22.4	0.0203	0.133	0.23	-4.35	3.06	13.3
FAM63B	714	0.108	1	0.549	-1.82	11.2	20.3	0.00589	0.0654	0.5	-2	23.7	47.4	0.0313	0.194	1.66	1.66	48.3	29.2	0.783	1	1.07	1.07	36.8	34.5	0.00172	0.0142	0.438	-2.28	20.7	47.3	0.508	1	0.856	-1.17	33.4	39	0.072	0.492	0.675	-1.48	35	51.9	0.0361	0.206	1.53	1.53	61.1	39.9
RHBDF1	916	0.108	1	1.34	1.34	71	53	0.0786	0.432	0.693	-1.44	39.1	56.3	0.232	0.695	1.35	1.35	37.4	27.7	0.218	0.948	0.757	-1.32	34.3	45.4	0.625	0.895	0.891	-1.12	34.1	38.3	0.361	1	0.826	-1.21	42	50.8	0.673	1	1.1	1.1	43.2	39.4	8.05e-08	2.12e-06	4.13	4.13	73.4	17.8
PARP4	2120	0.108	1	1.28	1.28	98.5	77.1	0.00302	0.0388	0.639	-1.57	71.8	112	2.18e-06	5.11e-05	1.63	1.63	245	150	0.858	1	0.976	-1.03	104	106	0.122	0.37	1.3	1.3	80.6	62.1	0.193	0.982	0.834	-1.2	94.4	113	0.00126	0.0208	1.54	1.54	140	90.6	0.000583	0.00676	1.57	1.57	148	94.1
APH1A	2410	0.108	1	1.22	1.22	149	122	0.0356	0.256	1.31	1.31	137	104	0.528	0.952	1.09	1.09	116	106	0.416	1	0.898	-1.11	108	120	0.137	0.399	1.2	1.2	147	123	0.557	1	1.08	1.08	110	102	0.573	1	1.08	1.08	114	105	0.597	0.994	1.07	1.07	129	121
TPGS2	1170	0.108	1	1.36	1.36	63.6	46.7	0.705	1	0.935	-1.07	61.4	65.7	0.555	0.96	0.893	-1.12	52.1	58.3	0.821	1	0.958	-1.04	54.5	56.9	0.0813	0.281	0.729	-1.37	52.7	72.2	0.1	0.716	1.36	1.36	66.2	48.5	0.117	0.658	1.32	1.32	74.4	56.5	0.448	0.93	1.15	1.15	66.2	57.7
PLB1	277	0.109	1	0.487	-2.05	7.38	15.2	0.00198	0.0278	4.01	4.01	24.8	6.19	0.00888	0.0729	2.85	2.85	24.1	8.45	0.000266	0.00615	5.62	5.62	29.6	5.26	0.211	0.525	2.01	2.01	9.67	4.82	0.485	1	1.29	1.29	17.7	13.8	0.0077	0.0955	0.417	-2.4	13.1	31.5	0.399	0.898	0.656	-1.52	6.65	10.1
HERC2P4	322	0.109	1	2.85	2.85	9.03	3.17	0.47	1	1.31	1.31	16.4	12.5	1.97e-07	5.58e-06	0.129	-7.72	7.31	56.5	0.558	1	0.864	-1.16	29.7	34.4	0.515	0.837	1.31	1.31	13.3	10.1	0.00771	0.124	11	11	14.8	1.35	0.0173	0.18	241	241	45.6	0.189	0.0284	0.172	0.124	-8.08	1.24	9.99
RAC1	6150	0.109	1	1.15	1.15	301	263	0.309	0.889	1.08	1.08	354	328	0.0336	0.204	1.19	1.19	323	271	0.926	1	0.992	-1.01	288	291	0.0161	0.0858	0.828	-1.21	296	357	0.0446	0.43	0.846	-1.18	265	313	0.224	0.894	0.905	-1.1	286	316	0.000164	0.00222	1.36	1.36	359	264
APOBEC3C	1080	0.109	1	1.34	1.34	70	52.2	0.842	1	1.04	1.04	58	55.8	6.27e-05	0.00108	2.19	2.19	83.1	37.9	0.289	1	0.827	-1.21	56.8	68.7	0.0218	0.108	1.59	1.59	63.6	40	0.695	1	0.927	-1.08	51.3	55.3	0.00973	0.116	1.76	1.76	58	33	0.248	0.728	1.25	1.25	61.6	49.4
SLC2A6	539	0.109	1	1.45	1.45	46.3	32	0.0357	0.256	0.456	-2.19	10.4	22.9	0.428	0.903	1.3	1.3	20.7	15.9	0.00199	0.0354	3.43	3.43	27.9	8.15	0.843	0.964	1.06	1.06	23.7	22.4	0.86	1	1.06	1.06	19.9	18.8	0.000187	0.00384	0.231	-4.32	8.03	34.7	0.000592	0.00686	3.26	3.26	36	11
FARP1	2310	0.109	1	0.798	-1.25	90.1	113	0.738	1	0.955	-1.05	103	107	0.155	0.56	1.2	1.2	129	107	1.79e-07	8.14e-06	1.97	1.97	175	89	0.273	0.611	0.852	-1.17	86.9	102	0.156	0.902	0.826	-1.21	100	122	0.0517	0.401	0.775	-1.29	104	134	0.000984	0.0107	1.55	1.55	145	94
RNASE1	324	0.109	1	0.541	-1.85	10.5	19.3	0.0281	0.218	2.57	2.57	19.3	7.51	0.0366	0.216	4.87	4.87	10.2	2.1	0.116	0.707	2.02	2.02	15.2	7.52	0.687	0.92	0.905	-1.11	30.7	33.9	0.199	0.993	1.51	1.51	24.1	15.9	0.222	0.892	1.41	1.41	30.8	21.9	0.059	0.293	0.44	-2.27	7.61	17.3
LCP1	112	0.11	1	0.282	-3.55	2.04	7.25	0.33	0.911	1.9	1.9	6.67	3.51	0.715	0.986	1.27	1.27	5.16	4.05	0.174	0.864	2.68	2.68	7	2.61	0.231	0.554	0.441	-2.27	3.1	7.02	0.252	1	0.495	-2.02	3.95	7.99	0.00688	0.0871	13.8	13.8	15.7	1.13	0.202	0.65	2.43	2.43	7.09	2.92
MYL12B	6910	0.111	1	1.15	1.15	283	247	0.426	0.994	0.944	-1.06	369	391	0.019	0.132	1.22	1.22	302	247	0.00202	0.0357	0.796	-1.26	330	414	0.0141	0.0772	0.83	-1.21	316	381	0.41	1	0.94	-1.06	345	367	0.985	1	0.999	-1	386	386	0.662	1	1.04	1.04	322	311
LDOC1	385	0.111	1	1.59	1.59	30.4	19.1	0.555	1	1.23	1.23	17.6	14.3	0.593	0.968	1.2	1.2	19.3	16.1	0.39	1	1.41	1.41	15.3	10.9	0.113	0.351	0.6	-1.67	15.4	25.7	0.69	1	1.15	1.15	17.1	14.9	0.474	1	0.777	-1.29	14.3	18.4	0.0422	0.23	1.96	1.96	27	13.8
WDR44	1810	0.111	1	1.32	1.32	76.7	58.1	1.26e-07	5.28e-06	0.436	-2.29	58.2	133	0.000991	0.0122	0.624	-1.6	79.1	127	0.0147	0.176	0.691	-1.45	73.9	107	0.0016	0.0133	1.7	1.7	95.7	56.3	0.465	1	1.11	1.11	99.1	89.1	5.28e-06	0.000157	1.98	1.98	132	66.4	0.901	1	0.984	-1.02	115	117
FOSL1	1130	0.111	1	1.31	1.31	81.7	62.6	0.897	1	1.03	1.03	53	51.7	0.0103	0.0812	0.569	-1.76	32.5	57.2	0.0158	0.184	0.648	-1.54	50.9	78.6	0.437	0.781	0.836	-1.2	34.8	41.6	0.0577	0.51	0.695	-1.44	46.2	66.5	1.57e-08	6.81e-07	4.73	4.73	75.8	16	0.677	1	1.07	1.07	72.8	67.8
RBCK1	1740	0.111	1	1.22	1.22	139	114	0.00111	0.0174	1.63	1.63	118	72.6	0.935	0.997	1.01	1.01	73.8	72.8	0.0461	0.399	1.37	1.37	96.6	70.7	0.0731	0.26	1.34	1.34	87.8	65.5	0.201	0.999	1.23	1.23	86.5	70.5	0.6	1	0.918	-1.09	72.3	78.8	0.502	0.959	1.12	1.12	79.5	71.2
ACAP3	1120	0.111	1	1.3	1.3	85.2	65.6	0.0458	0.303	1.43	1.43	77	54	0.53	0.953	0.871	-1.15	39.1	44.8	0.0239	0.25	1.56	1.56	66.8	42.9	0.144	0.414	1.31	1.31	66.9	51	0.431	1	1.17	1.17	56.7	48.6	0.372	1	0.838	-1.19	47	56	0.0281	0.171	1.6	1.6	56.8	35.5
PCBP2	9160	0.112	1	1.11	1.11	460	413	0.496	1	1.04	1.04	547	525	0.0522	0.276	1.13	1.13	516	455	3.05e-14	2.86e-12	0.599	-1.67	352	587	2.53e-06	5.09e-05	1.39	1.39	496	358	0.0235	0.279	1.17	1.17	456	390	0.0254	0.24	1.17	1.17	462	396	1.33e-10	5.12e-09	1.55	1.55	548	354
XBP1	2340	0.112	1	1.21	1.21	152	125	0.0113	0.112	1.39	1.39	141	101	0.28	0.759	0.858	-1.17	92.4	108	3.5e-05	0.00103	1.88	1.88	124	66.1	0.00013	0.00161	0.606	-1.65	93.9	155	0.318	1	0.878	-1.14	110	125	4.19e-10	2.23e-08	0.404	-2.48	66.6	165	0.0981	0.419	0.78	-1.28	78.7	101
HABP4	1180	0.112	1	1.31	1.31	81.7	62.6	0.022	0.182	1.49	1.49	81.1	54.2	0.419	0.896	1.16	1.16	61.2	52.5	0.155	0.82	1.3	1.3	66.6	51.1	0.755	0.942	0.942	-1.06	53.5	56.8	0.0741	0.6	1.42	1.42	61.9	43.5	0.176	0.81	0.769	-1.3	47.1	61.2	0.688	1	1.09	1.09	48.9	45
TVP23A	501	0.112	1	0.624	-1.6	18.5	29.6	0.0769	0.426	1.7	1.7	30.3	17.9	0.151	0.552	0.597	-1.67	12.4	20.8	0.0321	0.307	1.71	1.71	43	25.1	0.423	0.768	0.813	-1.23	27.1	33.3	0.935	1	1.02	1.02	23.8	23.3	0.657	1	1.11	1.11	37.6	33.8	0.222	0.684	0.629	-1.59	11.3	18
SLC2A4RG	1170	0.112	1	1.27	1.27	98.8	77.6	0.581	1	1.11	1.11	56.8	51.1	0.066	0.323	1.53	1.53	47.7	31.2	0.511	1	1.16	1.16	40.9	35.2	0.0807	0.28	1.35	1.35	81.1	60.2	0.0524	0.479	1.52	1.52	54.6	36	0.43	1	0.846	-1.18	41.4	48.9	0.000158	0.00214	2.09	2.09	81.2	38.8
PNPLA2	2500	0.112	1	1.17	1.17	215	184	0.014	0.132	1.37	1.37	142	103	0.153	0.555	1.2	1.2	139	116	0.189	0.899	1.19	1.19	120	101	0.157	0.437	1.22	1.22	110	89.8	0.904	1	0.983	-1.02	103	105	0.0252	0.239	1.38	1.38	117	84.8	0.00012	0.00166	1.76	1.76	128	72.6
AL354822.1	136	0.112	1	0.375	-2.67	3.6	9.61	0.365	0.942	0.508	-1.97	2.71	5.33	0.575	0.966	0.686	-1.46	3.74	5.45	0.478	1	0.626	-1.6	3.74	5.98	0.0697	0.252	0.207	-4.83	1.6	7.73	0.729	1	0.862	-1.16	10.2	11.8	0.542	1	0.78	-1.28	10.8	13.8	0.685	1	1.25	1.25	7.3	5.83
TGFB1	5220	0.113	1	1.11	1.11	454	407	0.781	1	0.975	-1.03	231	237	5.08e-06	0.000111	0.615	-1.63	142	231	0.628	1	0.951	-1.05	181	191	0.0104	0.061	1.26	1.26	281	223	0.0594	0.518	1.2	1.2	239	199	0.441	1	1.08	1.08	231	215	0.00513	0.0431	1.28	1.28	299	234
RAB40C	823	0.113	1	1.31	1.31	78.6	59.9	0.072	0.41	1.49	1.49	50.2	33.7	0.47	0.929	0.841	-1.19	32	38	0.0882	0.608	1.53	1.53	40.7	26.6	0.816	0.956	0.952	-1.05	43.2	45.4	0.15	0.885	1.43	1.43	40.1	28.1	0.156	0.768	0.71	-1.41	29.4	41.4	0.969	1	1.01	1.01	30.3	30
KL	209	0.113	1	2.06	2.06	14.7	7.11	0.207	0.746	1.65	1.65	17	10.3	0.222	0.682	0.538	-1.86	5.96	11.1	0.969	1	1.02	1.02	10.7	10.6	0.211	0.525	0.633	-1.58	12.2	19.3	0.585	1	1.31	1.31	9.28	7.06	0.302	0.988	0.591	-1.69	6.15	10.4	0.0386	0.216	0.345	-2.9	5.07	14.7
CRELD2	752	0.113	1	1.37	1.37	61.2	44.8	0.189	0.714	1.35	1.35	44.8	33.2	0.641	0.976	0.901	-1.11	37.9	42.1	0.0787	0.566	1.56	1.56	40.2	25.8	7.08e-06	0.000128	3.95	3.95	52.9	13.4	0.421	1	1.22	1.22	36.1	29.6	0.948	1	1.02	1.02	29.8	29.3	0.0758	0.35	1.53	1.53	43.6	28.4
SLCO4A1	44.5	0.113	1	3.47	3.47	7.25	2.09	0.834	1	0.68	-1.47	0.495	0.729	0.161	0.572	0.0974	-10.3	0.397	4.08	0.528	1	0.331	-3.02	0.432	1.31	0.507	0.832	0.46	-2.18	1.07	2.32	0.264	1	24.7	24.7	3.12	0.126	0.205	0.859	19.8	19.8	3.75	0.189	0.789	1	0.693	-1.44	0.897	1.3
STC1	305	0.113	1	0.496	-2.02	7.64	15.4	0.617	1	0.821	-1.22	11.6	14.2	0.0961	0.416	0.548	-1.82	11.8	21.6	0.00629	0.0905	0.126	-7.91	1.97	15.6	9.61e-07	2.16e-05	0.0995	-10.1	4.96	49.8	0.256	1	1.49	1.49	20.3	13.7	0.000441	0.00832	0.0457	-21.9	1.36	29.7	0.579	0.99	0.772	-1.3	8.11	10.5
SLC22A18	500	0.113	1	1.45	1.45	44.8	30.9	0.624	1	0.869	-1.15	22.8	26.2	0.00483	0.0449	2.42	2.42	34.7	14.3	0.295	1	1.36	1.36	27.1	19.9	0.000735	0.007	6.19	6.19	24.7	3.98	0.606	1	1.16	1.16	25.9	22.3	0.196	0.846	1.54	1.54	22.6	14.6	0.00125	0.013	2.6	2.6	41.1	15.8
NIPA2	2480	0.113	1	1.27	1.27	99.1	78	0.331	0.913	0.886	-1.13	121	136	0.697	0.984	0.951	-1.05	117	123	0.00503	0.0764	0.694	-1.44	99.7	144	0.0522	0.205	0.786	-1.27	116	148	0.00221	0.0466	0.675	-1.48	102	151	0.263	0.95	1.14	1.14	150	131	0.803	1	0.972	-1.03	147	151
OCLN	613	0.113	1	1.67	1.67	25.7	15.4	0.0317	0.237	0.594	-1.68	27	45.5	0.233	0.697	1.39	1.39	31.1	22.4	0.16	0.831	0.638	-1.57	16	25	4.38e-06	8.35e-05	0.355	-2.82	26.6	75	0.685	1	0.895	-1.12	25.4	28.4	0.0852	0.547	0.694	-1.44	37.6	54.2	0.075	0.348	1.59	1.59	37.8	23.7
PGM2L1	163	0.113	1	0.408	-2.45	4.38	10.8	0.155	0.645	0.497	-2.01	6.18	12.4	0.685	0.982	1.3	1.3	5.49	4.23	0.202	0.922	0.513	-1.95	5.52	10.8	0.094	0.311	0.453	-2.21	6.49	14.3	0.618	1	0.802	-1.25	9.24	11.5	0.541	1	0.732	-1.37	6.64	9.07	0.112	0.457	2.59	2.59	10.1	3.89
SCART1	130	0.114	1	2.42	2.42	10.9	4.52	0.39	0.962	1.56	1.56	9.64	6.19	0.044	0.247	0.302	-3.32	3.67	12.2	0.343	1	1.67	1.67	9.07	5.42	0.402	0.751	0.62	-1.61	4.98	8.03	0.784	1	1.14	1.14	8.81	7.69	0.755	1	1.17	1.17	8.52	7.28	0.559	0.983	0.621	-1.61	2.44	3.93
RPS23	5870	0.114	1	0.858	-1.17	198	231	0.00269	0.0358	1.27	1.27	360	284	0.151	0.552	0.889	-1.12	283	318	0.202	0.922	0.9	-1.11	279	311	7.9e-05	0.00105	0.737	-1.36	291	395	0.00838	0.132	1.25	1.25	318	254	0.145	0.741	1.12	1.12	344	307	0.0037	0.0331	0.778	-1.28	239	307
TMEM170A	582	0.114	1	1.63	1.63	27.7	17.1	0.61	1	0.877	-1.14	28.2	32.2	0.693	0.983	0.905	-1.11	29.5	32.6	0.922	1	1.03	1.03	28.8	28.1	0.00688	0.0442	0.512	-1.95	24.6	48.1	0.359	1	0.771	-1.3	22	28.5	0.8	1	0.941	-1.06	33.1	35.2	0.543	0.976	1.17	1.17	33.1	28.4
PPIB	9400	0.114	1	1.11	1.11	522	473	0.00231	0.0317	1.23	1.23	481	391	0.000131	0.00207	1.3	1.3	482	370	4.89e-09	2.83e-07	1.51	1.51	513	340	3e-52	1.09e-49	3.38	3.38	685	203	0.000186	0.00594	1.27	1.27	571	451	0.253	0.939	1.09	1.09	351	321	0.736	1	1.02	1.02	518	507
IRF6	271	0.114	1	0.502	-1.99	7.9	15.7	0.0188	0.162	0.353	-2.84	6.87	19.5	0.0292	0.184	5.03	5.03	11	2.19	0.388	1	1.68	1.68	7.39	4.39	0.892	0.975	0.95	-1.05	13.3	14	0.825	1	0.908	-1.1	10	11	0.471	1	0.695	-1.44	6.67	9.59	0.000373	0.0046	5.71	5.71	28	4.9
SLX1B	460	0.114	1	0.62	-1.61	17.7	28.5	0.418	0.986	1.35	1.35	17	12.6	0.00239	0.025	0.15	-6.67	2.95	19.6	0.113	0.699	0.644	-1.55	21.3	33.1	0.000483	0.00497	0.415	-2.41	22.3	53.7	0.778	1	0.912	-1.1	17.9	19.6	0.705	1	0.891	-1.12	20.3	22.8	2.09e-05	0.000355	0.19	-5.26	7.83	41.1
MDFIC	2090	0.114	1	0.76	-1.32	58.4	76.9	0.000227	0.00452	1.7	1.7	131	76.9	0.111	0.458	1.25	1.25	113	90	0.00189	0.0341	1.55	1.55	129	83.1	3e-08	9.25e-07	0.419	-2.38	57.8	138	4.87e-07	3e-05	0.518	-1.93	89	172	1.07e-16	1.04e-14	0.356	-2.81	87.8	246	0.829	1	0.966	-1.04	74.2	76.8
SLC25A34	116	0.114	1	2.57	2.57	10	3.91	0.861	1	1.1	1.1	7.4	6.74	0.158	0.566	0.339	-2.95	2.28	6.73	0.883	1	1.1	1.1	4.8	4.35	0.498	0.827	0.672	-1.49	4.88	7.25	0.879	1	1.1	1.1	5.36	4.88	0.953	1	1.04	1.04	5.77	5.58	0.688	1	1.29	1.29	5.57	4.3
WDR81	1080	0.114	1	0.788	-1.27	78.5	99.6	0.972	1	1.01	1.01	48.9	48.6	0.875	0.993	1.03	1.03	63.8	62	0.00377	0.0595	1.93	1.93	56.9	29.5	0.715	0.931	1.08	1.08	46.1	42.7	0.294	1	1.25	1.25	50.2	40.2	0.63	1	0.898	-1.11	38.3	42.7	0.0181	0.121	1.59	1.59	66.7	41.9
PDGFRA	442	0.114	1	0.636	-1.57	19.9	31.3	0.00649	0.0707	0.449	-2.23	16.8	37.3	6.58e-07	1.69e-05	0.148	-6.76	7.78	52.6	0.56	1	0.806	-1.24	13.2	16.4	0.00201	0.0161	0.415	-2.41	17.5	42.1	0.0625	0.535	0.592	-1.69	20.1	33.9	0.963	1	0.981	-1.02	11.4	11.6	0.275	0.767	0.667	-1.5	12.1	18.1
PCK1	409	0.114	1	0.613	-1.63	16.8	27.4	0.116	0.547	0.275	-3.63	1.89	6.88	0.00368	0.036	0.00351	-285	0.265	75.5	0.00372	0.059	0.115	-8.66	2.02	17.5	0.0655	0.241	0.165	-6.08	1.21	7.37	0.825	1	0.915	-1.09	11.9	13	0.939	1	1.03	1.03	13.6	13.2	0.00201	0.0195	0.0137	-72.7	0.526	38.3
MTMR11	597	0.115	1	1.57	1.57	31.5	20.1	0.339	0.92	0.788	-1.27	28.9	36.7	0.292	0.776	0.739	-1.35	21.1	28.5	0.0383	0.349	0.571	-1.75	21.5	37.6	0.0411	0.173	0.605	-1.65	26.6	43.9	0.524	1	1.18	1.18	33.7	28.7	0.648	1	0.898	-1.11	34.5	38.4	0.2	0.647	1.42	1.42	31.8	22.3
IFNGR2	2340	0.115	1	1.25	1.25	109	87.2	0.0122	0.119	0.716	-1.4	96.8	135	5.43e-05	0.000948	1.72	1.72	150	87.2	0.474	1	0.899	-1.11	86.7	96.4	0.0984	0.319	1.29	1.29	98.9	76.9	0.0243	0.285	0.738	-1.35	95.7	130	0.641	1	1.07	1.07	105	98.1	2.41e-07	5.85e-06	1.89	1.89	190	100
ITGA7	3240	0.115	1	1.17	1.17	229	196	0.00436	0.0519	0.728	-1.37	139	191	1.05e-21	1.05e-19	0.245	-4.09	57.6	235	0.0207	0.224	0.773	-1.29	143	185	0.223	0.542	0.871	-1.15	146	168	0.00091	0.0226	0.706	-1.42	155	220	0.00606	0.0786	0.742	-1.35	147	198	0.261	0.746	1.16	1.16	125	108
SHANK3	289	0.115	1	0.678	-1.47	27.6	40.7	0.348	0.928	0.74	-1.35	16.8	22.7	0.0233	0.155	0.179	-5.58	2.05	11.5	0.758	1	0.865	-1.16	8.35	9.66	0.031	0.14	0.367	-2.72	6.33	17.2	0.000691	0.0179	0.17	-5.9	4.28	25.2	0.0584	0.435	0.273	-3.66	2.71	9.92	0.372	0.874	1.49	1.49	12.6	8.47
LLGL1	718	0.115	1	1.36	1.36	62.8	46.3	0.851	1	1.05	1.05	35.8	34.2	0.27	0.746	0.768	-1.3	30.9	40.2	0.53	1	1.18	1.18	31.9	27	0.91	0.979	1.03	1.03	34.3	33.4	0.738	1	0.919	-1.09	30	32.6	0.959	1	1.01	1.01	35.2	34.7	0.936	1	1.02	1.02	33.8	33.1
KPNB1	7910	0.115	1	1.13	1.13	356	315	0.0151	0.139	0.845	-1.18	386	456	0.0369	0.217	1.15	1.15	489	426	0.0599	0.471	0.872	-1.15	351	403	0.0019	0.0153	1.26	1.26	421	336	0.12	0.79	1.12	1.12	389	347	0.602	1	1.04	1.04	423	408	0.179	0.61	1.1	1.1	451	411
NKTR	2120	0.116	1	1.33	1.33	70	52.5	0.681	1	0.949	-1.05	121	128	0.125	0.493	0.816	-1.23	104	127	0.104	0.663	1.24	1.24	126	101	0.000128	0.00159	0.623	-1.6	106	171	0.0151	0.206	1.39	1.39	132	95.6	0.829	1	1.03	1.03	125	122	0.000384	0.00471	1.71	1.71	119	69.6
LRP10	4900	0.116	1	1.12	1.12	398	355	0.21	0.752	0.889	-1.12	215	242	0.948	0.998	1.01	1.01	200	198	0.36	1	0.914	-1.09	196	215	0.559	0.864	1.05	1.05	266	253	0.00554	0.0946	0.762	-1.31	184	241	0.185	0.828	1.13	1.13	237	209	0.000238	0.00308	1.42	1.42	270	191
SPINT1	194	0.116	1	0.604	-1.66	15.5	25.7	0.85	1	0.917	-1.09	9.15	9.97	0.132	0.51	0.309	-3.24	2.15	6.96	0.19	0.901	2.11	2.11	9.59	4.55	0.34	0.688	0.594	-1.68	5.33	8.98	0.0921	0.682	0.493	-2.03	8.48	17.2	0.288	0.973	0.554	-1.81	5.02	9.07	0.682	1	1.28	1.28	6.44	5.04
PLA2G16	2230	0.116	1	0.814	-1.23	106	130	0.0133	0.127	1.43	1.43	118	83	0.148	0.547	1.22	1.22	118	96.5	0.945	1	0.991	-1.01	112	113	0.778	0.947	0.963	-1.04	110	114	0.0113	0.165	1.43	1.43	123	85.7	0.247	0.932	0.872	-1.15	134	153	0.0221	0.142	0.724	-1.38	86.4	119
CANT1	2480	0.116	1	1.19	1.19	178	149	0.00705	0.0757	1.41	1.41	147	104	0.117	0.474	0.819	-1.22	112	137	0.477	1	1.1	1.1	118	108	0.417	0.763	1.11	1.11	137	124	0.182	0.959	1.18	1.18	138	116	0.0383	0.326	1.31	1.31	136	104	0.578	0.99	0.927	-1.08	103	111
SF3B4	1790	0.116	1	1.22	1.22	133	109	0.37	0.946	1.14	1.14	107	93.9	0.718	0.986	1.06	1.06	87.9	83.2	0.0365	0.337	0.72	-1.39	69.8	96.9	0.934	0.985	0.988	-1.01	92.9	94	0.484	1	1.12	1.12	85.2	76.3	0.97	1	1.01	1.01	68.6	68.2	0.243	0.72	1.21	1.21	83	68.6
ITGB3	152	0.116	1	0.409	-2.45	4.34	10.6	0.752	1	1.14	1.14	12	10.5	0.0373	0.219	0.189	-5.3	1.85	9.82	0.388	1	0.673	-1.49	7.96	11.8	0.123	0.373	0.481	-2.08	6.54	13.6	0.853	1	0.913	-1.1	7.86	8.62	0.377	1	1.54	1.54	10.7	6.95	0.0798	0.363	0.0866	-11.5	0.557	6.43
C7ORF73	1040	0.117	1	1.48	1.48	40.1	27.1	0.396	0.969	1.17	1.17	66	56.6	0.00829	0.0689	1.81	1.81	55.8	30.9	0.966	1	0.991	-1.01	43.6	44	0.582	0.876	0.902	-1.11	53.7	59.6	0.393	1	0.855	-1.17	55.6	65	0.629	1	1.09	1.09	60.7	55.5	0.564	0.985	1.12	1.12	58.8	52.8
TMEM108	127	0.117	1	0.406	-2.46	4.25	10.5	0.0153	0.14	3.97	3.97	15.4	3.87	0.701	0.985	0.802	-1.25	5.49	6.85	0.0188	0.208	4.05	4.05	14.2	3.52	0.78	0.947	0.863	-1.16	6.67	7.73	0.33	1	1.73	1.73	8.59	4.96	0.827	1	0.878	-1.14	5.31	6.05	0.445	0.929	0.543	-1.84	2.41	4.44
SHISA4	434	0.117	1	1.52	1.52	35.5	23.4	0.259	0.828	1.45	1.45	22.3	15.3	0.354	0.844	1.41	1.41	17.4	12.3	0.159	0.828	1.58	1.58	24.7	15.7	0.00133	0.0114	3.27	3.27	31.3	9.57	0.656	1	1.15	1.15	20.8	18	0.0294	0.268	1.97	1.97	30.6	15.5	0.053	0.272	1.8	1.8	30.5	17
ADIPOR2	5080	0.117	1	1.15	1.15	259	225	0.369	0.946	0.922	-1.09	232	252	0.00541	0.0491	0.783	-1.28	231	295	0.634	1	0.958	-1.04	247	258	0.0074	0.0467	0.788	-1.27	227	288	0.812	1	0.98	-1.02	277	282	1.9e-11	1.22e-09	0.563	-1.78	213	379	0.000349	0.00434	0.703	-1.42	175	249
CAPZB	4860	0.117	1	0.872	-1.15	246	282	0.00553	0.062	1.27	1.27	312	246	0.0572	0.294	1.21	1.21	228	189	0.953	1	0.995	-1.01	238	239	7.27e-07	1.67e-05	1.64	1.64	263	160	0.565	1	0.949	-1.05	233	245	0.875	1	0.985	-1.02	215	218	0.196	0.639	0.886	-1.13	216	244
PDLIM1	4100	0.117	1	1.15	1.15	267	232	0.0125	0.12	1.32	1.32	188	143	1.17e-22	1.25e-20	0.329	-3.04	104	314	0.00339	0.0547	1.41	1.41	173	122	0.000148	0.00181	1.47	1.47	237	161	1.58e-09	1.45e-07	1.9	1.9	257	135	1.63e-12	1.14e-10	1.93	1.93	338	175	2.22e-08	6.4e-07	0.553	-1.81	138	250
CXCL14	58.3	0.117	1	8.86	8.86	5.08	0.573	0.168	0.671	0.241	-4.14	1.17	4.83	0.029	0.183	4.69	4.69	11.4	2.42	0.372	1	25.4	25.4	2.02	0.0792	0.713	0.93	1.93	1.93	0.919	0.476	0.247	1	0.268	-3.74	0.978	3.66	0.576	1	0.581	-1.72	1.67	2.88	0.109	0.45	4.83	4.83	6.03	1.25
ACLY	6540	0.117	1	1.11	1.11	445	399	0.00333	0.0421	0.778	-1.29	243	312	0.00108	0.0131	1.29	1.29	387	301	1.53e-05	0.000493	1.4	1.4	401	287	3.56e-05	0.000526	1.43	1.43	323	226	0.313	1	1.08	1.08	320	295	7.72e-24	1.18e-21	0.434	-2.3	209	481	0.00113	0.0119	0.76	-1.32	249	327
ATP2C1	3970	0.118	1	0.814	-1.23	105	128	0.227	0.782	1.13	1.13	199	176	0.0135	0.101	0.761	-1.31	145	190	0.00172	0.0317	1.33	1.33	283	213	0.00109	0.00974	1.37	1.37	256	187	0.452	1	0.933	-1.07	227	243	0.718	1	0.971	-1.03	293	302	2.54e-11	1.04e-09	0.48	-2.08	122	254
RPS3	8840	0.118	1	1.12	1.12	424	379	4.95e-09	2.77e-07	1.48	1.48	555	376	0.443	0.915	0.948	-1.05	402	424	0.31	1	1.07	1.07	412	384	0.0855	0.292	0.9	-1.11	508	564	0.00335	0.0639	1.23	1.23	440	357	0.122	0.675	0.9	-1.11	412	458	0.00408	0.0358	0.82	-1.22	383	467
ZNF595	211	0.118	1	2.08	2.08	14	6.74	0.429	0.995	0.664	-1.5	6.23	9.38	0.695	0.983	0.799	-1.25	5.49	6.88	0.657	1	0.81	-1.23	8.01	9.89	0.332	0.68	0.695	-1.44	12	17.3	0.0237	0.28	0.414	-2.41	9.31	22.5	0.00107	0.0181	0.327	-3.05	11.4	34.8	0.721	1	0.805	-1.24	4.92	6.11
CPSF6	1750	0.118	1	1.3	1.3	82.3	63.4	0.575	1	0.916	-1.09	78.9	86.1	0.738	0.987	0.952	-1.05	91.7	96.3	0.791	1	1.04	1.04	104	99.8	0.593	0.88	0.922	-1.08	82.8	89.8	0.755	1	1.05	1.05	89.8	85.7	0.812	1	1.03	1.03	106	102	0.939	1	0.989	-1.01	87.1	88.1
FMNL2	2750	0.118	1	1.25	1.25	113	90.7	5.93e-14	6.7e-12	0.402	-2.49	95.4	237	1.49e-05	0.000299	0.549	-1.82	81	147	0.591	1	0.932	-1.07	111	119	0.0854	0.292	0.805	-1.24	113	141	0.0945	0.694	0.833	-1.2	153	183	0.636	1	1.05	1.05	176	167	0.017	0.115	1.34	1.34	157	117
ABCA3	1310	0.118	1	1.26	1.26	106	84.8	0.704	1	1.07	1.07	63	58.8	0.00473	0.0442	0.596	-1.68	47.6	79.8	0.262	0.997	0.811	-1.23	52	64.1	0.225	0.545	1.22	1.22	82.7	67.8	0.0299	0.328	1.57	1.57	60.3	38.5	0.293	0.98	1.2	1.2	75.9	63.5	0.0108	0.0799	0.64	-1.56	53.7	83.8
GSE1	2330	0.118	1	1.21	1.21	143	118	0.0883	0.463	0.803	-1.24	109	136	0.199	0.644	1.22	1.22	92.7	76	0.327	1	0.889	-1.13	131	147	0.000137	0.00168	0.63	-1.59	111	177	0.163	0.918	1.23	1.23	100	81.5	0.755	1	1.04	1.04	128	123	0.000403	0.00494	1.67	1.67	128	76.8
SH3PXD2A	958	0.118	1	0.745	-1.34	49.2	66.1	0.482	1	0.855	-1.17	37.6	44	0.0205	0.14	0.594	-1.68	31.6	53.2	0.464	1	0.868	-1.15	50.2	57.9	0.00216	0.017	0.576	-1.74	48.7	84.5	0.257	1	0.778	-1.28	36.3	46.7	0.278	0.964	1.25	1.25	53.6	43	0.108	0.448	0.706	-1.42	36.3	51.4
PGA5	107	0.119	1	0.283	-3.54	1.95	6.91	0.029	0.223	0.0531	-18.8	0.583	11	0.0384	0.223	144	144	25.2	0.175	0.467	1	3.33	3.33	1.58	0.475	0.792	0.95	2.48	2.48	0.295	0.119	0.454	1	9.19	9.19	1.16	0.126	0.955	1	0.882	-1.13	0.375	0.425	0.0348	0.201	138	138	25.5	0.185
PDGFC	1340	0.119	1	0.737	-1.36	45.1	61.2	0.357	0.935	0.871	-1.15	82.7	95	0.224	0.685	0.779	-1.28	42.2	54.2	0.196	0.912	0.795	-1.26	56.8	71.5	0.545	0.856	0.913	-1.1	84.3	92.4	0.979	1	1	1	84.1	83.7	0.0904	0.566	1.31	1.31	89.8	68.5	0.0349	0.201	0.647	-1.55	38.6	59.7
ABHD11	1070	0.12	1	1.33	1.33	70.9	53.5	7.17e-05	0.00165	2.26	2.26	77.4	34.2	0.826	0.989	1.04	1.04	54.5	52.3	0.126	0.735	1.37	1.37	56	40.9	0.47	0.806	1.15	1.15	59.8	52.2	0.404	1	1.18	1.18	52.9	44.7	0.414	1	0.867	-1.15	61.2	70.6	0.618	0.998	0.897	-1.11	39.8	44.3
CYB5B	2230	0.12	1	1.25	1.25	111	89.2	0.874	1	0.979	-1.02	109	111	0.148	0.547	1.22	1.22	120	98.4	0.00245	0.0421	1.52	1.52	133	87.8	0.0185	0.0955	0.75	-1.33	117	156	0.439	1	1.11	1.11	112	100	1.5e-08	6.57e-07	0.464	-2.16	79.4	171	0.00509	0.0428	0.673	-1.49	83.8	125
DEPTOR	353	0.12	1	0.442	-2.26	5.21	11.8	0.0844	0.45	1.86	1.86	22.1	11.9	0.0616	0.308	1.46	1.46	60.8	41.8	0.832	1	0.926	-1.08	14.9	16.1	0.157	0.436	0.584	-1.71	11	18.8	0.561	1	1.33	1.33	9.68	7.27	0.662	1	0.86	-1.16	15.7	18.3	0.381	0.883	1.38	1.38	17.5	12.7
CCDC85B	594	0.12	1	1.38	1.38	54.8	39.7	0.251	0.817	1.33	1.33	37.1	27.8	0.269	0.745	0.694	-1.44	15.6	22.4	0.514	1	0.846	-1.18	28	33.1	0.801	0.952	0.933	-1.07	25.3	27.2	0.053	0.482	0.552	-1.81	16.4	29.8	0.0414	0.343	2.03	2.03	25.2	12.4	0.194	0.636	1.38	1.38	38.8	28.1
SPTBN5	106	0.121	1	2.62	2.62	9.38	3.57	0.147	0.626	2.41	2.41	9.23	3.83	0.16	0.57	0.426	-2.35	3.87	9.09	0.296	1	2.17	2.17	5.76	2.65	0.147	0.419	3.32	3.32	6.32	1.9	0.451	1	1.57	1.57	7.14	4.54	0.39	1	1.74	1.74	6.58	3.78	0.39	0.89	2.23	2.23	3.71	1.67
SERPINF2	126	0.121	1	0.414	-2.41	4.38	10.6	0.219	0.768	1.82	1.82	11.9	6.51	0.828	0.989	0.845	-1.18	3.08	3.64	0.0156	0.183	7.54	7.54	12.2	1.62	0.736	0.937	0.819	-1.22	5.16	6.3	0.184	0.964	2.63	2.63	6.85	2.61	0.143	0.737	0.301	-3.32	1.93	6.43	0.108	0.447	2.55	2.55	10.5	4.12
SLC5A3	2770	0.121	1	1.3	1.3	78.7	60.3	0.33	0.912	0.848	-1.18	64.1	75.6	2.49e-38	5.4e-36	0.34	-2.94	193	568	0.368	1	0.894	-1.12	122	136	8.41e-09	2.84e-07	0.489	-2.05	96.5	197	6.45e-06	0.000326	1.81	1.81	163	90.1	7.49e-22	9.82e-20	2.71	2.71	345	127	0.00388	0.0344	0.635	-1.57	66.2	104
ATAD2	2380	0.121	1	1.28	1.28	88.3	68.8	5.5e-14	6.27e-12	0.339	-2.95	64.8	191	2.75e-15	1.82e-13	0.311	-3.21	60.2	193	0.000679	0.0141	0.632	-1.58	89.8	142	0.114	0.353	1.23	1.23	128	104	0.33	1	0.877	-1.14	104	119	3.59e-08	1.47e-06	1.86	1.86	226	121	0.298	0.8	1.13	1.13	154	136
TRPV3	94.3	0.121	1	0.341	-2.94	2.78	8.16	0.197	0.73	2.32	2.32	7.81	3.37	0.234	0.697	0.355	-2.82	1.79	5.04	0.228	0.956	2.5	2.5	6.04	2.41	0.496	0.826	0.661	-1.51	4.48	6.78	0.613	1	1.35	1.35	6.59	4.88	0.371	1	0.617	-1.62	5.57	9.02	0.509	0.961	0.572	-1.75	2.2	3.84
TFPI2	5170	0.121	1	1.16	1.16	224	192	0.641	1	1.05	1.05	224	214	1.67e-08	5.52e-07	0.615	-1.63	217	353	0.452	1	1.08	1.08	216	201	0.257	0.589	0.898	-1.11	211	235	3.56e-05	0.00142	0.714	-1.4	257	361	9.1e-09	4.08e-07	0.571	-1.75	166	290	2.94e-11	1.2e-09	0.513	-1.95	150	293
FAM160B2	1210	0.121	1	1.29	1.29	86.7	67.4	0.339	0.92	1.18	1.18	73.3	62.1	0.162	0.574	0.773	-1.29	52.3	67.7	0.0639	0.492	1.42	1.42	67.5	47.6	0.765	0.945	0.946	-1.06	56.7	59.9	0.713	1	1.08	1.08	53.8	50	0.746	1	0.941	-1.06	55.1	58.6	0.051	0.264	1.48	1.48	61	41.1
TCEA2	564	0.122	1	1.4	1.4	51	36.4	0.137	0.6	1.47	1.47	36.5	24.8	0.318	0.807	0.749	-1.33	20.9	27.9	0.568	1	1.18	1.18	27.2	23.1	0.0452	0.185	1.74	1.74	35.6	20.4	0.288	1	1.36	1.36	28.1	20.6	0.592	1	1.17	1.17	24.9	21.3	0.897	1	1.04	1.04	24.3	23.4
DACH1	354	0.122	1	1.7	1.7	23	13.5	0.0125	0.12	0.351	-2.85	7.69	21.9	0.00167	0.0187	0.131	-7.61	2.71	20.7	3.11e-05	0.00093	0.229	-4.37	9.79	42.8	0.937	0.985	1.04	1.04	7.31	7.02	4.49e-05	0.00172	0.325	-3.07	17.5	53.8	0.845	1	1.06	1.06	21.4	20.1	0.027	0.165	0.373	-2.68	6.9	18.5
AMIGO2	1550	0.122	1	0.723	-1.38	39.2	54.2	0.439	1	0.887	-1.13	79.3	89.4	0.0459	0.253	0.656	-1.53	37	56.4	0.00157	0.0293	0.642	-1.56	83.4	130	7.38e-13	4.48e-11	0.393	-2.54	82.3	209	0.185	0.964	0.794	-1.26	59.5	74.9	6.49e-05	0.00149	0.513	-1.95	54.1	105	8.27e-08	2.17e-06	0.315	-3.17	28.4	90
SEMA6D	506	0.123	1	0.323	-3.09	2.47	7.65	0.951	1	1.02	1.02	24.4	24	0.323	0.813	0.7	-1.43	13	18.6	0.287	1	1.5	1.5	17.5	11.7	7.94e-08	2.26e-06	0.27	-3.71	21.3	79	0.908	1	0.968	-1.03	24.9	25.7	2.68e-05	0.000677	0.35	-2.86	21.6	61.7	0.625	0.999	1.15	1.15	25.5	22.1
ADGRL2	2030	0.123	1	0.767	-1.3	60	78.2	0.00055	0.00964	0.616	-1.62	82.4	134	0.0476	0.26	1.35	1.35	105	77.7	0.00635	0.0911	0.685	-1.46	87.4	128	9.68e-08	2.72e-06	0.489	-2.05	82.6	169	0.106	0.737	0.796	-1.26	90.4	114	1.4e-06	4.56e-05	0.526	-1.9	86.3	164	0.191	0.631	0.839	-1.19	102	122
STXBP5L	133	0.123	1	0.39	-2.56	3.73	9.57	0.128	0.58	0.496	-2.02	7.05	14.2	0.11	0.456	0.157	-6.37	0.861	5.48	0.323	1	0.629	-1.59	7.39	11.8	0.773	0.945	1.18	1.18	6.53	5.53	0.0268	0.304	0.271	-3.69	3.66	13.5	0.78	1	1.18	1.18	6.29	5.34	0.234	0.705	0.341	-2.93	1.64	4.81
CTH	447	0.123	1	1.82	1.82	18.8	10.3	0.0219	0.182	0.411	-2.44	9.35	22.8	0.149	0.548	0.575	-1.74	10.7	18.6	0.0486	0.413	2.15	2.15	20.9	9.69	0.239	0.565	1.3	1.3	46.3	35.6	0.00426	0.0772	2.76	2.76	29.7	10.8	0.944	1	0.978	-1.02	19.5	20	2.23e-06	4.53e-05	0.155	-6.46	7.43	48
PTGFR	195	0.123	1	0.423	-2.37	4.56	10.8	0.331	0.912	1.57	1.57	11.9	7.61	0.551	0.959	1.52	1.52	5.1	3.35	0.123	0.727	2.15	2.15	12.8	5.94	0.0149	0.0807	2.67	2.67	22.5	8.44	0.514	1	0.755	-1.33	9.42	12.5	0.316	0.998	0.621	-1.61	7.19	11.6	0.942	1	1.03	1.03	11.2	10.8
CLDN15	315	0.123	1	1.67	1.67	24.3	14.6	0.962	1	1.02	1.02	16.2	15.9	0.371	0.861	1.29	1.29	28.7	22.3	0.752	1	1.13	1.13	14.7	13	0.683	0.918	1.2	1.2	10.6	8.8	0.744	1	1.13	1.13	15.1	13.4	0.637	1	1.2	1.2	14.7	12.2	0.108	0.447	1.8	1.8	20.9	11.6
RB1	1240	0.123	1	0.701	-1.43	32.1	45.8	0.00516	0.0589	0.605	-1.65	49.8	82.3	0.208	0.659	0.793	-1.26	53.2	67	0.826	1	0.966	-1.04	79.5	82.3	0.708	0.928	0.936	-1.07	62.4	66.6	0.0504	0.47	0.701	-1.43	51.5	73.4	0.312	0.994	1.17	1.17	86.1	73.3	0.0197	0.129	0.649	-1.54	47.8	73.8
CACNA1B	96.7	0.124	1	2.58	2.58	9.46	3.67	0.444	1	0.563	-1.78	2.77	4.92	0.0605	0.305	0.0996	-10	0.728	7.31	0.0779	0.564	2.83	2.83	11	3.88	0.0987	0.32	0.37	-2.7	3.79	10.2	0.564	1	1.46	1.46	5.76	3.95	0.556	1	0.653	-1.53	3.15	4.82	0.251	0.733	0.307	-3.25	1.24	4.03
PHF1	1660	0.124	1	1.23	1.23	122	99	0.23	0.786	1.2	1.2	96.7	80.7	0.104	0.439	0.752	-1.33	56.7	75.4	0.417	1	0.879	-1.14	74.6	84.9	0.015	0.0807	1.48	1.48	95.6	64.6	0.922	1	1.02	1.02	82.3	81	0.97	1	0.994	-1.01	73.1	73.6	0.214	0.672	1.22	1.22	83.7	68.3
ACTN4	5720	0.124	1	0.898	-1.11	386	430	0.457	1	1.07	1.07	283	266	0.0783	0.363	1.17	1.17	260	221	0.621	1	1.04	1.04	261	250	0.0171	0.0895	1.24	1.24	278	225	0.989	1	1	1	253	253	0.00202	0.0316	1.28	1.28	354	276	0.0973	0.416	1.16	1.16	260	224
FABP6	299	0.124	1	1.87	1.87	17.4	9.3	0.0123	0.119	2.63	2.63	24.3	9.25	0.594	0.968	0.808	-1.24	11.4	14	0.228	0.956	1.9	1.9	10.2	5.34	0.00229	0.0179	5.41	5.41	20.9	3.86	0.452	1	1.27	1.27	22.1	17.4	0.588	1	0.836	-1.2	16.7	20	0.782	1	1.12	1.12	13.4	12
ATP11A	1980	0.125	1	0.804	-1.24	89.6	111	0.000753	0.0125	0.601	-1.67	69.9	116	0.392	0.876	1.12	1.12	127	114	0.561	1	1.08	1.08	108	99.6	2.95e-08	9.14e-07	0.442	-2.26	66.5	150	0.0135	0.19	0.655	-1.53	56.5	86.2	0.756	1	0.961	-1.04	119	124	8.28e-10	2.86e-08	2.55	2.55	153	60
WDR13	2310	0.125	1	1.19	1.19	167	140	0.0759	0.423	1.26	1.26	137	109	0.263	0.737	0.857	-1.17	98.1	114	0.457	1	1.11	1.11	111	99.8	0.168	0.454	1.21	1.21	119	98.9	0.297	1	1.15	1.15	114	98.7	0.542	1	0.921	-1.09	106	115	0.404	0.901	1.12	1.12	112	99.4
ANKRD52	4180	0.125	1	0.884	-1.13	292	330	0.0202	0.171	1.26	1.26	222	176	0.0722	0.343	0.814	-1.23	139	171	0.0072	0.1	1.31	1.31	228	174	4.48e-05	0.000646	0.685	-1.46	196	286	0.186	0.966	0.879	-1.14	197	224	0.806	1	0.978	-1.02	242	247	0.13	0.504	1.18	1.18	180	153
WWTR1	2130	0.125	1	0.784	-1.28	71.2	90.7	0.441	1	1.11	1.11	109	97.8	0.67	0.982	0.935	-1.07	77.1	82.4	0.506	1	1.08	1.08	147	136	0.000116	0.00146	0.607	-1.65	95.5	157	0.259	1	0.859	-1.16	103	120	0.118	0.662	1.21	1.21	144	118	0.0011	0.0117	0.623	-1.6	77.4	124
UGP2	18700	0.125	1	0.906	-1.1	463	511	5.75e-20	1.15e-17	0.664	-1.51	830	1250	0.929	0.996	1	1	909	905	3.63e-11	2.59e-09	1.37	1.37	1060	771	4.41e-46	1.35e-43	2.23	2.23	1020	460	1.84e-30	8.43e-28	0.627	-1.6	981	1570	3.05e-05	0.000762	1.22	1.22	1010	830	0.00112	0.0119	1.15	1.15	1160	1010
MT3	425	0.125	1	0.474	-2.11	6.21	13.1	0.491	1	0.815	-1.23	20.6	25.2	0.795	0.987	0.915	-1.09	16.3	17.8	0.552	1	0.796	-1.26	12.2	15.3	4.97e-05	0.000704	0.324	-3.09	17.2	53	1.36e-05	0.000629	5.08	5.08	43.6	8.57	1.18e-08	5.21e-07	0.0631	-15.8	4.53	71.8	0.000529	0.00623	0.19	-5.25	5.2	27.3
LTBP4	453	0.125	1	1.42	1.42	46.4	32.7	0.761	1	1.09	1.09	26	23.9	0.507	0.946	0.8	-1.25	15.8	19.8	0.891	1	0.954	-1.05	16.6	17.5	0.175	0.466	1.53	1.53	25.8	16.9	0.802	1	1.08	1.08	20.8	19.3	0.765	1	0.903	-1.11	16.3	18	0.162	0.577	1.58	1.58	24.1	15.3
AZGP1	64.5	0.125	1	3.86	3.86	6.25	1.62	0.914	1	1.08	1.08	4.6	4.28	0.477	0.933	0.464	-2.15	1.26	2.71	0.451	1	0.61	-1.64	3.74	6.13	0.348	0.697	2.22	2.22	4.48	2.02	0.776	1	1.35	1.35	2.1	1.56	0.0949	0.582	3.33	3.33	8.34	2.5	0.807	1	0.802	-1.25	2.23	2.78
SGPP2	163	0.126	1	0.295	-3.39	2.04	6.91	0.266	0.839	0.609	-1.64	8.1	13.3	0.606	0.968	1.41	1.41	5.49	3.9	0.152	0.809	2.13	2.13	11.2	5.26	0.037	0.16	0.291	-3.44	3.69	12.7	0.259	1	1.74	1.74	11.3	6.52	0.823	1	1.12	1.12	8.26	7.37	0.0038	0.0339	6.06	6.06	18.2	3.01
MGAT4B	3100	0.126	1	1.16	1.16	232	200	0.0124	0.12	1.31	1.31	195	149	0.00172	0.0191	1.51	1.51	146	96.9	0.837	1	1.03	1.03	126	123	6.21e-05	0.00085	1.63	1.63	175	107	0.743	1	0.961	-1.04	134	139	0.617	1	0.943	-1.06	140	149	1.97e-06	4.05e-05	1.73	1.73	206	119
CRTAP	1170	0.126	1	1.35	1.35	62.4	46.4	0.359	0.936	1.19	1.19	61.2	51.4	0.00557	0.0503	1.62	1.62	87.1	53.8	0.0661	0.504	1.44	1.44	62.9	43.8	0.00101	0.00909	1.96	1.96	70.8	36.1	0.65	1	1.1	1.1	49	44.6	5.52e-06	0.000163	2.74	2.74	75.9	27.6	0.00969	0.0735	1.53	1.53	94.3	61.8
PRDX2	2530	0.126	1	0.837	-1.19	136	162	0.938	1	1.01	1.01	116	114	3.81e-07	1.02e-05	1.92	1.92	177	92	0.69	1	1.05	1.05	121	115	0.315	0.659	1.15	1.15	108	93.6	0.436	1	0.899	-1.11	102	114	7.94e-05	0.00179	0.584	-1.71	85.3	146	0.0185	0.123	1.32	1.32	164	124
PFKFB4	601	0.126	1	1.5	1.5	35.3	23.5	0.737	1	1.1	1.1	27	24.6	0.143	0.534	0.615	-1.63	14.7	23.8	0.866	1	0.952	-1.05	23.2	24.3	0.319	0.664	0.767	-1.3	24.9	32.5	3.39e-05	0.00136	2.99	2.99	57.1	19.1	1.48e-05	0.000393	0.239	-4.18	11.4	47.5	0.228	0.693	0.764	-1.31	35.3	46.2
XYLT2	876	0.127	1	1.32	1.32	69.9	52.9	0.318	0.9	1.25	1.25	46	36.9	0.00637	0.0559	1.74	1.74	66.4	38.1	0.199	0.917	1.42	1.42	32.9	23.2	0.67	0.914	0.912	-1.1	40.5	44.5	0.19	0.978	1.32	1.32	50.7	38.3	0.708	1	0.92	-1.09	38.2	41.5	0.812	1	1.06	1.06	38	36
SDC4	3820	0.127	1	1.18	1.18	191	162	0.0332	0.245	1.26	1.26	187	148	0.734	0.986	0.954	-1.05	99.6	104	1.07e-06	4.31e-05	1.67	1.67	242	145	0.602	0.885	0.953	-1.05	229	241	0.00391	0.0722	0.746	-1.34	169	226	0.00221	0.0339	1.35	1.35	247	183	0.547	0.978	1.07	1.07	171	160
RNF14	3230	0.127	1	1.22	1.22	126	103	0.00112	0.0174	0.684	-1.46	125	182	0.702	0.985	0.965	-1.04	221	229	0.27	1	0.88	-1.14	140	159	0.908	0.979	0.987	-1.01	147	149	0.225	1	1.14	1.14	179	157	0.0583	0.434	1.22	1.22	205	168	0.488	0.951	1.08	1.08	178	165
TGIF1	1350	0.127	1	1.35	1.35	60	44.3	0.2	0.736	0.797	-1.25	57.3	71.9	0.114	0.465	1.25	1.25	110	88.1	0.0121	0.153	0.645	-1.55	53.8	83.4	0.000401	0.00426	0.512	-1.95	42.3	82.6	0.893	1	1.02	1.02	61.6	60.1	0.931	1	0.984	-1.02	59.7	60.7	0.531	0.97	1.12	1.12	68.3	61.1
ARMCX2	831	0.127	1	0.708	-1.41	33.3	47	0.628	1	0.898	-1.11	38	42.4	1	1	1	-1	24.8	24.8	0.675	1	1.11	1.11	33.3	30	0.0353	0.154	0.688	-1.45	53.6	77.8	0.549	1	0.885	-1.13	45.2	51.1	0.0263	0.247	0.622	-1.61	35.5	57.1	0.202	0.651	0.725	-1.38	27.1	37.4
NSA2	1240	0.127	1	0.743	-1.35	45.8	61.6	0.853	1	1.03	1.03	66.8	64.7	0.508	0.946	1.13	1.13	60.6	53.5	0.000346	0.00777	0.527	-1.9	47.6	90.3	0.822	0.959	1.04	1.04	76.6	73.8	0.243	1	1.26	1.26	58.5	46.5	0.158	0.775	1.29	1.29	70.9	55	0.153	0.558	1.3	1.3	69.3	53.4
EIF4EBP2	6750	0.128	1	1.13	1.13	315	278	0.466	1	0.944	-1.06	307	326	0.712	0.985	1.03	1.03	409	398	0.0309	0.3	0.846	-1.18	306	362	9.13e-06	0.000159	0.714	-1.4	296	415	0.625	1	1.04	1.04	311	299	3.82e-05	0.000931	1.33	1.33	483	362	0.163	0.577	0.9	-1.11	337	375
TUBB4A	886	0.128	1	0.724	-1.38	38.3	52.9	0.531	1	0.873	-1.15	40.1	45.9	1.79e-10	7.78e-09	3.1	3.1	130	42.1	0.463	1	1.22	1.22	31.1	25.6	0.546	0.856	0.847	-1.18	24.4	28.8	0.934	1	1.02	1.02	30.6	30	0.0154	0.164	1.81	1.81	46.7	25.8	1.65e-13	8.28e-12	7.38	7.38	114	15.5
SPCS3	1690	0.128	1	1.36	1.36	57	41.9	0.761	1	0.955	-1.05	86.4	90.4	0.568	0.964	0.923	-1.08	99	107	0.0651	0.499	1.32	1.32	101	76.1	0.094	0.311	0.783	-1.28	84	107	0.951	1	1.01	1.01	78.7	77.9	0.163	0.785	1.24	1.24	93.2	75	0.61	0.997	0.928	-1.08	89.2	96.2
GNG4	274	0.128	1	1.93	1.93	15.6	8.09	0.346	0.926	0.64	-1.56	7.28	11.4	0.0484	0.262	0.257	-3.9	2.65	10.3	0.615	1	1.26	1.26	10.9	8.71	0.00122	0.0107	0.304	-3.29	9.62	31.6	0.698	1	1.18	1.18	11.5	9.67	0.645	1	1.2	1.2	13.9	11.5	0.00892	0.0688	0.274	-3.65	5.2	19
GALT	295	0.129	1	1.84	1.84	17.8	9.67	0.315	0.896	0.691	-1.45	12.5	18.1	0.0724	0.344	1.8	1.8	26.2	14.6	0.603	1	1.27	1.27	10.8	8.55	0.799	0.951	0.906	-1.1	12.8	14.1	0.903	1	0.954	-1.05	12.8	13.5	0.077	0.513	0.497	-2.01	9.58	19.3	0.0899	0.395	1.86	1.86	21.3	11.4
PPARG	2220	0.129	1	1.26	1.26	94.7	74.9	0.797	1	0.965	-1.04	100	104	9.84e-07	2.41e-05	2.14	2.14	130	61	0.0253	0.261	0.762	-1.31	119	157	0.926	0.982	1.01	1.01	86.2	85	0.723	1	1.05	1.05	111	106	0.0812	0.53	1.24	1.24	149	120	0.451	0.932	1.11	1.11	116	105
RAB11B	2520	0.129	1	1.16	1.16	236	204	0.000232	0.00462	1.6	1.6	159	99.4	0.263	0.737	0.855	-1.17	94.1	110	0.769	1	1.04	1.04	111	106	0.0117	0.0666	1.4	1.4	135	96.5	0.482	1	1.1	1.1	113	103	0.958	1	0.992	-1.01	97.9	98.7	0.5	0.958	1.1	1.1	109	99.2
SERPINB1	1510	0.129	1	1.32	1.32	67.9	51.2	0.435	1	1.14	1.14	80.4	70.8	5.02e-06	0.00011	1.87	1.87	152	80.9	0.585	1	1.1	1.1	75.5	68.9	0.64	0.902	0.919	-1.09	58.4	63.6	0.958	1	0.992	-1.01	80.6	81.3	0.16	0.777	0.796	-1.26	68.2	85.6	0.0066	0.0536	1.56	1.56	95.9	61.5
APOC1	1040	0.129	1	1.45	1.45	40.5	27.8	0.569	1	1.1	1.1	71.7	65	4.38e-22	4.47e-20	10.4	10.4	194	18.7	0.000672	0.014	0.428	-2.34	22.9	53.6	0.000878	0.00806	3.64	3.64	30.8	8.44	0.00163	0.0363	2.14	2.14	53.6	25	0.84	1	0.948	-1.06	27.5	29	1.32e-14	7.15e-13	4.95	4.95	138	27.9
SET	6110	0.129	1	1.14	1.14	304	268	0.194	0.724	1.11	1.11	352	319	0.518	0.949	1.06	1.06	292	276	0.746	1	0.974	-1.03	301	309	0.000313	0.00342	0.765	-1.31	321	419	0.14	0.856	1.13	1.13	295	261	0.0803	0.526	1.15	1.15	342	298	0.732	1	0.971	-1.03	271	279
CFL1	19000	0.129	1	0.94	-1.06	1180	1250	2.28e-22	5.94e-20	1.56	1.56	1230	788	0.00345	0.0341	1.18	1.18	698	593	1.02e-09	6.24e-08	1.34	1.34	1020	763	4.84e-25	6.56e-23	1.61	1.61	1220	758	0.216	1	0.944	-1.06	907	960	0.372	1	1.05	1.05	791	756	0.005	0.0423	0.874	-1.14	820	938
GAP43	151	0.129	1	0.308	-3.24	2.17	7.04	0.0595	0.361	2.33	2.33	16.5	7.1	0.828	0.989	1.31	1.31	1.49	1.14	0.125	0.732	2.67	2.67	8.97	3.36	0.922	0.982	1.04	1.04	14.3	13.7	0.595	1	1.32	1.32	8.3	6.26	0.343	1	0.471	-2.12	2.34	4.96	0.00912	0.07	0.155	-6.45	2.26	14.6
CTSS	124	0.13	1	0.329	-3.04	2.47	7.52	0.49	1	0.618	-1.62	3.32	5.37	0.74	0.987	0.826	-1.21	5.46	6.61	0.719	1	0.836	-1.2	7.34	8.78	0.565	0.867	0.658	-1.52	3.13	4.76	0.391	1	0.595	-1.68	4.35	7.31	0.00514	0.0684	8.39	8.39	16.3	1.94	0.126	0.495	2.72	2.72	8.69	3.19
GATAD2A	2810	0.13	1	1.15	1.15	242	210	0.191	0.717	1.17	1.17	155	132	0.0318	0.196	1.36	1.36	116	85.7	0.357	1	1.12	1.12	137	122	0.0279	0.13	0.761	-1.31	114	150	0.218	1	0.856	-1.17	116	135	0.165	0.79	0.837	-1.19	112	133	9.79e-06	0.000177	1.8	1.8	157	87.3
SHB	277	0.13	1	0.621	-1.61	16.4	26.4	0.00882	0.0912	3.17	3.17	21.5	6.79	0.0116	0.0899	2.75	2.75	23.4	8.51	0.00341	0.0548	4.21	4.21	21.6	5.14	0.181	0.478	1.93	1.93	12.1	6.3	0.774	1	1.11	1.11	15.1	13.5	0.8	1	1.13	1.13	9.18	8.13	0.697	1	1.17	1.17	13.5	11.6
NPHP3	595	0.13	1	1.63	1.63	25	15.3	0.0194	0.167	0.535	-1.87	21.4	40	0.16	0.571	0.716	-1.4	30.3	42.3	0.376	1	1.24	1.24	39.2	31.8	0.723	0.934	0.906	-1.1	24.8	27.4	0.683	1	0.905	-1.1	32	35.3	0.629	1	1.12	1.12	39.2	35.1	0.0675	0.323	1.64	1.64	36.2	22.1
DCAF11	1760	0.13	1	1.24	1.24	110	88.8	0.666	1	1.07	1.07	90.1	84.4	0.43	0.904	0.89	-1.12	87	97.8	0.403	1	1.14	1.14	89.2	78.3	0.518	0.838	1.11	1.11	80	72	0.758	1	1.05	1.05	83.6	79.7	0.985	1	1	1	90.6	90.3	0.903	1	1.02	1.02	91	89.4
UBA1	30600	0.131	1	1.05	1.05	2070	1970	5.96e-05	0.00141	0.855	-1.17	1210	1420	0.0118	0.0912	1.09	1.09	1880	1720	0.982	1	0.999	-1	1340	1340	1.63e-49	5.54e-47	2.01	2.01	1350	672	4.45e-05	0.00172	1.16	1.16	1590	1370	0.0755	0.506	0.935	-1.07	1340	1430	1.42e-08	4.21e-07	1.22	1.22	1790	1460
CNTN4	91.4	0.131	1	2.71	2.71	8.51	3.13	0.849	1	1.15	1.15	3.79	3.28	0.0457	0.252	0.141	-7.07	1.19	8.42	0.431	1	0.637	-1.57	4.99	7.83	0.0734	0.261	3.07	3.07	10.4	3.39	0.663	1	1.45	1.45	3.41	2.35	0.043	0.352	3.4	3.4	12	3.54	0.177	0.605	0.213	-4.69	0.928	4.35
MYO7B	102	0.131	1	0.478	-2.09	6.21	13	0.202	0.738	0.481	-2.08	4.52	9.38	0.126	0.496	0.209	-4.78	1.16	5.54	0.019	0.209	0.18	-5.56	2.21	12.3	0.232	0.556	0.447	-2.24	3.19	7.13	0.572	1	1.4	1.4	6.67	4.75	0.766	1	1.37	1.37	2.08	1.51	0.921	1	0.915	-1.09	2.41	2.64
WDYHV1	397	0.131	1	1.68	1.68	22.8	13.6	0.0508	0.323	0.518	-1.93	13.4	25.8	0.0475	0.259	0.534	-1.87	15.3	28.6	0.597	1	0.843	-1.19	17.6	20.9	0.53	0.846	1.22	1.22	21.9	18	0.917	1	0.966	-1.04	17.8	18.5	0.191	0.838	1.49	1.49	26.5	17.8	0.693	1	1.13	1.13	23.2	20.6
TCF3	2190	0.132	1	1.17	1.17	207	177	0.893	1	0.982	-1.02	110	112	0.00573	0.0515	1.52	1.52	111	73.3	0.542	1	0.907	-1.1	74.7	82.4	0.707	0.927	1.06	1.06	97.5	92.3	0.778	1	0.96	-1.04	91.9	95.7	0.013	0.145	0.697	-1.44	80.2	115	2.77e-05	0.000455	1.86	1.86	131	70.7
ALAS1	1650	0.132	1	0.768	-1.3	57.8	75.2	0.0539	0.337	0.724	-1.38	61.4	84.8	0.201	0.648	1.24	1.24	80.8	65.3	0.383	1	1.15	1.15	84.6	73.6	0.68	0.918	1.08	1.08	64.9	60.3	0.00344	0.0654	0.614	-1.63	58.3	94.8	0.000172	0.00357	0.556	-1.8	63.7	115	8.83e-06	0.000163	2.17	2.17	104	48.2
ARL17A	226	0.132	1	0.47	-2.13	5.86	12.5	0.567	1	0.773	-1.29	8.77	11.3	0.114	0.466	1.88	1.88	18.1	9.62	0.673	1	1.15	1.15	19.1	16.6	0.738	0.937	0.87	-1.15	10.9	12.5	0.214	1	1.97	1.97	10	5.09	0.022	0.217	3.5	3.5	15	4.3	0.974	1	1.01	1.01	11.4	11.2
PSD3	5120	0.132	1	0.862	-1.16	193	224	0.0725	0.412	1.19	1.19	238	200	3.06e-06	6.98e-05	0.658	-1.52	207	314	5.23e-25	1.07e-22	2.52	2.52	440	175	1.02e-18	9.69e-17	0.456	-2.19	184	404	0.0702	0.577	0.859	-1.16	263	307	0.42	1	0.945	-1.06	399	422	0.0288	0.174	0.804	-1.24	182	226
CACNA1G	1190	0.132	1	0.813	-1.23	96.2	118	0.598	1	1.1	1.1	63.3	57.5	0.00015	0.00233	0.429	-2.33	28.6	66.8	0.373	1	1.16	1.16	75.8	65.2	0.0981	0.319	1.43	1.43	51.6	36	0.00473	0.0842	1.64	1.64	86.9	53.1	0.648	1	1.1	1.1	51.4	46.8	0.154	0.561	0.743	-1.35	40.3	54.2
SAT1	21000	0.132	1	1.08	1.08	800	741	1.57e-15	2.11e-13	1.42	1.42	1250	883	2.12e-23	2.44e-21	1.46	1.46	1690	1150	0.000753	0.0154	1.17	1.17	998	853	1.97e-31	3.45e-29	1.91	1.91	945	495	1.13e-06	6.57e-05	1.22	1.22	1370	1120	0.011	0.127	1.12	1.12	993	883	4.29e-06	8.31e-05	1.21	1.21	1300	1080
PIGT	2510	0.132	1	1.19	1.19	165	139	0.812	1	1.03	1.03	112	108	2.28e-05	0.000441	1.77	1.77	153	86.9	0.00673	0.0957	1.42	1.42	143	101	9.66e-07	2.17e-05	2.14	2.14	131	61.1	0.51	1	1.09	1.09	117	108	0.626	1	1.07	1.07	121	113	0.0524	0.269	1.26	1.26	161	128
SEC14L1	5770	0.132	1	1.14	1.14	300	264	0.00374	0.0462	0.793	-1.26	279	352	0.00171	0.019	1.29	1.29	340	262	6.05e-19	8.13e-17	0.44	-2.27	169	384	0.000146	0.00179	0.708	-1.41	206	291	0.138	0.849	0.877	-1.14	239	273	0.00175	0.028	1.3	1.3	324	249	3.51e-15	1.98e-13	1.87	1.87	457	245
PKD1P6	949	0.132	1	1.29	1.29	81.2	63.1	0.00394	0.0481	0.564	-1.77	39.5	70.1	0.413	0.891	1.22	1.22	36.8	30.1	0.497	1	0.865	-1.16	40.7	47	0.00876	0.0535	0.561	-1.78	32	57.1	0.31	1	1.24	1.24	48.8	39.3	0.00291	0.0425	0.559	-1.79	40.8	73	0.00339	0.0307	2.1	2.1	48.6	23.2
PAG1	499	0.132	1	0.589	-1.7	12.9	21.9	0.269	0.843	1.38	1.38	27.5	19.9	0.0354	0.211	0.531	-1.88	16.9	31.8	0.0951	0.631	1.57	1.57	35.1	22.3	0.000236	0.00269	0.409	-2.44	23.9	58.4	0.73	1	1.11	1.11	24.8	22.4	0.403	1	1.23	1.23	37.1	30.2	0.00186	0.0182	0.301	-3.33	8.73	29
FAM19A5	236	0.132	1	0.604	-1.66	14.2	23.6	0.214	0.761	0.57	-1.75	7.69	13.5	0.0271	0.174	0.191	-5.24	2.12	11.1	0.383	1	1.44	1.44	14.1	9.77	0.0194	0.0986	0.393	-2.54	8.74	22.2	0.0871	0.662	2.36	2.36	13.4	5.67	0.387	1	1.4	1.4	15.9	11.4	0.315	0.822	0.546	-1.83	4.27	7.82
MTURN	468	0.133	1	1.55	1.55	29.8	19.2	0.11	0.53	0.608	-1.65	16.5	27.2	0.0146	0.107	0.41	-2.44	10.6	25.8	0.0624	0.485	0.58	-1.72	18.5	31.9	0.000829	0.00771	0.419	-2.39	20.9	50	0.83	1	0.936	-1.07	20.3	21.6	0.0563	0.426	1.7	1.7	35.2	20.8	0.85	1	1.06	1.06	19.1	17.9
LCMT1	2150	0.133	1	1.19	1.19	160	134	0.377	0.952	0.886	-1.13	99.7	113	0.000352	0.00493	0.57	-1.75	63.6	112	0.0585	0.466	0.774	-1.29	96.9	125	0.158	0.438	1.26	1.26	82.6	65.4	0.0754	0.606	0.782	-1.28	93.5	120	0.0639	0.461	1.25	1.25	154	123	0.0155	0.107	0.698	-1.43	77	110
DDB1	5610	0.133	1	0.878	-1.14	251	286	0.405	0.978	0.93	-1.08	251	270	0.299	0.786	1.09	1.09	305	280	0.122	0.722	1.13	1.13	334	295	0.0181	0.0942	1.24	1.24	274	221	0.198	0.993	0.893	-1.12	243	272	0.331	1	0.926	-1.08	309	333	0.0898	0.395	0.869	-1.15	271	312
ACOXL	104	0.133	1	0.395	-2.53	3.65	9.23	0.407	0.98	1.49	1.49	10.9	7.33	0.358	0.847	0.438	-2.28	1.79	4.08	0.0374	0.344	0.159	-6.28	1.49	9.34	0.619	0.894	1.43	1.43	4.75	3.33	0.51	1	1.41	1.41	8.73	6.18	0.232	0.905	0.488	-2.05	4.13	8.46	0.535	0.971	0.505	-1.98	1.24	2.45
OR7E14P	50.6	0.133	1	0.338	-2.96	2.56	7.58	0.683	1	1.37	1.37	3.99	2.91	0.535	0.955	0.573	-1.75	1.95	3.41	0.329	1	0.373	-2.68	1.34	3.6	0.604	0.885	0.567	-1.76	1.32	2.32	0.491	1	0.528	-1.89	1.78	3.36	0.874	1	1.19	1.19	1.91	1.61	0.29	0.789	7.26	7.26	2.35	0.324
ZNF316	1520	0.133	1	1.21	1.21	140	116	0.0197	0.169	1.44	1.44	101	70.4	0.813	0.989	1.05	1.05	57.5	55	0.499	1	1.13	1.13	68.6	60.9	0.125	0.377	0.78	-1.28	68	87.2	0.247	1	0.816	-1.23	58.7	72	0.0475	0.376	0.69	-1.45	48.4	70.1	0.000122	0.00169	2.12	2.12	81.3	38.3
LIPG	617	0.134	1	0.69	-1.45	27.7	40.1	0.076	0.423	0.585	-1.71	17.3	29.6	0.000214	0.00319	0.181	-5.54	5.53	30.6	0.998	1	1	1	34.2	34.2	0.0114	0.0653	0.579	-1.73	33.9	58.6	0.483	1	0.846	-1.18	32.5	38.4	1.13e-05	0.000308	0.285	-3.51	15.7	55.1	0.000882	0.00967	0.27	-3.71	8.17	30.3
TMEM189	1760	0.134	1	1.22	1.22	129	106	0.121	0.561	0.794	-1.26	80.9	102	0.00236	0.0247	1.68	1.68	92	54.8	0.129	0.742	0.789	-1.27	74	93.7	0.939	0.986	1.01	1.01	81.8	80.9	0.47	1	0.897	-1.12	83.4	93	0.24	0.918	0.824	-1.21	66.7	81	0.0613	0.301	1.35	1.35	92.4	68.5
ADAMTS14	1190	0.134	1	0.698	-1.43	29.6	42.4	4.46e-16	6.32e-14	8.5	8.5	137	16.1	0.0625	0.311	1.8	1.8	28.2	15.7	3.19e-20	4.78e-18	12.4	12.4	179	14.5	8.33e-08	2.37e-06	2.45	2.45	123	50.2	2.83e-13	4.01e-11	3.45	3.45	155	44.8	0.0597	0.442	0.722	-1.38	57.7	79.9	5.51e-06	0.000105	0.151	-6.62	6.65	44.1
GABARAP	3670	0.134	1	1.18	1.18	182	154	0.000488	0.0087	1.43	1.43	228	159	0.973	0.998	1	1	158	157	0.797	1	1.03	1.03	201	196	0.00553	0.0371	1.33	1.33	217	163	0.648	1	1.05	1.05	188	179	0.456	1	1.08	1.08	189	175	0.305	0.81	0.896	-1.12	166	185
MTRNR2L6	846	0.134	1	0.537	-1.86	8.94	16.6	0.0115	0.114	0.586	-1.71	35.3	60.3	0.00327	0.0325	1.65	1.65	91.9	55.8	5.48e-09	3.16e-07	3.73	3.73	92.8	24.9	0.11	0.345	1.82	1.82	20.1	11.1	0.00207	0.0441	2.63	2.63	36.9	14	1.3e-06	4.24e-05	11	11	48.9	4.44	0.0524	0.269	1.39	1.39	81.7	58.6
ANP32B	2530	0.134	1	1.2	1.2	151	126	0.000252	0.00497	1.53	1.53	188	123	0.18	0.61	0.846	-1.18	118	140	0.00598	0.087	0.674	-1.48	81.5	121	0.0574	0.22	1.25	1.25	159	127	0.0151	0.206	1.39	1.39	128	92	0.0883	0.559	1.25	1.25	130	104	0.00909	0.0698	1.43	1.43	129	90.1
CD22	156	0.134	1	2.17	2.17	11.9	5.46	0.895	1	0.937	-1.07	7.89	8.43	0.505	0.945	0.75	-1.33	9.4	12.5	0.856	1	0.902	-1.11	5.85	6.49	0.717	0.932	0.768	-1.3	3.33	4.34	0.953	1	0.97	-1.03	7.17	7.4	0.142	0.734	1.85	1.85	16.3	8.79	0.0406	0.225	3.84	3.84	11.2	2.92
TPP1	2710	0.134	1	0.822	-1.22	106	129	0.108	0.523	0.817	-1.22	115	140	0.000641	0.00842	1.52	1.52	165	108	0.776	1	1.04	1.04	134	130	0.019	0.0973	1.35	1.35	141	104	0.834	1	0.975	-1.03	138	142	0.0422	0.347	1.29	1.29	149	116	0.00102	0.011	1.46	1.46	183	125
PANK3	4780	0.134	1	1.19	1.19	155	130	1.18e-08	6.24e-07	0.571	-1.75	163	285	0.000122	0.00194	0.73	-1.37	259	354	0.33	1	1.09	1.09	249	227	1.8e-18	1.68e-16	0.45	-2.22	175	389	0.132	0.835	0.871	-1.15	221	254	2.56e-10	1.42e-08	0.594	-1.68	235	396	8.21e-07	1.82e-05	0.639	-1.56	199	312
STK24	2550	0.134	1	1.19	1.19	158	133	0.175	0.685	0.851	-1.17	132	155	0.0172	0.122	1.35	1.35	148	110	0.36	1	0.89	-1.12	116	131	0.106	0.337	0.795	-1.26	88.8	112	0.039	0.393	0.762	-1.31	102	134	0.704	1	1.05	1.05	122	116	0.000465	0.0056	1.54	1.54	167	108
CAND1	3340	0.135	1	0.799	-1.25	79.9	100	2.92e-06	9.73e-05	0.587	-1.7	123	209	0.318	0.807	1.11	1.11	196	177	0.51	1	0.935	-1.07	184	197	0.000708	0.00678	0.704	-1.42	158	225	0.0228	0.273	0.778	-1.28	147	188	0.609	1	0.95	-1.05	193	204	0.15	0.552	1.16	1.16	208	180
LPAR2	110	0.135	1	2.25	2.25	11.1	4.92	0.753	1	0.83	-1.21	5.21	6.29	0.148	0.547	0.334	-2.99	2.32	6.94	0.293	1	2.09	2.09	6.28	3.01	0.0713	0.256	0.309	-3.24	3.08	9.99	0.427	1	1.69	1.69	6.12	3.61	0.887	1	0.925	-1.08	6.38	6.9	0.727	1	1.33	1.33	3.56	2.68
TRIOBP	5420	0.135	1	1.1	1.1	504	457	0.793	1	0.977	-1.02	252	258	0.01	0.0801	0.799	-1.25	236	295	1.52e-08	8.12e-07	0.586	-1.71	178	303	0.0475	0.192	1.24	1.24	192	155	0.979	1	0.998	-1	245	246	0.853	1	1.02	1.02	227	223	0.0563	0.283	1.18	1.18	282	238
TMEM184B	4690	0.135	1	0.891	-1.12	318	357	0.00137	0.0206	1.33	1.33	292	219	0.708	0.985	0.966	-1.04	231	239	0.00996	0.131	0.776	-1.29	183	235	0.197	0.503	1.14	1.14	221	195	0.602	1	1.05	1.05	247	236	0.0114	0.131	1.28	1.28	233	182	2.16e-13	1.07e-11	2.21	2.21	275	125
PHRF1	2270	0.135	1	1.18	1.18	185	158	0.475	1	1.11	1.11	96.1	86.4	0.091	0.401	1.22	1.22	156	128	0.983	1	1	1	96.6	96.3	0.52	0.84	1.1	1.1	88.6	80.3	0.168	0.93	1.23	1.23	102	83.1	0.26	0.945	1.17	1.17	113	96.9	0.0425	0.231	1.33	1.33	121	91
CDIPT	1360	0.135	1	1.24	1.24	108	86.7	0.0526	0.331	1.4	1.4	79.5	56.8	0.444	0.915	1.14	1.14	71	62.2	0.31	1	1.21	1.21	63.8	52.8	0.721	0.933	1.06	1.06	73.2	69	0.799	1	1.05	1.05	65.3	62.4	0.431	1	1.15	1.15	65	56.3	0.466	0.942	1.14	1.14	64.5	56.5
STK11	2150	0.135	1	1.17	1.17	198	169	0.0306	0.232	1.35	1.35	122	90.1	0.231	0.693	1.19	1.19	100	83.7	0.659	1	1.07	1.07	87.9	82.2	0.149	0.422	1.23	1.23	111	90.7	0.981	1	1	1	88.6	88.3	0.146	0.743	0.805	-1.24	81.5	101	0.0014	0.0143	1.59	1.59	122	76.3
PITPNA	4630	0.136	1	1.14	1.14	288	253	0.145	0.621	0.863	-1.16	182	211	0.175	0.603	0.903	-1.11	336	372	0.253	0.988	0.89	-1.12	182	205	0.794	0.95	1.03	1.03	138	133	0.841	1	0.981	-1.02	210	214	2.05e-16	1.97e-14	2.23	2.23	339	152	0.162	0.577	1.13	1.13	291	259
ACP6	239	0.136	1	0.577	-1.73	11.6	20.2	0.645	1	1.23	1.23	11.2	9.11	0.574	0.966	0.741	-1.35	6.16	8.3	0.614	1	0.83	-1.2	13.4	16.2	0.551	0.86	1.26	1.26	15.5	12.3	0.948	1	1.02	1.02	16.1	15.7	0.454	1	0.717	-1.39	8.75	12.2	0.555	0.982	1.34	1.34	9.44	7.03
[truncated: 14,161 more rows]
[truncated: 12 more columns]
