# Supplementary material for: Combinational approach of retrospective clinical evidence and transcriptomics highlight AMH superiority to FSH, as successful ICSI outcome predictor
Source: J Assist Reprod Genet. 2020 May 20;37(7):1623–35. doi: 10.1007/s10815-020-01802-w (PMC7376803; doi:10.1007/s10815-020-01802-w)
Supplement: Supplementary file 5 — (TXT 5 kb) [file 10815_2020_1802_MOESM5_ESM.txt]

Feature ID	Fold change (YOUNGER_1 vs. OLDER_1)	Fold change (YOUNGER_2 vs. OLDER_2)	Fold change (YOUNGER_3 vs. OLDER_3)	Fold change (YOUNGER_4 vs. OLDER_4)	Fold change (YOUNGER_5 vs. OLDER_5)	Fold change (YOUNGER_6 vs. OLDER_6)	Fold change (YOUNGER_7 vs. OLDER_7)	Fold change (YOUNGER_8 vs. OLDER_8)	Fold change (YOUNGER_9 vs. OLDER_9)	Fold change (YOUNGER_0 vs. OLDER_0)	COLLECTIVE AVERAGE
PTHLH	-2.35E+00	-2.86E+00	-8.89E+00	-6.34E+00	-7.60E+00	-5.77E+00	2.23E+00	-2.34E+00	-3.21E+00	1.94E+00	-3.52E+01	-3.52E+00
PCSK6	-1.34E+00	-1.91E+00	-4.94E+00	-1.14E+00	-1.25E+00	-1.14E+00	-2.31E+00	-1.95E+00	-1.22E+00	-2.22E+00	-1.94E+01	-1.94E+00
ACE2	-2.63E+00	-2.18E+00	-1.83E+01	2.56E+00	3.29E+00	-2.42E+00	2.58E+00	-3.71E+00	-1.40E+00	5.99E+00	-1.62E+01	-1.62E+00
IGFBP5	-1.51E+00	1.32E+00	-4.89E+00	-1.34E+00	-1.49E+00	-1.95E+00	1.51E+00	-6.96E+00	-1.56E+00	1.10E+00	-1.58E+01	-1.58E+00
FER1L4	-2.43E+00	-1.65E+00	1.73E+00	-3.15E+00	-4.67E+00	2.81E+00	-1.22E+01	1.39E+01	3.48E+00	-1.26E+01	-1.48E+01	-1.48E+00
RHOBTB3	-1.64E+00	-1.48E+00	-6.05E+00	1.66E+00	-1.46E+00	-1.43E+00	1.54E+00	-3.59E+00	-2.19E+00	2.63E+00	-1.20E+01	-1.20E+00
THBS1	-1.78E+00	1.34E+00	-4.05E+00	-1.21E+00	-1.72E+00	1.19E+00	2.78E+00	-4.99E+00	-1.53E+00	-1.59E+00	-1.16E+01	-1.16E+00
CHGB	-1.34E+00	-2.55E+00	-1.03E+01	3.15E+00	-2.33E+00	1.27E+00	2.03E+00	-2.53E+00	-1.98E+00	3.42E+00	-1.12E+01	-1.12E+00
NPTX2	-2.66E+00	2.07E+00	-3.68E+00	4.38E+00	-3.84E+00	1.62E+00	-1.24E+00	-3.29E+00	-2.52E+00	2.59E+00	-6.57E+00	-6.57E-01
GJA1	-1.41E+00	1.15E+00	-2.05E+00	1.26E+00	-1.71E+00	-1.38E+00	1.12E+00	-1.91E+00	-1.63E+00	1.57E+00	-4.99E+00	-4.99E-01
DUOX2	1.09E+00	1.37E+00	-2.07E+00	1.87E+00	1.26E+00	1.70E+00	-2.63E+00	-6.43E+00	-2.94E+00	2.04E+00	-4.74E+00	-4.74E-01
CSDC2	-1.21E+00	1.22E+00	1.72E+00	-3.34E+00	-1.59E+00	-1.27E+00	1.54E+00	2.18E+00	1.64E+00	-5.56E+00	-4.67E+00	-4.67E-01
DCBLD2	-1.62E+00	-1.40E+00	-1.25E+00	-1.23E+00	-1.45E+00	-2.14E+00	-1.68E+00	1.62E+00	2.71E+00	1.90E+00	-4.54E+00	-4.54E-01
COL6A3	-1.28E+00	1.18E+00	-1.60E+00	1.11E+00	1.51E+00	-1.15E+00	-1.21E+00	-3.05E+00	-1.59E+00	1.57E+00	-4.51E+00	-4.51E-01
IL6ST	1.27E+00	-1.12E+00	-1.15E+00	1.26E+00	-1.24E+00	-1.62E+00	1.19E+00	-1.77E+00	-2.56E+00	1.89E+00	-3.85E+00	-3.85E-01
PFKP	-1.19E+00	1.33E+00	1.46E+00	-1.34E+00	1.56E+00	1.43E+00	-2.37E+00	-1.38E+00	-1.17E+00	-1.88E+00	-3.55E+00	-3.55E-01
COL4A1	-1.47E+00	-2.28E+00	-1.20E+00	-1.61E+00	1.67E+00	-1.94E+00	1.42E+00	1.75E+00	1.24E+00	-1.10E+00	-3.52E+00	-3.52E-01
ALDOA	-1.24E+00	1.21E+00	1.33E+00	-1.10E+00	1.29E+00	1.31E+00	-2.53E+00	-1.23E+00	-1.09E+00	-1.32E+00	-3.37E+00	-3.37E-01
PRKAR2B	1.17E+00	-1.59E+00	1.79E+00	-1.58E+00	-1.79E+00	-1.36E+00	1.14E+00	1.49E+00	-1.15E+00	-1.44E+00	-3.32E+00	-3.32E-01
C2CD2	-1.23E+00	-1.80E+00	2.13E+00	-1.87E+00	-2.33E+00	1.22E+00	1.51E+00	2.91E+00	-1.35E+00	-2.18E+00	-2.99E+00	-2.99E-01
DDIT4	1.17E+00	1.69E+00	-2.10E+00	2.85E+00	-1.22E+00	1.48E+00	-2.47E+00	-2.88E+00	-2.96E+00	1.85E+00	-2.59E+00	-2.59E-01
SLC6A6	1.94E+00	-2.88E+00	-1.20E+00	2.27E+00	-1.69E+00	1.30E+00	-1.16E+00	2.70E+00	1.31E+00	-4.57E+00	-1.98E+00	-1.98E-01
HSD3B2	-1.29E+00	2.73E+00	1.36E+00	2.23E+00	1.22E+00	-1.47E+00	-1.91E+00	-4.98E+00	-4.23E+00	4.62E+00	-1.72E+00	-1.72E-01
SERPINE1	-2.38E+00	-1.57E+00	1.29E+00	-2.04E+00	-1.45E+00	-2.50E+00	4.28E+00	3.11E+00	1.76E+00	-1.68E+00	-1.18E+00	-1.18E-01
EZR	-1.30E+00	-1.33E+00	1.94E+00	-1.88E+00	1.26E+00	-1.15E+00	1.19E+00	1.28E+00	1.14E+00	-1.92E+00	-7.70E-01	-7.70E-02
AHNAK	1.15E+00	-1.54E+00	-1.21E+00	-1.18E+00	-1.65E+00	1.14E+00	1.07E+00	2.04E+00	1.76E+00	-1.75E+00	-1.70E-01	-1.70E-02
SMARCA1	1.27E+00	-1.60E+00	1.12E+00	-1.87E+00	2.07E+00	1.22E+00	1.94E+00	-1.31E+00	-1.40E+00	-1.15E+00	2.90E-01	2.90E-02
MT-ND2	1.10E+00	-1.05E+00	-1.28E+00	-1.68E+00	1.27E+00	1.37E+00	-1.24E+00	1.11E+00	2.16E+00	-1.19E+00	5.70E-01	5.70E-02
ATP1A1	-1.44E+00	-1.28E+00	1.28E+00	-1.47E+00	1.65E+00	-1.38E+00	1.15E+00	1.92E+00	1.31E+00	-1.16E+00	5.80E-01	5.80E-02
INSIG1	1.77E+00	1.32E+00	-1.22E+00	2.09E+00	1.84E+00	2.17E+00	-5.20E+00	-2.37E+00	-1.28E+00	2.12E+00	1.24E+00	1.24E-01
CYB5R3	-1.47E+00	1.21E+00	1.74E+00	-1.25E+00	1.30E+00	1.25E+00	-1.84E+00	1.44E+00	1.26E+00	-2.16E+00	1.48E+00	1.48E-01
TPT1	1.29E+00	1.59E+00	-1.62E+00	-1.20E+00	1.25E+00	1.27E+00	1.14E+00	-1.97E+00	-1.32E+00	1.76E+00	2.19E+00	2.19E-01
TIMP1	-1.19E+00	1.64E+00	-2.03E+00	1.70E+00	3.70E+00	1.28E+00	-1.79E+00	-1.82E+00	-1.46E+00	2.37E+00	2.40E+00	2.40E-01
DHCR24	-1.11E+00	1.15E+00	1.14E+00	1.12E+00	1.48E+00	-1.15E+00	-1.56E+00	1.45E+00	-1.07E+00	1.05E+00	2.50E+00	2.50E-01
IL1R1	-1.26E+00	1.25E+00	-1.94E+00	1.57E+00	1.25E+00	-1.20E+00	1.31E+00	1.24E+00	1.35E+00	1.98E+00	5.55E+00	5.55E-01
S100A10	1.14E+00	1.18E+00	1.61E+00	-1.45E+00	1.69E+00	1.61E+00	-1.35E+00	1.51E+00	1.65E+00	-1.60E+00	5.99E+00	5.99E-01
MT-CYB	1.11E+00	-1.14E+00	1.25E+00	-1.27E+00	2.64E+00	1.33E+00	1.46E+00	-1.07E+00	1.93E+00	2.37E+00	8.61E+00	8.61E-01
OLFML2B	1.88E+00	-3.66E+00	1.51E+00	-4.54E+00	1.77E+00	1.98E+00	2.98E+00	7.83E+00	5.47E+00	-4.89E+00	1.03E+01	1.03E+00
B2M	1.18E+00	-1.30E+00	2.38E+00	1.73E+00	1.82E+00	-1.10E+00	1.36E+00	1.12E+00	1.13E+00	2.22E+00	1.05E+01	1.05E+00
MT-CO3	1.07E+00	1.58E+00	1.49E+00	-1.18E+00	2.13E+00	-1.21E+00	2.24E+00	1.05E+00	1.49E+00	2.15E+00	1.08E+01	1.08E+00
MT-ND4	1.04E+00	1.15E+00	1.60E+00	-1.39E+00	2.04E+00	1.21E+00	1.40E+00	1.16E+00	2.03E+00	1.80E+00	1.20E+01	1.20E+00
MTRNR2L8	-1.40E+00	-1.58E+00	1.39E+00	-1.47E+00	3.28E+00	1.24E+00	5.78E+00	3.55E+00	2.82E+00	-1.18E+00	1.24E+01	1.24E+00
MT-ATP6	1.26E+00	1.17E+00	1.47E+00	-1.46E+00	2.66E+00	1.28E+00	1.51E+00	1.35E+00	2.53E+00	2.23E+00	1.40E+01	1.40E+00
CD24	1.95E+00	1.36E+00	-1.93E+00	1.15E+00	4.10E+00	1.86E+00	2.09E+00	1.58E+00	2.58E+00	1.99E+00	1.67E+01	1.67E+00
DLK1	3.00E+00	-2.67E+00	-2.02E+00	2.44E+00	7.26E+00	1.86E+00	2.31E+00	2.08E+00	3.39E+00	1.84E+00	1.95E+01	1.95E+00
TNC	2.81E+00	2.04E+00	-1.28E+00	2.53E+00	2.23E+01	1.44E+00	-1.11E+00	-2.36E+00	3.28E+00	4.89E+00	3.45E+01	3.45E+00
